# Supplementary material for: Analyses of MicroRNA and mRNA Expression Profiles Reveal the Crucial Interaction Networks and Pathways for Regulation of Chicken Breast Muscle Development
Source: Front Genet. 2019 Mar 18;10:197. doi: 10.3389/fgene.2019.00197 (PMC6431651; doi:10.3389/fgene.2019.00197)
Supplement: Supplementary file 3 [file Table_3.XLSX]

## Sheet: Gene list
Table S3. A list of genes and miRNAs identified in this stduy.
Transcript_id	Gene_id	chromosome	Strand	start	end	length	gsxj6_1_readcount	gsxj6_2_readcount	gsxj6_3_readcount	gsxj14_1_readcount	gsxj14_2_readcount	gsxj14_3_readcount	gsxj22_1_readcount	gsxj22_2_readcount	gsxj22_3_readcount	gsxj30_1_readcount	gsxj30_2_readcount	gsxj30_3_readcount	biological_process	biological_process_description	cellular_component	cellular_component_description	molecular_function	molecular_function_description	KEGG AnnotInfo	Associated Gene Name	Interpro Description
ENSGALT00000000003	ENSGALG00000000003	chr1	+	19947199	19967662	3582	4	2	4	10	8	2	5	4	6	1	4	1	GO:1902578//GO:0050896//GO:0002931//GO:0055085//GO:0051179//GO:0051234//GO:0008150//GO:0044699//GO:0009987//GO:0006810//GO:0044763//GO:0044765//GO:0006950	single-organism localization//response to stimulus//response to ischemia//transmembrane transport//localization//establishment of localization//biological_process//single-organism process//cellular process//transport//single-organism cellular process//single-organism transport//response to stress	GO:0005622//GO:0005737//GO:0005921//GO:0005575//GO:0044424//GO:0016020//GO:0030054//GO:0031224//GO:0005623//GO:0044464//GO:0016021//GO:0044425//GO:0005911	intracellular//cytoplasm//gap junction//cellular_component//intracellular part//membrane//cell junction//intrinsic component of membrane//cell//cell part//integral component of membrane//membrane part//cell-cell junction	GO:0015267//GO:0005215//GO:0003674//GO:0022857//GO:0022803	channel activity//transporter activity//molecular_function//transmembrane transporter activity//passive transmembrane transporter activity	--	PANX2	Innexin
ENSGALT00000000004	ENSGALG00000000004	chrZ	-	34293201	34299523	3120	826	734	927	2084	1353	2491	2066	2329	1638	6404	1868	4433	GO:0009058//GO:0042727//GO:1901564//GO:0009987//GO:0006766//GO:0006807//GO:0006793//GO:0042726//GO:0034641//GO:0044271//GO:0044699//GO:0016310//GO:0046483//GO:0009110//GO:0006767//GO:0018130//GO:1901360//GO:1901566//GO:1901576//GO:0042364//GO:0008152//GO:0044763//GO:0006796//GO:0044283//GO:0044237//GO:0044710//GO:0044711//GO:0008150//GO:1901362//GO:0006771//GO:0044281//GO:0009231//GO:0044249//GO:…	biosynthetic process//flavin-containing compound biosynthetic process//organonitrogen compound metabolic process//cellular process//vitamin metabolic process//nitrogen compound metabolic process//phosphorus metabolic process//flavin-containing compound metabolic process//cellular nitrogen compound metabolic process//cellular nitrogen compound biosynthetic process//single-organism process//phospho…	--	--	GO:0016772//GO:0016301//GO:0008531//GO:0003824//GO:0003674//GO:0016773//GO:0016740	transferase activity, transferring phosphorus-containing groups//kinase activity//riboflavin kinase activity//catalytic activity//molecular_function//phosphotransferase activity, alcohol group as acceptor//transferase activity	--	RFK	Riboflavin kinase domain, bacterial/eukaryotic
ENSGALT00000000012	ENSGALG00000000011	chr6	-	30928671	30932616	1714	451	496	474	602	437	398	431	357	401	471	387	514	--	--	--	--	GO:0042802//GO:0003674//GO:0005488//GO:0005515	identical protein binding//molecular_function//binding//protein binding	--	C10orf88	-
ENSGALT00000000019	ENSGALG00000000013	chr22	+	2783575	2787337	1137	125	92	91	140	163	59	96	85	91	115	109	74	GO:0006464//GO:0008150//GO:0035335//GO:0071704//GO:0044267//GO:0098501//GO:0006725//GO:0098507//GO:0016311//GO:0008152//GO:0016070//GO:0044237//GO:0006796//GO:0019538//GO:0034641//GO:0036211//GO:0046483//GO:0006139//GO:0043412//GO:0006470//GO:0090304//GO:1901360//GO:0044260//GO:0009987//GO:0043170//GO:0006793//GO:0044238//GO:0006807	cellular protein modification process//biological_process//peptidyl-tyrosine dephosphorylation//organic substance metabolic process//cellular protein metabolic process//polynucleotide dephosphorylation//cellular aromatic compound metabolic process//polynucleotide 5' dephosphorylation//dephosphorylation//metabolic process//RNA metabolic process//cellular metabolic process//phosphate-containing com…	--	--	GO:0003674//GO:0044822//GO:0004651//GO:0098519//GO:0003824//GO:0004721//GO:0098518//GO:0097159//GO:0016791//GO:0005488//GO:0016787//GO:0003676//GO:0003723//GO:0042578//GO:0004725//GO:0016788//GO:0008138//GO:1901363	molecular_function//poly(A) RNA binding//polynucleotide 5'-phosphatase activity//nucleotide phosphatase activity, acting on free nucleotides//catalytic activity//phosphoprotein phosphatase activity//polynucleotide phosphatase activity//organic cyclic compound binding//phosphatase activity//binding//hydrolase activity//nucleic acid binding//RNA binding//phosphoric ester hydrolase activity//protein…	--	DUSP11	Dual specificity phosphatase, catalytic domain||Dual specificity phosphatase, subgroup, catalytic domain||Protein-tyrosine/Dual specificity phosphatase||Protein-tyrosine phosphatase-like
ENSGALT00000000020	ENSGALG00000000014	chr22	+	14190	21274	918	7	1	3	1	8	2	6	0	0	0	2	0	--	--	--	--	--	--	--	--	--
ENSGALT00000000022	ENSGALG00000012037	chr5	-	55110398	55154352	4931	1176	823	768	1165	894	738	985	919	1160	939	1461	895	GO:0071840//GO:0045893//GO:0018205//GO:0006725//GO:0032259//GO:0016568//GO:0006464//GO:0040029//GO:0043933//GO:0016569//GO:0048609//GO:0045892//GO:0051568//GO:0008152//GO:1901360//GO:2000113//GO:0048518//GO:0009987//GO:0030099//GO:1901362//GO:0010467//GO:0048608//GO:0006355//GO:0006351//GO:0080090//GO:0044267//GO:0008584//GO:0051252//GO:0044707//GO:0009888//GO:0048534//GO:0071704//GO:0006349//GO:…	cellular component organization or biogenesis//positive regulation of transcription, DNA-templated//peptidyl-lysine modification//cellular aromatic compound metabolic process//methylation//chromatin modification//cellular protein modification process//regulation of gene expression, epigenetic//macromolecular complex subunit organization//covalent chromatin modification//multicellular organismal r…	GO:0032991//GO:0044464//GO:0043231//GO:0043234//GO:0005622//GO:0043226//GO:0017053//GO:0005623//GO:0005575//GO:0043229//GO:0043227//GO:0044424//GO:0005634	macromolecular complex//cell part//intracellular membrane-bounded organelle//protein complex//intracellular//organelle//transcriptional repressor complex//cell//cellular_component//intracellular organelle//membrane-bounded organelle//intracellular part//nucleus	GO:0005488//GO:0003677//GO:0097159//GO:0003676//GO:0003674//GO:1901363	binding//DNA binding//organic cyclic compound binding//nucleic acid binding//molecular_function//heterocyclic compound binding	--	ARID4A	ARID DNA-binding domain||Chromo domain-like||RNA binding activity-knot of a chromodomain||Tudor domain||Chromo/chromo shadow domain||RBB1NT
ENSGALT00000000023	ENSGALG00000000017	chr20	+	10267361	10268205	619	87	64	44	51	68	31	90	58	49	91	41	43	--	--	--	--	--	--	--	--	--
ENSGALT00000000026	ENSGALG00000000019	chr22	+	28102	82483	2880	669	524	553	748	701	675	608	496	862	747	605	484	GO:0048583//GO:0043170//GO:0031647//GO:0010647//GO:0033036//GO:0006793//GO:0044238//GO:0065008//GO:0051128//GO:0043412//GO:0048259//GO:0006897//GO:0016043//GO:0050896//GO:0007166//GO:0019538//GO:0007165//GO:0050789//GO:0050794//GO:0032880//GO:0016192//GO:0065007//GO:0023052//GO:0044699//GO:0030100//GO:0007154//GO:0044237//GO:0010646//GO:0044267//GO:0051049//GO:0008150//GO:0032879//GO:0071840//GO:…	regulation of response to stimulus//macromolecule metabolic process//regulation of protein stability//positive regulation of cell communication//macromolecule localization//phosphorus metabolic process//primary metabolic process//regulation of biological quality//regulation of cellular component organization//macromolecule modification//regulation of receptor-mediated endocytosis//endocytosis//ce…	--	--	GO:0016301//GO:0032550//GO:0016772//GO:0032555//GO:0097367//GO:0035612//GO:0005488//GO:0044877//GO:1901265//GO:0030554//GO:0001883//GO:0017076//GO:0005102//GO:0035639//GO:0097159//GO:0036094//GO:0016773//GO:0003674//GO:0000166//GO:0016740//GO:0032559//GO:0005112//GO:1901363//GO:0032403//GO:0043167//GO:0005524//GO:0001882//GO:0005515//GO:0043168//GO:0004713//GO:0032549//GO:0032553//GO:0003824//GO:…	kinase activity//purine ribonucleoside binding//transferase activity, transferring phosphorus-containing groups//purine ribonucleotide binding//carbohydrate derivative binding//AP-2 adaptor complex binding//binding//macromolecular complex binding//nucleoside phosphate binding//adenyl nucleotide binding//purine nucleoside binding//purine nucleotide binding//receptor binding//purine ribonucleoside …	--	AAK1	Serine/threonine/dual specificity protein kinase, catalytic domain||Serine-threonine/tyrosine-protein kinase catalytic domain||Tyrosine-protein kinase, catalytic domain||Protein kinase domain||Protein kinase-like domain
ENSGALT00000000046	ENSGALG00000000033	chr22	+	93939	105343	971	951	937	717	1100	579	620	514	567	692	357	451	759	GO:0016043//GO:0044085//GO:0031163//GO:0071840//GO:0008150//GO:0016226//GO:0022607//GO:0009987//GO:0009058//GO:0008152	cellular component organization//cellular component biogenesis//metallo-sulfur cluster assembly//cellular component organization or biogenesis//biological_process//iron-sulfur cluster assembly//cellular component assembly//cellular process//biosynthetic process//metabolic process	GO:0005575//GO:0043231//GO:0005654//GO:0043226//GO:0070013//GO:0005634//GO:0044424//GO:0044428//GO:0044444//GO:0031974//GO:0005622//GO:0005623//GO:0031981//GO:0005829//GO:0044446//GO:0043233//GO:0043229//GO:0005737//GO:0044422//GO:0005739//GO:0044464//GO:0043227	cellular_component//intracellular membrane-bounded organelle//nucleoplasm//organelle//intracellular organelle lumen//nucleus//intracellular part//nuclear part//cytoplasmic part//membrane-enclosed lumen//intracellular//cell//nuclear lumen//cytosol//intracellular organelle part//organelle lumen//intracellular organelle//cytoplasm//organelle part//mitochondrion//cell part//membrane-bounded organelle	GO:0005488//GO:0003674//GO:0005515//GO:0046872//GO:0043167//GO:0051536//GO:0043169//GO:0051539//GO:0051540//GO:0005506//GO:0046914	binding//molecular_function//protein binding//metal ion binding//ion binding//iron-sulfur cluster binding//cation binding//4 iron, 4 sulfur cluster binding//metal cluster binding//iron ion binding//transition metal ion binding	--	NFU1	HIRA-interacting protein 5||NIF system FeS cluster assembly, NifU, C-terminal||Scaffold protein Nfu/NifU, N-terminal
ENSGALT00000000051	ENSGALG00000000038	chr11	-	1959124	1960900	817	2	4	12	0	6	0	3	1	4	0	0	0	GO:0071704//GO:0008152//GO:0008150//GO:0006508//GO:0019538//GO:0044238//GO:0043170	organic substance metabolic process//metabolic process//biological_process//proteolysis//protein metabolic process//primary metabolic process//macromolecule metabolic process	--	--	GO:0008236//GO:0017171//GO:0003824//GO:0004175//GO:0016787//GO:0004252//GO:0003674//GO:0008233//GO:0070011	serine-type peptidase activity//serine hydrolase activity//catalytic activity//endopeptidase activity//hydrolase activity//serine-type endopeptidase activity//molecular_function//peptidase activity//peptidase activity, acting on L-amino acid peptides	--	-	Peptidase S1A, chymotrypsin-type||Trypsin-like cysteine/serine peptidase domain||Peptidase S1
ENSGALT00000000053	ENSGALG00000000040	chr14	+	13563686	13566890	916	996	2230	2223	1105	967	887	1948	1505	1634	2242	1630	831	--	--	--	--	GO:0005515//GO:0003674//GO:0005488	protein binding//molecular_function//binding	--	FAM195A	-
ENSGALT00000000055	ENSGALG00000000041	JH375456.1	+	37927	46575	2537	1585	1079	966	1500	1967	1115	1169	775	1056	1057	1156	680	GO:0009987//GO:0051716//GO:0006184//GO:0007186//GO:0044700//GO:0044763//GO:0051301//GO:0050794//GO:0050789//GO:0007165//GO:0044699//GO:0023052//GO:0065007//GO:0050896//GO:0007188//GO:0008150//GO:0007187//GO:0007154	cellular process//cellular response to stimulus//obsolete GTP catabolic process//G-protein coupled receptor signaling pathway//single organism signaling//single-organism cellular process//cell division//regulation of cellular process//regulation of biological process//signal transduction//single-organism process//signaling//biological regulation//response to stimulus//adenylate cyclase-modulating…	GO:0043230//GO:0012505//GO:0005856//GO:0005622//GO:0000323//GO:0031982//GO:0005623//GO:1903561//GO:0044422//GO:0005737//GO:0043229//GO:0044446//GO:0044464//GO:0043227//GO:0065010//GO:0005765//GO:0044421//GO:0005813//GO:0098805//GO:0043232//GO:0005773//GO:0098588//GO:0043231//GO:0043228//GO:0015630//GO:0005575//GO:0031988//GO:0005576//GO:0070062//GO:0044437//GO:0043226//GO:0016020//GO:0044430//GO:…	extracellular organelle//endomembrane system//cytoskeleton//intracellular//lytic vacuole//vesicle//cell//extracellular vesicle//organelle part//cytoplasm//intracellular organelle//intracellular organelle part//cell part//membrane-bounded organelle//extracellular membrane-bounded organelle//lysosomal membrane//extracellular region part//centrosome//whole membrane//intracellular non-membrane-bounde…	GO:0016787//GO:0032549//GO:0016462//GO:0032553//GO:0005515//GO:0043168//GO:0001882//GO:0005525//GO:0032403//GO:0043167//GO:1901363//GO:0004871//GO:0060089//GO:0003824//GO:0031683//GO:0005488//GO:0044877//GO:0003924//GO:0032555//GO:0097367//GO:0017111//GO:0032550//GO:0019001//GO:0003674//GO:0000166//GO:0036094//GO:0016817//GO:0032561//GO:0017076//GO:0097159//GO:0016818//GO:0035639//GO:1901265//GO:…	hydrolase activity//ribonucleoside binding//pyrophosphatase activity//ribonucleotide binding//protein binding//anion binding//nucleoside binding//GTP binding//protein complex binding//ion binding//heterocyclic compound binding//signal transducer activity//molecular transducer activity//catalytic activity//G-protein beta/gamma-subunit complex binding//binding//macromolecular complex binding//GTPas…	--	GNAI3	Guanine nucleotide binding protein (G-protein), alpha subunit||G-protein alpha subunit, group I||P-loop containing nucleoside triphosphate hydrolase||Small GTPase superfamily, ARF/SAR type||Fungal G-protein, alpha subunit||G protein alpha subunit, helical insertion
ENSGALT00000000057	ENSGALG00000000043	JH376253.1	+	2868	4211	420	53	37	46	37	49	41	49	26	56	154	60	54	--	--	--	--	--	--	--	USF1	-
ENSGALT00000000059	ENSGALG00000000044	chr14	+	13557654	13560150	1731	4	3	1	0	1	1	0	1	2	1	2	2	GO:0065009//GO:0010466//GO:0006508//GO:0001501//GO:0044237//GO:0061061//GO:0032268//GO:0044267//GO:0080090//GO:0032269//GO:0060021//GO:0008150//GO:0031323//GO:0044707//GO:0051246//GO:0044238//GO:0010605//GO:0007275//GO:0043170//GO:0044092//GO:0048856//GO:0052547//GO:0051146//GO:0048468//GO:0043393//GO:0065007//GO:0044699//GO:0032502//GO:0019538//GO:0048869//GO:0050794//GO:0060255//GO:0050789//GO:…	regulation of molecular function//negative regulation of peptidase activity//proteolysis//skeletal system development//cellular metabolic process//muscle structure development//regulation of cellular protein metabolic process//cellular protein metabolic process//regulation of primary metabolic process//negative regulation of cellular protein metabolic process//palate development//biological_proce…	GO:0005576//GO:0005575	extracellular region//cellular_component	GO:0004857//GO:0003674//GO:0098772//GO:0004866//GO:0004867//GO:0005488//GO:0030414//GO:0061135//GO:0061134//GO:0030234//GO:0005515	enzyme inhibitor activity//molecular_function//molecular function regulator//endopeptidase inhibitor activity//serine-type endopeptidase inhibitor activity//binding//peptidase inhibitor activity//endopeptidase regulator activity//peptidase regulator activity//enzyme regulator activity//protein binding	--	WFIKKN1	Immunoglobulin subtype||Immunoglobulin-like domain||Netrin module, non-TIMP type||Proteinase inhibitor I2, Kunitz metazoa||Immunoglobulin subtype 2||Tissue inhibitor of metalloproteinases-like, OB-fold||Immunoglobulin I-set||Netrin domain||Immunoglobulin||Kazal domain||Whey acidic protein-type 4-disulphide core||Immunoglobulin V-set domain
ENSGALT00000000063	ENSGALG00000000048	chr25	+	2183826	2189333	1863	93	53	73	78	107	52	106	80	105	65	109	66	GO:0044281//GO:0051179//GO:0046034//GO:0046128//GO:1902600//GO:0034220//GO:0042278//GO:0006811//GO:0071704//GO:0009167//GO:0006810//GO:0044763//GO:0008152//GO:0015991//GO:0006796//GO:0055085//GO:0009117//GO:0072521//GO:0051234//GO:0009205//GO:0006818//GO:0009141//GO:0006753//GO:0019637//GO:0006139//GO:1901360//GO:0044765//GO:0009987//GO:0015992//GO:1901135//GO:0098660//GO:0015988//GO:0009150//GO:…	small molecule metabolic process//localization//ATP metabolic process//purine ribonucleoside metabolic process//hydrogen ion transmembrane transport//ion transmembrane transport//purine nucleoside metabolic process//ion transport//organic substance metabolic process//purine ribonucleoside monophosphate metabolic process//transport//single-organism cellular process//metabolic process//ATP hydrolys…	GO:0098796//GO:0016469//GO:0033180//GO:0016020//GO:0032991//GO:0033176//GO:0005575//GO:0044425//GO:0033178//GO:0043234	membrane protein complex//proton-transporting two-sector ATPase complex//proton-transporting V-type ATPase, V1 domain//membrane//macromolecular complex//proton-transporting V-type ATPase complex//cellular_component//membrane part//proton-transporting two-sector ATPase complex, catalytic domain//protein complex	GO:0022892//GO:0046961//GO:0015399//GO:0003824//GO:0022804//GO:0043492//GO:0016787//GO:0032549//GO:0016462//GO:0032553//GO:0044769//GO:0008324//GO:0043168//GO:0015075//GO:0001882//GO:0005524//GO:0022857//GO:0015405//GO:0043167//GO:1901363//GO:0032559//GO:0003674//GO:0036442//GO:0000166//GO:0019829//GO:0036094//GO:0016817//GO:0017076//GO:0097159//GO:0016818//GO:0035639//GO:0015078//GO:0042625//GO:…	substrate-specific transporter activity//proton-transporting ATPase activity, rotational mechanism//primary active transmembrane transporter activity//catalytic activity//active transmembrane transporter activity//ATPase activity, coupled to movement of substances//hydrolase activity//ribonucleoside binding//pyrophosphatase activity//ribonucleotide binding//ATPase activity, coupled to transmembra…	--	-	ATPase, F1/V1/A1 complex, alpha/beta subunit, C-terminal||ATPase, F1 complex alpha/beta subunit, N-terminal domain||P-loop containing nucleoside triphosphate hydrolase||ATPase, F1/V1/A1 complex, alpha/beta subunit, nucleotide-binding domain||ATPase, V1 complex, subunit A
ENSGALT00000000064	ENSGALG00000000049	chr1	-	49449954	49454326	1577	2	1	0	1	6	0	3	0	1	4	2	2	GO:0044271//GO:1901360//GO:0006139//GO:0031326//GO:0009058//GO:0044260//GO:0019222//GO:0009987//GO:0009059//GO:0044249//GO:0071704//GO:0032774//GO:0008152//GO:0034654//GO:0065007//GO:0050794//GO:0060255//GO:0050789//GO:0034641//GO:0018130//GO:0090304//GO:0046483//GO:0010468//GO:0051171//GO:0051252//GO:0031323//GO:0006807//GO:0044238//GO:2000112//GO:2001141//GO:0043170//GO:0019219//GO:1901362//GO:…	cellular nitrogen compound biosynthetic process//organic cyclic compound metabolic process//nucleobase-containing compound metabolic process//regulation of cellular biosynthetic process//biosynthetic process//cellular macromolecule metabolic process//regulation of metabolic process//cellular process//macromolecule biosynthetic process//cellular biosynthetic process//organic substance metabolic pr…	--	--	GO:0005515//GO:1901363//GO:0003676//GO:0005488//GO:0003674//GO:0097159//GO:0003677	protein binding//heterocyclic compound binding//nucleic acid binding//binding//molecular_function//organic cyclic compound binding//DNA binding	--	CSDC2	Cold-shock protein, DNA-binding||Cold shock protein||Nucleic acid-binding, OB-fold
ENSGALT00000000070	ENSGALG00000000055	chr4	-	59731644	59735861	1228	741	861	1114	985	947	745	836	811	927	777	709	722	GO:0065007//GO:0071230//GO:0023052//GO:0044699//GO:1902533//GO:0007165//GO:0050789//GO:0050794//GO:0043087//GO:0050896//GO:0009893//GO:0043200//GO:0010243//GO:0032006//GO:0033036//GO:0048583//GO:0010647//GO:1901700//GO:0051641//GO:0023056//GO:0008150//GO:0035556//GO:0071310//GO:0010646//GO:0071229//GO:0007154//GO:0051345//GO:0065009//GO:0031929//GO:0034613//GO:0051336//GO:0009967//GO:0048522//GO:…	biological regulation//cellular response to amino acid stimulus//signaling//single-organism process//positive regulation of intracellular signal transduction//signal transduction//regulation of biological process//regulation of cellular process//regulation of GTPase activity//response to stimulus//positive regulation of metabolic process//response to amino acid//response to organonitrogen compoun…	GO:0098805//GO:0005575//GO:0043231//GO:0098588//GO:0070062//GO:0005576//GO:0044425//GO:0031988//GO:0043226//GO:0043234//GO:0045121//GO:0030054//GO:0005925//GO:0016020//GO:0005768//GO:0044424//GO:0005912//GO:0044444//GO:0032991//GO:0031090//GO:0010008//GO:0012505//GO:0043230//GO:0071986//GO:0005622//GO:0030055//GO:0070161//GO:0044440//GO:1903561//GO:0005623//GO:0031982//GO:0044422//GO:0031902//GO:…	whole membrane//cellular_component//intracellular membrane-bounded organelle//bounding membrane of organelle//extracellular exosome//extracellular region//membrane part//membrane-bounded vesicle//organelle//protein complex//membrane raft//cell junction//focal adhesion//membrane//endosome//intracellular part//adherens junction//cytoplasmic part//macromolecular complex//organelle membrane//endosome…	GO:0005488//GO:0003674//GO:0098772//GO:0005198//GO:0005515//GO:0005085//GO:0032947	binding//molecular_function//molecular function regulator//structural molecule activity//protein binding//guanyl-nucleotide exchange factor activity//protein complex scaffold	--	LAMTOR3	Ragulator complex protein LAMTOR3
ENSGALT00000000071	ENSGALG00000000056	chr4	+	59708727	59730688	2392	303	373	323	444	600	247	308	172	262	370	247	114	--	--	--	--	GO:0003674//GO:1902936//GO:0005543//GO:0005488//GO:0008289//GO:0035091//GO:0043168//GO:0005515//GO:0043167//GO:0005547//GO:0043325//GO:1901981	molecular_function//phosphatidylinositol bisphosphate binding//phospholipid binding//binding//lipid binding//phosphatidylinositol binding//anion binding//protein binding//ion binding//phosphatidylinositol-3,4,5-trisphosphate binding//phosphatidylinositol-3,4-bisphosphate binding//phosphatidylinositol phosphate binding	--	DAPP1	Pleckstrin homology domain
ENSGALT00000000074	ENSGALG00000000059	chr11	+	18290821	18292152	1194	4	4	12	0	3	0	2	0	6	1	4	0	GO:0043623//GO:0048667//GO:0008150//GO:0071840//GO:0065003//GO:0071822//GO:0048812//GO:0032502//GO:0048869//GO:0007409//GO:0044699//GO:0070271//GO:0040011//GO:0042330//GO:0016043//GO:0050896//GO:0051258//GO:0048468//GO:0048858//GO:0061564//GO:0006935//GO:0048856//GO:0030182//GO:0044085//GO:0007275//GO:0048699//GO:0044707//GO:0031175//GO:0043933//GO:0048666//GO:0032501//GO:0044767//GO:0006928//GO:…	cellular protein complex assembly//cell morphogenesis involved in neuron differentiation//biological_process//cellular component organization or biogenesis//macromolecular complex assembly//protein complex subunit organization//neuron projection morphogenesis//developmental process//cellular developmental process//axonogenesis//single-organism process//protein complex biogenesis//locomotion//taxi…	GO:0044430//GO:0005874//GO:0044424//GO:0042995//GO:0032991//GO:0043025//GO:0043005//GO:0036477//GO:0043232//GO:0071944//GO:0043231//GO:0043228//GO:0015630//GO:0005575//GO:0031988//GO:0070062//GO:0005576//GO:0005634//GO:0043234//GO:0043226//GO:0044422//GO:0005737//GO:0043229//GO:0044446//GO:0044464//GO:0043227//GO:0065010//GO:0044421//GO:0030425//GO:0043230//GO:0005856//GO:0005622//GO:0097458//GO:…	cytoskeletal part//microtubule//intracellular part//cell projection//macromolecular complex//neuronal cell body//neuron projection//somatodendritic compartment//intracellular non-membrane-bounded organelle//cell periphery//intracellular membrane-bounded organelle//non-membrane-bounded organelle//microtubule cytoskeleton//cellular_component//membrane-bounded vesicle//extracellular exosome//extrace…	GO:0019001//GO:0003674//GO:0000166//GO:0005200//GO:0036094//GO:0016817//GO:0032561//GO:0017076//GO:0097159//GO:0005198//GO:0035639//GO:0016818//GO:1901265//GO:0001883//GO:0005488//GO:0003924//GO:0032555//GO:0097367//GO:0017111//GO:0032550//GO:0003824//GO:0032549//GO:0016787//GO:0016462//GO:0032553//GO:0005515//GO:0043168//GO:0001882//GO:0005525//GO:0043167//GO:1901363	guanyl nucleotide binding//molecular_function//nucleotide binding//structural constituent of cytoskeleton//small molecule binding//hydrolase activity, acting on acid anhydrides//guanyl ribonucleotide binding//purine nucleotide binding//organic cyclic compound binding//structural molecule activity//purine ribonucleoside triphosphate binding//hydrolase activity, acting on acid anhydrides, in phosph…	--	TUBB3	Tubulin/FtsZ, 2-layer sandwich domain||Tubulin/FtsZ, GTPase domain||Gamma tubulin||Beta tubulin||Alpha tubulin||Tubulin/FtsZ, C-terminal||Tubulin||Delta tubulin||Epsilon tubulin
ENSGALT00000000077	ENSGALG00000000062	chr2	-	114472659	114503139	3069	669	722	590	1398	809	877	863	909	854	900	856	1055	GO:0006812//GO:0044699//GO:0030001//GO:0008150//GO:1902578//GO:0044765//GO:0051234//GO:0006810//GO:0051179//GO:0006811	cation transport//single-organism process//metal ion transport//biological_process//single-organism localization//single-organism transport//establishment of localization//transport//localization//ion transport	GO:0043226//GO:0043231//GO:0005575//GO:0044444//GO:0044424//GO:0005623//GO:0005622//GO:0044464//GO:0043227//GO:0005739//GO:0005737//GO:0043229	organelle//intracellular membrane-bounded organelle//cellular_component//cytoplasmic part//intracellular part//cell//intracellular//cell part//membrane-bounded organelle//mitochondrion//cytoplasm//intracellular organelle	GO:0005488//GO:0003674//GO:0043169//GO:0046872//GO:0043167//GO:0005515	binding//molecular_function//cation binding//metal ion binding//ion binding//protein binding	--	ARMC1	Armadillo||Uncharacterised conserved protein UCP013899, metal binding||Armadillo-type fold||Heavy metal-associated domain, HMA
ENSGALT00000000078	ENSGALG00000026885	JH376129.1	-	21	1032	741	1	0	1	0	2	0	0	0	0	0	0	0	--	--	--	--	GO:0005515//GO:0005488//GO:0003674	protein binding//binding//molecular_function	--	-	Immunoglobulin subtype 2||Immunoglobulin subtype||Immunoglobulin-like domain
ENSGALT00000000089	ENSGALG00000000065	JH375456.1	-	1242	9450	1453	1553	3068	1085	1084	990	719	1075	908	1202	933	705	1332	GO:0044267//GO:0006508//GO:0044237//GO:0008150//GO:0043632//GO:0009057//GO:0043170//GO:0044238//GO:0019538//GO:0044257//GO:1901575//GO:0044265//GO:0019941//GO:0008152//GO:0030163//GO:0071704//GO:0044260//GO:0009056//GO:0051603//GO:0009987//GO:0006511//GO:0044248	cellular protein metabolic process//proteolysis//cellular metabolic process//biological_process//modification-dependent macromolecule catabolic process//macromolecule catabolic process//macromolecule metabolic process//primary metabolic process//protein metabolic process//cellular protein catabolic process//organic substance catabolic process//cellular macromolecule catabolic process//modificatio…	GO:0032991//GO:0044424//GO:0019773//GO:0000502//GO:0031988//GO:0070062//GO:0005576//GO:0005634//GO:0043234//GO:0043226//GO:0043231//GO:0005575//GO:0065010//GO:0043227//GO:0044464//GO:0044421//GO:0005737//GO:0043229//GO:0005839//GO:1903561//GO:0005623//GO:0031982//GO:0043230//GO:0005622	macromolecular complex//intracellular part//proteasome core complex, alpha-subunit complex//proteasome complex//membrane-bounded vesicle//extracellular exosome//extracellular region//nucleus//protein complex//organelle//intracellular membrane-bounded organelle//cellular_component//extracellular membrane-bounded organelle//membrane-bounded organelle//cell part//extracellular region part//cytoplasm…	GO:0003674//GO:0070003//GO:0070011//GO:0005488//GO:0008233//GO:0004175//GO:0003824//GO:0004298//GO:0016787//GO:0005515	molecular_function//threonine-type peptidase activity//peptidase activity, acting on L-amino acid peptides//binding//peptidase activity//endopeptidase activity//catalytic activity//threonine-type endopeptidase activity//hydrolase activity//protein binding	--	PSMA5	Proteasome alpha-subunit, N-terminal domain||Proteasome, subunit alpha/beta||Nucleophile aminohydrolases, N-terminal
ENSGALT00000000092	ENSGALG00000000067	chr4	-	89390874	89393991	1657	174	127	148	170	300	119	162	102	103	162	98	80	GO:0055114//GO:0007399//GO:0046209//GO:0032989//GO:0008152//GO:0044763//GO:1903409//GO:0043436//GO:1901160//GO:1902221//GO:0044281//GO:0046146//GO:0006584//GO:0048666//GO:0051188//GO:0006729//GO:0044249//GO:0044767//GO:0032501//GO:0071704//GO:0009058//GO:0042558//GO:0048731//GO:0050879//GO:0048638//GO:0072593//GO:0009987//GO:0000902//GO:0042417//GO:0009653//GO:0022008//GO:0044271//GO:0040007//GO:…	oxidation-reduction process//nervous system development//nitric oxide metabolic process//cellular component morphogenesis//metabolic process//single-organism cellular process//reactive oxygen species biosynthetic process//oxoacid metabolic process//primary amino compound metabolic process//erythrose 4-phosphate/phosphoenolpyruvate family amino acid metabolic process//small molecule metabolic proc…	GO:0065010//GO:0043227//GO:0044464//GO:0005739//GO:0044421//GO:0044422//GO:0005737//GO:0044446//GO:0043233//GO:0043229//GO:0031981//GO:1903561//GO:0005623//GO:0031982//GO:0043230//GO:0005622//GO:0031974//GO:0044444//GO:0044428//GO:0044424//GO:0031988//GO:0070062//GO:0005576//GO:0005634//GO:0005654//GO:0043226//GO:0070013//GO:0043231//GO:0005575	extracellular membrane-bounded organelle//membrane-bounded organelle//cell part//mitochondrion//extracellular region part//organelle part//cytoplasm//intracellular organelle part//organelle lumen//intracellular organelle//nuclear lumen//extracellular vesicle//cell//vesicle//extracellular organelle//intracellular//membrane-enclosed lumen//cytoplasmic part//nuclear part//intracellular part//membran…	GO:0003824//GO:0016491//GO:0003674//GO:0016614//GO:0016616//GO:0004757	catalytic activity//oxidoreductase activity//molecular_function//oxidoreductase activity, acting on CH-OH group of donors//oxidoreductase activity, acting on the CH-OH group of donors, NAD or NADP as acceptor//sepiapterin reductase activity	--	SPR	Glucose/ribitol dehydrogenase||Sepiapterin reductase||Short-chain dehydrogenase/reductase SDR||Polyketide synthase, ketoreductase domain
ENSGALT00000000097	ENSGALG00000000071	chr1	+	188248971	188255099	1471	93	72	134	62	55	37	85	46	90	77	35	71	GO:0043066//GO:0071480//GO:0009987//GO:0034599//GO:0048519//GO:0007276//GO:0009411//GO:0048731//GO:0034097//GO:0006950//GO:0030097//GO:0007286//GO:0007283//GO:0071479//GO:0030154//GO:0010941//GO:0051726//GO:2000269//GO:0048232//GO:1901701//GO:0071214//GO:0002376//GO:0022414//GO:0006974//GO:0006979//GO:0071447//GO:0048523//GO:0044763//GO:0012501//GO:0042221//GO:0010033//GO:0043069//GO:0048609//GO:…	negative regulation of apoptotic process//cellular response to gamma radiation//cellular process//cellular response to oxidative stress//negative regulation of biological process//gamete generation//response to UV//system development//response to cytokine//response to stress//hemopoiesis//spermatid development//spermatogenesis//cellular response to ionizing radiation//cell differentiation//regula…	GO:0005623//GO:0005622//GO:0043227//GO:0044464//GO:0005737//GO:0043229//GO:0005634//GO:0043226//GO:0043231//GO:0005575//GO:0044424	cell//intracellular//membrane-bounded organelle//cell part//cytoplasm//intracellular organelle//nucleus//organelle//intracellular membrane-bounded organelle//cellular_component//intracellular part	--	--	--	DDIAS	Replication factor A, C-terminal||Nucleic acid-binding, OB-fold
ENSGALT00000000103	ENSGALG00000000075	chr2	-	148587858	148720614	4989	1845	1104	1142	992	1117	1804	1415	842	1350	1327	884	638	GO:0061162//GO:0051674//GO:0048857//GO:0001841//GO:0007154//GO:0007267//GO:0009887//GO:0048568//GO:0060562//GO:0002093//GO:1902580//GO:0061245//GO:0030182//GO:0022610//GO:0002066//GO:0006935//GO:0014020//GO:0021548//GO:0060113//GO:0009913//GO:0065007//GO:0006915//GO:0032502//GO:0042472//GO:0016043//GO:0030030//GO:0051649//GO:0008544//GO:0012501//GO:0061339//GO:0021747//GO:0044763//GO:0016477//GO:…	establishment of monopolar cell polarity//localization of cell//neural nucleus development//neural tube formation//cell communication//cell-cell signaling//organ morphogenesis//embryonic organ development//epithelial tube morphogenesis//auditory receptor cell morphogenesis//single-organism cellular localization//establishment or maintenance of bipolar cell polarity//neuron differentiation//biolog…	GO:0044444//GO:0043234//GO:0044421//GO:0043227//GO:0031252//GO:0044422//GO:0097060//GO:0044446//GO:0043229//GO:0045211//GO:0005737//GO:0070161//GO:0035748//GO:0005622//GO:0005911//GO:0030054//GO:0044424//GO:0043226//GO:0005634//GO:0044459//GO:0005913//GO:0098589//GO:0032991//GO:0016020//GO:0005912//GO:0045202//GO:0005576//GO:0005886//GO:0044425//GO:0043209//GO:0044464//GO:0043233//GO:0098590//GO:…	cytoplasmic part//protein complex//extracellular region part//membrane-bounded organelle//cell leading edge//organelle part//synaptic membrane//intracellular organelle part//intracellular organelle//postsynaptic membrane//cytoplasm//anchoring junction//myelin sheath abaxonal region//intracellular//cell-cell junction//cell junction//intracellular part//organelle//nucleus//plasma membrane part//cel…	GO:0003674//GO:0005488//GO:0005515	molecular_function//binding//protein binding	--	SCRIB	Leucine-rich repeat, typical subtype||Leucine-rich repeat||PDZ domain
ENSGALT00000000104	ENSGALG00000000076	chr2	-	148759825	148774588	2633	583	682	611	538	717	496	365	255	676	287	318	317	GO:0031329//GO:0044712//GO:0048523//GO:0010648//GO:0032104//GO:0032102//GO:0006468//GO:0048519//GO:0009894//GO:0044237//GO:0050789//GO:0009267//GO:0043412//GO:0032107//GO:0006914//GO:0033554//GO:0044238//GO:0006793//GO:0031668//GO:0031323//GO:0051716//GO:0016241//GO:0044763//GO:0006796//GO:0009892//GO:0036211//GO:0044248//GO:0010646//GO:0044710//GO:0007154//GO:0065007//GO:0010506//GO:0031667//GO:…	regulation of cellular catabolic process//single-organism catabolic process//negative regulation of cellular process//negative regulation of cell communication//regulation of response to extracellular stimulus//negative regulation of response to external stimulus//protein phosphorylation//negative regulation of biological process//regulation of catabolic process//cellular metabolic process//regul…	--	--	GO:0005524//GO:1901363//GO:0017076//GO:0030554//GO:0097367//GO:0016772//GO:0004672//GO:0032553//GO:0004713//GO:0043167//GO:0003674//GO:0097159//GO:0035639//GO:0003824//GO:0032549//GO:0016740//GO:0000166//GO:0036094//GO:0043168//GO:0001882//GO:0032559//GO:0016773//GO:1901265//GO:0001883//GO:0005488//GO:0032555//GO:0016301//GO:0032550	ATP binding//heterocyclic compound binding//purine nucleotide binding//adenyl nucleotide binding//carbohydrate derivative binding//transferase activity, transferring phosphorus-containing groups//protein kinase activity//ribonucleotide binding//protein tyrosine kinase activity//ion binding//molecular_function//organic cyclic compound binding//purine ribonucleoside triphosphate binding//catalytic …	--	NRBP2	Protein kinase domain||Protein kinase-like domain||Serine-threonine/tyrosine-protein kinase catalytic domain||Tyrosine-protein kinase, catalytic domain||Serine/threonine/dual specificity protein kinase, catalytic domain
ENSGALT00000000108	ENSGALG00000000080	AADN03010880.1	+	21	10179	6004	5	2	3	6	11	1	3	1	9	10	5	1	--	--	--	--	GO:0005515//GO:0005488//GO:0003674	protein binding//binding//molecular_function	--	FER1L5	C2 domain
ENSGALT00000000109	ENSGALG00000000081	chr16	-	191143	194187	1578	12	5	13	6	14	6	6	2	7	25	25	12	GO:0008152//GO:0044699//GO:0008150//GO:0055114//GO:0044710	metabolic process//single-organism process//biological_process//oxidation-reduction process//single-organism metabolic process	--	--	GO:0043168//GO:0005488//GO:1901265//GO:0016491//GO:0050660//GO:0050662//GO:0003824//GO:0036094//GO:0000166//GO:0043167//GO:0048037//GO:0003674//GO:0097159//GO:1901363	anion binding//binding//nucleoside phosphate binding//oxidoreductase activity//flavin adenine dinucleotide binding//coenzyme binding//catalytic activity//small molecule binding//nucleotide binding//ion binding//cofactor binding//molecular_function//organic cyclic compound binding//heterocyclic compound binding	--	IL4I1	Pyridine nucleotide-disulphide oxidoreductase, NAD-binding domain||Alanine dehydrogenase/pyridine nucleotide transhydrogenase, NAD(H)-binding domain||FAD binding domain||Amine oxidase||Flavin amine oxidase||Monooxygenase, FAD-binding
ENSGALT00000000115	ENSGALG00000000085	chr22	+	109341	137149	5876	1319	997	1086	1355	1518	973	1282	928	1178	865	1177	860	GO:0044238//GO:0050789//GO:0032501//GO:0009058//GO:1901576//GO:0044710//GO:0005975//GO:0065007//GO:0007623//GO:0032922//GO:0044711//GO:0008150//GO:0010467//GO:0016051//GO:0044707//GO:0060255//GO:0071704//GO:0019222//GO:0010468//GO:0048511//GO:0043170//GO:0044699//GO:0008152//GO:0044723	primary metabolic process//regulation of biological process//multicellular organismal process//biosynthetic process//organic substance biosynthetic process//single-organism metabolic process//carbohydrate metabolic process//biological regulation//circadian rhythm//circadian regulation of gene expression//single-organism biosynthetic process//biological_process//gene expression//carbohydrate biosy…	GO:0043226//GO:0044421//GO:0043227//GO:0070062//GO:0031988//GO:0005575//GO:0065010//GO:0005576//GO:0031982//GO:1903561//GO:0043230	organelle//extracellular region part//membrane-bounded organelle//extracellular exosome//membrane-bounded vesicle//cellular_component//extracellular membrane-bounded organelle//extracellular region//vesicle//extracellular vesicle//extracellular organelle	GO:0070548//GO:0004360//GO:0003674//GO:0008483//GO:0016769//GO:0030246//GO:0016740//GO:0003824//GO:0005488	L-glutamine aminotransferase activity//glutamine-fructose-6-phosphate transaminase (isomerizing) activity//molecular_function//transaminase activity//transferase activity, transferring nitrogenous groups//carbohydrate binding//transferase activity//catalytic activity//binding	--	GFPT1	Sugar isomerase (SIS)||Nucleophile aminohydrolases, N-terminal||Glucosamine-fructose-6-phosphate aminotransferase, isomerising||Class II glutamine amidotransferase domain
ENSGALT00000000123	ENSGALG00000000086	chr26	-	1094584	1102770	2527	2203	2276	2155	3367	2360	1327	2883	2630	2800	1659	1915	3377	GO:0044765//GO:0006810//GO:0051641//GO:0051649//GO:0044763//GO:0015031//GO:0045184//GO:0055085//GO:0051234//GO:0008104//GO:0070727//GO:0046907//GO:0071806//GO:0033036//GO:0008150//GO:0006886//GO:0071702//GO:0034613//GO:0009987//GO:0051179//GO:0044699//GO:1902578	single-organism transport//transport//cellular localization//establishment of localization in cell//single-organism cellular process//protein transport//establishment of protein localization//transmembrane transport//establishment of localization//protein localization//cellular macromolecule localization//intracellular transport//protein transmembrane transport//macromolecule localization//biolog…	GO:0019866//GO:0031304//GO:0044429//GO:0043226//GO:0031301//GO:0031967//GO:0044424//GO:0031090//GO:0005744//GO:0044455//GO:0005622//GO:0044422//GO:0005737//GO:0044446//GO:0043229//GO:0098796//GO:0043227//GO:0005739//GO:0016021//GO:0043234//GO:0044444//GO:0005743//GO:0098573//GO:0031966//GO:0043231//GO:0005575//GO:0031300//GO:0098800//GO:0032592//GO:0005740//GO:0031975//GO:0005623//GO:0031305//GO:…	organelle inner membrane//intrinsic component of mitochondrial inner membrane//mitochondrial part//organelle//integral component of organelle membrane//organelle envelope//intracellular part//organelle membrane//mitochondrial inner membrane presequence translocase complex//mitochondrial membrane part//intracellular//organelle part//cytoplasm//intracellular organelle part//intracellular organelle/…	GO:0008320//GO:0005215//GO:0022892//GO:0015399//GO:0022804//GO:0003674//GO:0015405//GO:0022857//GO:0015450//GO:0022884//GO:0022891//GO:0008565	protein transmembrane transporter activity//transporter activity//substrate-specific transporter activity//primary active transmembrane transporter activity//active transmembrane transporter activity//molecular_function//P-P-bond-hydrolysis-driven transmembrane transporter activity//transmembrane transporter activity//P-P-bond-hydrolysis-driven protein transmembrane transporter activity//macromol…	--	TIMM17A	Mitochondrial inner membrane translocase subunit Tim17/Tim22/Tim23/peroxisomal protein PMP24||Mitochondrial inner membrane translocase complex, subunit Tim17
ENSGALT00000000128	ENSGALG00000000091	chr1	+	192088910	192121226	3651	825	708	632	859	808	709	692	623	758	457	573	478	GO:1901360//GO:0009987//GO:0008152//GO:0043170//GO:0006396//GO:0016180//GO:0006725//GO:0044260//GO:0071704//GO:0034641//GO:0010467//GO:0008150//GO:0006139//GO:0016073//GO:0034470//GO:0046483//GO:0016070//GO:0034660//GO:0090304//GO:0006807//GO:0044238//GO:0044237	organic cyclic compound metabolic process//cellular process//metabolic process//macromolecule metabolic process//RNA processing//snRNA processing//cellular aromatic compound metabolic process//cellular macromolecule metabolic process//organic substance metabolic process//cellular nitrogen compound metabolic process//gene expression//biological_process//nucleobase-containing compound metabolic pro…	GO:1902494//GO:0031974//GO:0005623//GO:0043233//GO:0044464//GO:0032991//GO:0031981//GO:0043231//GO:0005575//GO:0032039//GO:0005654//GO:0070013//GO:1990234//GO:0044428//GO:0005622//GO:0000428//GO:0061695//GO:0044446//GO:0043229//GO:0044422//GO:0043227//GO:0043234//GO:0030880//GO:0044451//GO:0016591//GO:0005634//GO:0043226//GO:0044424//GO:0055029	catalytic complex//membrane-enclosed lumen//cell//organelle lumen//cell part//macromolecular complex//nuclear lumen//intracellular membrane-bounded organelle//cellular_component//integrator complex//nucleoplasm//intracellular organelle lumen//transferase complex//nuclear part//intracellular//DNA-directed RNA polymerase complex//transferase complex, transferring phosphorus-containing groups//intra…	GO:0005488//GO:0005515//GO:0003674	binding//protein binding//molecular_function	--	INTS4	HEAT||Armadillo-type fold
ENSGALT00000000132	ENSGALG00000000094	chr26	+	1088421	1095912	3068	1323	1227	1094	1400	1246	1020	1306	1088	1144	1104	979	1346	GO:0033500//GO:0080090//GO:0006629//GO:0044262//GO:0008150//GO:0019752//GO:0032870//GO:0042221//GO:0071704//GO:0071495//GO:0071345//GO:0070887//GO:0019222//GO:0034440//GO:0032787//GO:0006006//GO:0019395//GO:0006082//GO:0065008//GO:0050896//GO:0044699//GO:0050794//GO:0007166//GO:0008152//GO:0009725//GO:0010033//GO:0009987//GO:0044723//GO:0044237//GO:0010906//GO:0042593//GO:0031323//GO:0044238//GO:…	carbohydrate homeostasis//regulation of primary metabolic process//lipid metabolic process//cellular carbohydrate metabolic process//biological_process//carboxylic acid metabolic process//cellular response to hormone stimulus//response to chemical//organic substance metabolic process//cellular response to endogenous stimulus//cellular response to cytokine stimulus//cellular response to chemical s…	GO:0005575//GO:0071944//GO:0031224//GO:0016020//GO:0005886//GO:0044425//GO:0044464//GO:0005623//GO:0044459//GO:0031226//GO:0016021	cellular_component//cell periphery//intrinsic component of membrane//membrane//plasma membrane//membrane part//cell part//cell//plasma membrane part//intrinsic component of plasma membrane//integral component of membrane	GO:0042562//GO:0004888//GO:0019899//GO:0046982//GO:0004871//GO:0005515//GO:0055100//GO:0038023//GO:0005488//GO:0004930//GO:0019900//GO:0016500//GO:0042802//GO:0046983//GO:0060089//GO:0004872//GO:0019901//GO:0003674//GO:0097003	hormone binding//transmembrane signaling receptor activity//enzyme binding//protein heterodimerization activity//signal transducer activity//protein binding//adiponectin binding//signaling receptor activity//binding//G-protein coupled receptor activity//kinase binding//protein-hormone receptor activity//identical protein binding//protein dimerization activity//molecular transducer activity//recep…	--	ADIPOR1	AdipoR/Haemolysin-III-related
ENSGALT00000000136	ENSGALG00000000098	chr22	-	148116	238186	1713	476	234	414	390	286	339	228	199	455	56	85	61	GO:0034446//GO:0048468//GO:0023052//GO:0050789//GO:0048869//GO:1902589//GO:0048856//GO:0032989//GO:0044700//GO:0030036//GO:0007010//GO:0000904//GO:0022414//GO:0031589//GO:0007154//GO:0016043//GO:0065007//GO:0007165//GO:0032502//GO:0022610//GO:0044767//GO:0051716//GO:0044763//GO:0031532//GO:0009653//GO:0008150//GO:0098602//GO:0006996//GO:0000902//GO:0030029//GO:0007155//GO:0071840//GO:0050896//GO:…	substrate adhesion-dependent cell spreading//cell development//signaling//regulation of biological process//cellular developmental process//single-organism organelle organization//anatomical structure development//cellular component morphogenesis//single organism signaling//actin cytoskeleton organization//cytoskeleton organization//cell morphogenesis involved in differentiation//reproductive pro…	GO:0043226//GO:0098589//GO:0044459//GO:0031253//GO:0031527//GO:0016021//GO:0030027//GO:0031252//GO:0044421//GO:0043227//GO:0044463//GO:0042995//GO:0031256//GO:0005575//GO:0071944//GO:0098805//GO:0070062//GO:0031988//GO:0009986//GO:0065010//GO:0031224//GO:0016020//GO:0030175//GO:0005576//GO:0005886//GO:0044425//GO:0098590//GO:0031258//GO:0044464//GO:0043230//GO:1903561//GO:0005623//GO:0031982	organelle//membrane region//plasma membrane part//cell projection membrane//filopodium membrane//integral component of membrane//lamellipodium//cell leading edge//extracellular region part//membrane-bounded organelle//cell projection part//cell projection//leading edge membrane//cellular_component//cell periphery//whole membrane//extracellular exosome//membrane-bounded vesicle//cell surface//extr…	GO:0044877//GO:0060089//GO:0004872//GO:0003674//GO:0051015//GO:0043167//GO:0032403//GO:0008092//GO:0003779//GO:0004871//GO:0004888//GO:0005515//GO:0046872//GO:0038023//GO:0005518//GO:0005488//GO:0043169	macromolecular complex binding//molecular transducer activity//receptor activity//molecular_function//actin filament binding//ion binding//protein complex binding//cytoskeletal protein binding//actin binding//signal transducer activity//transmembrane signaling receptor activity//protein binding//metal ion binding//signaling receptor activity//collagen binding//binding//cation binding	ANTXR1; anthrax toxin receptor 1	ANTXR1	Anthrax toxin receptor, extracellular||Anthrax toxin receptor||Anthrax toxin receptor, C-terminal||von Willebrand factor, type A
ENSGALT00000000138	ENSGALG00000000099	chr26	-	1081068	1087325	4763	29	14	17	52	50	7	38	32	56	43	26	16	--	--	GO:0044425//GO:0031224//GO:0016020//GO:0005575//GO:0016021	membrane part//intrinsic component of membrane//membrane//cellular_component//integral component of membrane	--	--	--	-	Tetraspanin, EC2 domain||Tetraspanin||Tetraspanin/Peripherin
ENSGALT00000000139	ENSGALG00000024372	chr16	+	59616	62099	1497	3040	2573	2216	3966	3200	3615	3182	2262	2888	3553	5870	4623	GO:0001906//GO:0002711//GO:0002443//GO:0002456//GO:0002682//GO:0050776//GO:0048002//GO:0048518//GO:0002709//GO:0002822//GO:0001916//GO:0001914//GO:0048583//GO:0001912//GO:0002697//GO:0050778//GO:0002705//GO:0031343//GO:0001910//GO:0031341//GO:0002819//GO:0002474//GO:0065007//GO:0006955//GO:0002250//GO:0048584//GO:0002449//GO:0002824//GO:0001909//GO:0002821//GO:0002376//GO:0002703//GO:0002684//GO:…	cell killing//positive regulation of T cell mediated immunity//leukocyte mediated immunity//T cell mediated immunity//regulation of immune system process//regulation of immune response//antigen processing and presentation of peptide antigen//positive regulation of biological process//regulation of T cell mediated immunity//regulation of adaptive immune response based on somatic recombination of i…	GO:0032991//GO:0005886//GO:0044464//GO:0071944//GO:0042611//GO:0098797//GO:0043234//GO:0044459//GO:0016020//GO:0031224//GO:0044425//GO:0042612//GO:0005623//GO:0005575//GO:0016021//GO:0098796	macromolecular complex//plasma membrane//cell part//cell periphery//MHC protein complex//plasma membrane protein complex//protein complex//plasma membrane part//membrane//intrinsic component of membrane//membrane part//MHC class I protein complex//cell//cellular_component//integral component of membrane//membrane protein complex	GO:0005488//GO:0042277//GO:0005515//GO:0003674//GO:0003823//GO:0033218//GO:0042605	binding//peptide binding//protein binding//molecular_function//antigen binding//amide binding//peptide antigen binding	--	BFIV21	Immunoglobulin-like domain||Immunoglobulin C1-set||MHC class I alpha chain||MHC class I alpha chain, alpha1 alpha2 domains||MHC classes I/II-like antigen recognition protein
ENSGALT00000000141	ENSGALG00000000102	chr26	+	1081661	1084448	797	43	54	38	26	36	33	24	21	27	15	17	5	GO:0033554//GO:0044238//GO:0043412//GO:0044237//GO:0006974//GO:0036211//GO:0016567//GO:0051716//GO:0006513//GO:0070534//GO:0000209//GO:0044260//GO:0032446//GO:0051865//GO:0071704//GO:0019538//GO:0070936//GO:0044267//GO:0070979//GO:0008150//GO:0006950//GO:0009987//GO:0008152//GO:0035519//GO:0006464//GO:0043170//GO:0044314//GO:0050896//GO:0085020//GO:0070647	cellular response to stress//primary metabolic process//macromolecule modification//cellular metabolic process//cellular response to DNA damage stimulus//protein modification process//protein ubiquitination//cellular response to stimulus//protein monoubiquitination//protein K63-linked ubiquitination//protein polyubiquitination//cellular macromolecule metabolic process//protein modification by sma…	GO:0005634//GO:0043226//GO:0044424//GO:0005622//GO:0043227//GO:0005737//GO:0043229//GO:0043231//GO:0005575//GO:0005623//GO:0044464	nucleus//organelle//intracellular part//intracellular//membrane-bounded organelle//cytoplasm//intracellular organelle//intracellular membrane-bounded organelle//cellular_component//cell//cell part	GO:0044389//GO:0061650//GO:0061630//GO:0044877//GO:0061659//GO:0016879//GO:0031625//GO:0019787//GO:0061631//GO:0003682//GO:0004842//GO:0003674//GO:0005515//GO:0003824//GO:0019899//GO:0016881//GO:0016740//GO:0016874//GO:0005488	ubiquitin-like protein ligase binding//ubiquitin-like protein conjugating enzyme activity//ubiquitin protein ligase activity//macromolecular complex binding//ubiquitin-like protein ligase activity//ligase activity, forming carbon-nitrogen bonds//ubiquitin protein ligase binding//ubiquitin-like protein transferase activity//ubiquitin conjugating enzyme activity//chromatin binding//ubiquitin-protei…	--	UBE2T	Ubiquitin-conjugating enzyme E2||Ubiquitin-conjugating enzyme/RWD-like
ENSGALT00000000143	ENSGALG00000000104	chr26	-	1071848	1078330	1659	133	99	83	86	57	61	134	87	144	70	96	50	GO:0050896//GO:0044699//GO:0043170//GO:0006281//GO:0006725//GO:1901360//GO:0009987//GO:0006950//GO:0008152//GO:0034641//GO:0008150//GO:0044260//GO:0071704//GO:0046483//GO:0044710//GO:0006139//GO:0006974//GO:0006259//GO:0051716//GO:0044763//GO:0090304//GO:0006807//GO:0044238//GO:0033554//GO:0044237	response to stimulus//single-organism process//macromolecule metabolic process//DNA repair//cellular aromatic compound metabolic process//organic cyclic compound metabolic process//cellular process//response to stress//metabolic process//cellular nitrogen compound metabolic process//biological_process//cellular macromolecule metabolic process//organic substance metabolic process//heterocycle meta…	--	--	GO:0016829//GO:0016830//GO:0003824//GO:0003913//GO:0003674	lyase activity//carbon-carbon lyase activity//catalytic activity//DNA photolyase activity//molecular_function	--	-	DNA photolyase, N-terminal||DNA photolyase, FAD-binding/Cryptochrome, C-terminal
ENSGALT00000000145	ENSGALG00000000106	chr26	-	1061356	1072673	3655	910	661	744	841	1167	794	662	669	714	855	1405	594	GO:0008152//GO:0009059//GO:0009987//GO:1901360//GO:0006725//GO:1903506//GO:0010468//GO:0043170//GO:0050794//GO:0034654//GO:0071704//GO:0044260//GO:0019222//GO:0044271//GO:0080090//GO:0034645//GO:1901362//GO:0008150//GO:0010467//GO:0006355//GO:0006351//GO:0009889//GO:0051252//GO:0060255//GO:0034641//GO:0032774//GO:0006139//GO:0010556//GO:1901576//GO:0016070//GO:0019219//GO:0097659//GO:0051171//GO:…	metabolic process//macromolecule biosynthetic process//cellular process//organic cyclic compound metabolic process//cellular aromatic compound metabolic process//regulation of nucleic acid-templated transcription//regulation of gene expression//macromolecule metabolic process//regulation of cellular process//nucleobase-containing compound biosynthetic process//organic substance metabolic process/…	GO:0044464//GO:0005623//GO:0005815//GO:0044430//GO:0043232//GO:0005575//GO:0043231//GO:0043227//GO:0044422//GO:0043229//GO:0044446//GO:0005856//GO:0005622//GO:0044424//GO:0043226//GO:0005634//GO:0015629//GO:0015630//GO:0043228	cell part//cell//microtubule organizing center//cytoskeletal part//intracellular non-membrane-bounded organelle//cellular_component//intracellular membrane-bounded organelle//membrane-bounded organelle//organelle part//intracellular organelle//intracellular organelle part//cytoskeleton//intracellular//intracellular part//organelle//nucleus//actin cytoskeleton//microtubule cytoskeleton//non-membra…	GO:0008134//GO:0051427//GO:0035257//GO:0005488//GO:0042974//GO:0005515//GO:0003674//GO:0005102	transcription factor binding//hormone receptor binding//nuclear hormone receptor binding//binding//retinoic acid receptor binding//protein binding//molecular_function//receptor binding	--	LRIF1	-
ENSGALT00000000149	ENSGALG00000000107	chr16	+	177447	186760	1767	585	591	505	458	898	839	599	446	588	462	209	556	--	--	GO:0005575//GO:0043231//GO:0005623//GO:0044464//GO:0043226//GO:0005634//GO:0044424//GO:0005622//GO:0043229//GO:0005737//GO:0043227	cellular_component//intracellular membrane-bounded organelle//cell//cell part//organelle//nucleus//intracellular part//intracellular//intracellular organelle//cytoplasm//membrane-bounded organelle	GO:0005515//GO:0046872//GO:0046914//GO:0043169//GO:0008270//GO:0005488//GO:0043167//GO:0003674	protein binding//metal ion binding//transition metal ion binding//cation binding//zinc ion binding//binding//ion binding//molecular_function	--	TRIM7.1	Concanavalin A-like lectin/glucanase domain||Zinc finger, C3HC4 RING-type||SPRY-associated||B30.2/SPRY domain||Zinc finger, B-box||SPRY domain||Zinc finger, RING-type||Butyrophylin-like
ENSGALT00000000158	ENSGALG00000000109	chr18	-	10139265	10142673	1442	276	196	221	239	231	139	316	194	205	252	207	137	GO:0019362//GO:0046395//GO:0009435//GO:0044271//GO:0042436//GO:0034654//GO:0016054//GO:0071704//GO:1901564//GO:0019752//GO:1901293//GO:0072524//GO:0006520//GO:0009074//GO:0034641//GO:1901566//GO:0006575//GO:0006568//GO:0009165//GO:0044711//GO:0009108//GO:0046700//GO:1901362//GO:0008150//GO:0009056//GO:0006569//GO:0009987//GO:0044270//GO:0044106//GO:0009117//GO:1901360//GO:0042430//GO:0019637//GO:…	pyridine nucleotide metabolic process//carboxylic acid catabolic process//NAD biosynthetic process//cellular nitrogen compound biosynthetic process//indole-containing compound catabolic process//nucleobase-containing compound biosynthetic process//organic acid catabolic process//organic substance metabolic process//organonitrogen compound metabolic process//carboxylic acid metabolic process//nucl…	GO:0005575//GO:0043231//GO:0005829//GO:0005623//GO:0044464//GO:0043226//GO:0005634//GO:0044424//GO:0005622//GO:0043227//GO:0043229//GO:0005737//GO:0044444	cellular_component//intracellular membrane-bounded organelle//cytosol//cell//cell part//organelle//nucleus//intracellular part//intracellular//membrane-bounded organelle//intracellular organelle//cytoplasm//cytoplasmic part	GO:0003824//GO:0016787//GO:0016810//GO:0004061//GO:0016811//GO:0003674	catalytic activity//hydrolase activity//hydrolase activity, acting on carbon-nitrogen (but not peptide) bonds//arylformamidase activity//hydrolase activity, acting on carbon-nitrogen (but not peptide) bonds, in linear amides//molecular_function	--	AFMID	Alpha/Beta hydrolase fold||Alpha/beta hydrolase fold-3||Carboxylesterase, type B
ENSGALT00000000161	ENSGALG00000000112	chr4	-	1977381	1981476	984	42	23	46	18	45	37	17	14	23	12	20	7	GO:0048468//GO:0044255//GO:0050789//GO:0048869//GO:0048699//GO:0044238//GO:0021782//GO:0048856//GO:0009893//GO:0016053//GO:0044237//GO:0008366//GO:0010604//GO:0009058//GO:0044249//GO:0032501//GO:0043436//GO:0007399//GO:0016043//GO:0032502//GO:0022010//GO:0065007//GO:0048708//GO:0046394//GO:0030182//GO:0006631//GO:0044710//GO:0048857//GO:1901576//GO:0007420//GO:0042552//GO:0022008//GO:0010628//GO:…	cell development//cellular lipid metabolic process//regulation of biological process//cellular developmental process//generation of neurons//primary metabolic process//glial cell development//anatomical structure development//positive regulation of metabolic process//organic acid biosynthetic process//cellular metabolic process//axon ensheathment//positive regulation of macromolecule metabolic pr…	GO:0016021//GO:0071944//GO:0005575//GO:0043209//GO:0044425//GO:0005886//GO:0016020//GO:0031224//GO:0005623//GO:0044464	integral component of membrane//cell periphery//cellular_component//myelin sheath//membrane part//plasma membrane//membrane//intrinsic component of membrane//cell//cell part	GO:0003674//GO:0005515//GO:0005488	molecular_function//protein binding//binding	--	PLP1	Myelin proteolipid protein PLP
ENSGALT00000000162	ENSGALG00000000113	chr9	+	17052618	17062023	1707	99	83	114	123	191	120	121	84	96	216	117	100	--	--	--	--	GO:0044822//GO:0043169//GO:0005488//GO:0003676//GO:0008270//GO:0046914//GO:0005515//GO:0046872//GO:0043167//GO:0003674//GO:0097159//GO:0003723//GO:1901363	poly(A) RNA binding//cation binding//binding//nucleic acid binding//zinc ion binding//transition metal ion binding//protein binding//metal ion binding//ion binding//molecular_function//organic cyclic compound binding//RNA binding//heterocyclic compound binding	--	ZMAT3	Zinc finger, C2H2-like||Zinc finger, double-stranded RNA binding||Zinc finger, U1-type
ENSGALT00000000163	ENSGALG00000000114	chr22	-	243826	248360	624	2	3	13	4	7	1	0	2	1	5	1	0	--	--	--	--	--	--	--	GKN1	BRICHOS domain
ENSGALT00000000164	ENSGALG00000000115	chr16	+	174910	176418	637	0	2	1	1	2	1	0	0	1	0	1	0	--	--	--	--	--	--	--	HEP21	-
ENSGALT00000000168	ENSGALG00000000119	chr22	+	260571	263926	728	2	5	36	3	4	2	2	0	0	2	49	0	--	--	GO:0045178//GO:0005623//GO:0044464//GO:0005575	basal part of cell//cell//cell part//cellular_component	--	--	--	GKN2	BRICHOS domain
ENSGALT00000000169	ENSGALG00000000120	chr22	+	276543	282395	2467	7	1	3	6	5	0	1	2	0	1	3	0	GO:0003007//GO:0008152//GO:0051240//GO:0010612//GO:0010562//GO:0071363//GO:0010033//GO:0046622//GO:0016049//GO:0044087//GO:0055002//GO:0048729//GO:0060043//GO:1902115//GO:0061323//GO:0022603//GO:0048513//GO:0009059//GO:0006464//GO:0051179//GO:0003230//GO:0046620//GO:0060347//GO:0003300//GO:0008284//GO:0009987//GO:0003008//GO:0048518//GO:0048731//GO:0006950//GO:0016310//GO:0030154//GO:2000138//GO:…	heart morphogenesis//metabolic process//positive regulation of multicellular organismal process//regulation of cardiac muscle adaptation//positive regulation of phosphorus metabolic process//cellular response to growth factor stimulus//response to organic substance//positive regulation of organ growth//cell growth//regulation of cellular component biogenesis//striated muscle cell development//tis…	GO:0044464//GO:0031674//GO:0005615//GO:0030016//GO:0005623//GO:0030017//GO:0005576//GO:0009986//GO:0005575//GO:0043232//GO:0044421//GO:0005737//GO:0043229//GO:0044422//GO:0005622//GO:0044444//GO:0044449//GO:0030018//GO:0044424//GO:0043226//GO:0043292//GO:0043228	cell part//I band//extracellular space//myofibril//cell//sarcomere//extracellular region//cell surface//cellular_component//intracellular non-membrane-bounded organelle//extracellular region part//cytoplasm//intracellular organelle//organelle part//intracellular//cytoplasmic part//contractile fiber part//Z disc//intracellular part//organelle//contractile fiber//non-membrane-bounded organelle	GO:0005488//GO:0005160//GO:0005126//GO:0005515//GO:0008092//GO:0005125//GO:0033612//GO:0031433//GO:0003674//GO:0005179//GO:0008083//GO:0005102	binding//transforming growth factor beta receptor binding//cytokine receptor binding//protein binding//cytoskeletal protein binding//cytokine activity//receptor serine/threonine kinase binding//telethonin binding//molecular_function//hormone activity//growth factor activity//receptor binding	--	BMP-10	Inhibin, alpha subunit||Transforming growth factor-beta, C-terminal||Cystine-knot cytokine||Transforming growth factor-beta, N-terminal
ENSGALT00000000171	ENSGALG00000000122	chr16	+	139264	142727	1139	18147	21074	17489	19071	18927	14577	15785	12244	18639	14041	10063	14452	GO:0071702//GO:0080090//GO:0044267//GO:0033500//GO:0051259//GO:0006508//GO:1903207//GO:0019220//GO:0090316//GO:0010467//GO:0046700//GO:0032388//GO:0006886//GO:2000116//GO:0032269//GO:0006163//GO:0070848//GO:0048598//GO:0030820//GO:0044707//GO:0048583//GO:1901700//GO:0044092//GO:0030178//GO:0051900//GO:1903202//GO:0051260//GO:1902533//GO:0034284//GO:0009259//GO:2000021//GO:0061024//GO:0032459//GO:…	organic substance transport//regulation of primary metabolic process//cellular protein metabolic process//carbohydrate homeostasis//protein oligomerization//proteolysis//regulation of hydrogen peroxide-induced neuron death//regulation of phosphate metabolic process//positive regulation of intracellular protein transport//gene expression//heterocycle catabolic process//positive regulation of intra…	GO:0031988//GO:0071944//GO:0043231//GO:0032991//GO:0005886//GO:0044464//GO:1903561//GO:0031982//GO:0097458//GO:0043226//GO:0044459//GO:0043025//GO:0043234//GO:0005739//GO:0005622//GO:0043005//GO:0042995//GO:0070062//GO:0005575//GO:1990630//GO:0065010//GO:0044297//GO:0001891//GO:0016020//GO:0005576//GO:0044425//GO:0005623//GO:0043230//GO:0030496//GO:0044424//GO:0005634//GO:0036477//GO:0048471//GO:…	membrane-bounded vesicle//cell periphery//intracellular membrane-bounded organelle//macromolecular complex//plasma membrane//cell part//extracellular vesicle//vesicle//neuron part//organelle//plasma membrane part//neuronal cell body//protein complex//mitochondrion//intracellular//neuron projection//cell projection//extracellular exosome//cellular_component//IRE1-RACK1-PP2A complex//extracellular …	GO:0019903//GO:0016504//GO:0019899//GO:0005515//GO:0005488//GO:0019900//GO:0005080//GO:0004857//GO:0004860//GO:0060090//GO:0046983//GO:0008047//GO:0061134//GO:0097159//GO:0019210//GO:0019904//GO:0043028//GO:0030292//GO:0042803//GO:1990782//GO:0019887//GO:0098772//GO:0030971//GO:0016248//GO:0019207//GO:0008200//GO:0035591//GO:0016505//GO:0003676//GO:0019902//GO:0044822//GO:0030234//GO:0005102//GO:…	protein phosphatase binding//peptidase activator activity//enzyme binding//protein binding//binding//kinase binding//protein kinase C binding//enzyme inhibitor activity//protein kinase inhibitor activity//binding, bridging//protein dimerization activity//enzyme activator activity//peptidase regulator activity//organic cyclic compound binding//kinase inhibitor activity//protein domain specific bin…	--	GNB2L1	WD40 repeat||WD40-repeat-containing domain||G-protein beta WD-40 repeat
ENSGALT00000000172	ENSGALG00000000123	chr16	-	120438	123438	1356	584	287	198	333	360	463	478	774	473	565	344	804	--	--	--	--	GO:0003674//GO:0005515//GO:0005488	molecular_function//protein binding//binding	--	B-BTN2	SPRY domain||SPRY-associated||Concanavalin A-like lectin/glucanase domain||Butyrophylin-like||B30.2/SPRY domain
ENSGALT00000000179	ENSGALG00000000129	chr11	+	18267773	18286192	2627	1790	1855	1479	1565	1479	1086	1528	1131	1581	1131	1208	1368	GO:0009890//GO:0044237//GO:0050789//GO:0006807//GO:2001141//GO:0031326//GO:0019219//GO:0097659//GO:0010556//GO:1901576//GO:0018130//GO:0046483//GO:2000112//GO:0051253//GO:0010558//GO:0032774//GO:0045934//GO:0009892//GO:0008150//GO:0009889//GO:0006357//GO:0034645//GO:0034641//GO:0060255//GO:0010605//GO:0000122//GO:0044260//GO:1903506//GO:0050794//GO:0010468//GO:0043170//GO:0009059//GO:1902679//GO:…	negative regulation of biosynthetic process//cellular metabolic process//regulation of biological process//nitrogen compound metabolic process//regulation of RNA biosynthetic process//regulation of cellular biosynthetic process//regulation of nucleobase-containing compound metabolic process//nucleic acid-templated transcription//regulation of macromolecule biosynthetic process//organic substance …	GO:0044424//GO:0005634//GO:0043229//GO:0043227//GO:0005575//GO:0005623//GO:0043226//GO:0005622//GO:0043231//GO:0044464	intracellular part//nucleus//intracellular organelle//membrane-bounded organelle//cellular_component//cell//organelle//intracellular//intracellular membrane-bounded organelle//cell part	GO:0003674//GO:0003700//GO:0005515//GO:0001071//GO:0005488	molecular_function//transcription factor activity, sequence-specific DNA binding//protein binding//nucleic acid binding transcription factor activity//binding	--	TCF25	Transcription factor 25
ENSGALT00000000183	ENSGALG00000028659	chr16	-	104372	106726	847	10	4	10	18	7	5	16	23	7	5	24	3	--	--	--	--	GO:0030246//GO:0005488//GO:0003674	carbohydrate binding//binding//molecular_function	--	Blec1	Herpesvirus UL45-like||C-type lectin fold||C-type lectin||Type-2 ice-structuring protein
ENSGALT00000000184	ENSGALG00000000132	chr22	-	291968	308523	3532	389	293	306	402	449	336	432	150	382	207	259	128	GO:0044700//GO:0065009//GO:0009893//GO:0051716//GO:0044763//GO:0043085//GO:0007154//GO:0065007//GO:0019222//GO:0043547//GO:0008152//GO:0048518//GO:0009987//GO:0050790//GO:0023052//GO:0050789//GO:0007165//GO:0051336//GO:0044093//GO:0008150//GO:0051345//GO:0050896//GO:0044699//GO:0043087//GO:0050794	single organism signaling//regulation of molecular function//positive regulation of metabolic process//cellular response to stimulus//single-organism cellular process//positive regulation of catalytic activity//cell communication//biological regulation//regulation of metabolic process//positive regulation of GTPase activity//metabolic process//positive regulation of biological process//cellular p…	GO:0005622//GO:0044464//GO:0005575//GO:0005623	intracellular//cell part//cellular_component//cell	GO:0008047//GO:0005096//GO:0030695//GO:0003674//GO:0060589//GO:0098772//GO:0030234	enzyme activator activity//GTPase activator activity//GTPase regulator activity//molecular_function//nucleoside-triphosphatase regulator activity//molecular function regulator//enzyme regulator activity	--	ARHGAP25	Rho GTPase-activating protein domain||Pleckstrin homology domain||Rho GTPase activation protein
ENSGALT00000000186	ENSGALG00000028408	AADN03024512.1	+	21	1022	885	0	1	1	0	0	0	0	1	0	0	0	0	--	--	--	--	GO:0003674//GO:0005488//GO:0005515	molecular_function//binding//protein binding	--	-	Immunoglobulin subtype||Immunoglobulin-like domain
ENSGALT00000000188	ENSGALG00000000136	chr16	+	108301	110805	705	44	0	33	1	4	19	2	13	2	2	2	97	--	--	--	--	GO:0005488//GO:0030246//GO:0003674	binding//carbohydrate binding//molecular_function	--	Blec2	C-type lectin||C-type lectin fold
ENSGALT00000000190	ENSGALG00000000137	chr26	+	1620031	1622178	788	111	103	145	194	191	128	209	194	175	228	161	191	GO:0044238//GO:0090304//GO:0016070//GO:0071826//GO:0006139//GO:0010467//GO:0071704//GO:0006725//GO:0071840//GO:0009987//GO:1901360//GO:0008152//GO:0043933//GO:0006807//GO:0000375//GO:0044237//GO:0022607//GO:0008380//GO:0022613//GO:0044085//GO:0022618//GO:0046483//GO:0016043//GO:0034622//GO:0006397//GO:0034641//GO:0016071//GO:0008150//GO:0065003//GO:0044260//GO:0000387//GO:0043170//GO:0006396//GO:…	primary metabolic process//nucleic acid metabolic process//RNA metabolic process//ribonucleoprotein complex subunit organization//nucleobase-containing compound metabolic process//gene expression//organic substance metabolic process//cellular aromatic compound metabolic process//cellular component organization or biogenesis//cellular process//organic cyclic compound metabolic process//metabolic p…	GO:0043226//GO:0005686//GO:0005683//GO:0034708//GO:0034719//GO:0043234//GO:0005622//GO:0044446//GO:0031988//GO:0043231//GO:0005682//GO:0044428//GO:0005685//GO:0034709//GO:0005687//GO:0032991//GO:0005829//GO:1903561//GO:0031982//GO:0030529//GO:1902494//GO:0044464//GO:0005634//GO:0044424//GO:0030532//GO:0097525//GO:0044444//GO:0043227//GO:0071013//GO:0044421//GO:0044422//GO:0005737//GO:0043229//GO:…	organelle//U2 snRNP//U7 snRNP//methyltransferase complex//SMN-Sm protein complex//protein complex//intracellular//intracellular organelle part//membrane-bounded vesicle//intracellular membrane-bounded organelle//U5 snRNP//nuclear part//U1 snRNP//methylosome//U4 snRNP//macromolecular complex//cytosol//extracellular vesicle//vesicle//ribonucleoprotein complex//catalytic complex//cell part//nucleus/…	GO:0097159//GO:0005515//GO:0005488//GO:0003723//GO:1901363//GO:0003674//GO:0003676	organic cyclic compound binding//protein binding//binding//RNA binding//heterocyclic compound binding//molecular_function//nucleic acid binding	--	SNRPE	Ribonucleoprotein LSM domain||Ribonucleoprotein LSM domain, eukaryotic/archaea-type||Like-Sm (LSM) domain
ENSGALT00000000192	ENSGALG00000000139	AADN03025856.1	+	21	1162	888	37	26	30	37	43	13	41	14	36	31	27	5	GO:0044238//GO:0071704//GO:0006508//GO:0008152//GO:0019538//GO:0008150//GO:0043170	primary metabolic process//organic substance metabolic process//proteolysis//metabolic process//protein metabolic process//biological_process//macromolecule metabolic process	--	--	GO:0008233//GO:0070011//GO:0003824//GO:0003674//GO:0008234//GO:0016787	peptidase activity//peptidase activity, acting on L-amino acid peptides//catalytic activity//molecular_function//cysteine-type peptidase activity//hydrolase activity	--	-	Proteinase inhibitor I29, cathepsin propeptide||Peptidase C1A, papain C-terminal
ENSGALT00000000193	ENSGALG00000000140	JH375588.1	-	19826	24791	789	121	128	113	161	98	84	121	88	110	96	108	115	--	--	--	--	GO:0003676//GO:1901363//GO:0003674//GO:0003677//GO:0005488//GO:0097159	nucleic acid binding//heterocyclic compound binding//molecular_function//DNA binding//binding//organic cyclic compound binding	--	-	Homeodomain-like
ENSGALT00000000194	ENSGALG00000000199	AADN03010751.1	-	32	1186	963	9	7	4	5	2	3	6	8	5	1	6	4	GO:0048002//GO:0002474//GO:0002376//GO:0019882//GO:0008150	antigen processing and presentation of peptide antigen//antigen processing and presentation of peptide antigen via MHC class I//immune system process//antigen processing and presentation//biological_process	GO:0032991//GO:0005886//GO:0044464//GO:0071944//GO:0042611//GO:0098797//GO:0043234//GO:0044459//GO:0016020//GO:0044425//GO:0042612//GO:0005623//GO:0005575//GO:0098796	macromolecular complex//plasma membrane//cell part//cell periphery//MHC protein complex//plasma membrane protein complex//protein complex//plasma membrane part//membrane//membrane part//MHC class I protein complex//cell//cellular_component//membrane protein complex	GO:0005488//GO:0005515//GO:0003674	binding//protein binding//molecular_function	--	-	Immunoglobulin C1-set||CD80-like, immunoglobulin C2-set||Immunoglobulin-like domain
ENSGALT00000000195	ENSGALG00000000142	chr26	-	1024096	1047249	2144	719	690	680	945	853	598	654	648	614	512	953	642	GO:0044283//GO:0008152//GO:0006656//GO:0009987//GO:0042439//GO:0019637//GO:0097164//GO:1901566//GO:0071704//GO:0006644//GO:0006650//GO:0044710//GO:0009308//GO:0046474//GO:0006796//GO:0044763//GO:0008654//GO:0044238//GO:0006576//GO:0044249//GO:0009058//GO:0008610//GO:0006066//GO:0044699//GO:0044106//GO:0044711//GO:0008150//GO:0006629//GO:1901564//GO:0034641//GO:1901576//GO:0046165//GO:0044281//GO:…	small molecule biosynthetic process//metabolic process//phosphatidylcholine biosynthetic process//cellular process//ethanolamine-containing compound metabolic process//organophosphate metabolic process//ammonium ion metabolic process//organonitrogen compound biosynthetic process//organic substance metabolic process//phospholipid metabolic process//glycerophospholipid metabolic process//single-org…	GO:0044464//GO:0005789//GO:0043231//GO:0044446//GO:0005622//GO:0031090//GO:0005783//GO:0043226//GO:0044432//GO:0016020//GO:0044425//GO:0005623//GO:0042175//GO:0005575//GO:0044444//GO:0098588//GO:0043227//GO:0044422//GO:0043229//GO:0005737//GO:0012505//GO:0044424	cell part//endoplasmic reticulum membrane//intracellular membrane-bounded organelle//intracellular organelle part//intracellular//organelle membrane//endoplasmic reticulum//organelle//endoplasmic reticulum part//membrane//membrane part//cell//nuclear outer membrane-endoplasmic reticulum membrane network//cellular_component//cytoplasmic part//bounding membrane of organelle//membrane-bounded organe…	GO:0003824//GO:0016780//GO:0016740//GO:0003674//GO:0016772	catalytic activity//phosphotransferase activity, for other substituted phosphate groups//transferase activity//molecular_function//transferase activity, transferring phosphorus-containing groups	--	CEPT1	CDP-alcohol phosphatidyltransferase||Choline/ethanolamine phosphotransferase
ENSGALT00000000200	ENSGALG00000000146	chr19	+	5772759	5792698	5187	3281	2677	2772	4125	3654	3376	2975	2472	3940	2974	2724	2496	GO:0002440//GO:0016444//GO:0018022//GO:0051276//GO:0045935//GO:1903506//GO:0050865//GO:0031399//GO:0045944//GO:0051129//GO:0071705//GO:0051049//GO:0002703//GO:0050896//GO:0050864//GO:0006913//GO:0044699//GO:0050794//GO:0006396//GO:0007275//GO:0043170//GO:0051254//GO:0010468//GO:0051179//GO:0009059//GO:0051169//GO:0048522//GO:0046822//GO:0030154//GO:0051147//GO:1903649//GO:0031324//GO:0048731//GO:…	production of molecular mediator of immune response//somatic cell DNA recombination//peptidyl-lysine methylation//chromosome organization//positive regulation of nucleobase-containing compound metabolic process//regulation of nucleic acid-templated transcription//regulation of cell activation//regulation of protein modification process//positive regulation of transcription from RNA polymerase II …	--	--	GO:0003676//GO:0044822//GO:0016787//GO:0043169//GO:0046872//GO:0003674//GO:1901363//GO:0003723//GO:0005488//GO:0003677//GO:0003824//GO:0005515//GO:0097159//GO:0043167//GO:0016788//GO:0042393	nucleic acid binding//poly(A) RNA binding//hydrolase activity//cation binding//metal ion binding//molecular_function//heterocyclic compound binding//RNA binding//binding//DNA binding//catalytic activity//protein binding//organic cyclic compound binding//ion binding//hydrolase activity, acting on ester bonds//histone binding	--	SUPT6H	Ribosomal protein S1, RNA-binding domain||Transcription elongation factor Spt6||SH2 domain||Nucleic acid-binding, OB-fold||Metalloenzyme, LuxS/M16 peptidase-like||YqgF/RNase H-like domain
ENSGALT00000000205	ENSGALG00000000149	chr27	-	6459	7394	936	1	2	0	0	1	1	0	1	1	1	0	0	GO:0044699//GO:0050794//GO:0050896//GO:0008150//GO:0007600//GO:0009593//GO:0007165//GO:0007186//GO:0023052//GO:0050789//GO:0050877//GO:0050906//GO:0003008//GO:0009987//GO:0044707//GO:0051606//GO:0042221//GO:0065007//GO:0050907//GO:0007154//GO:0051716//GO:0044763//GO:0007608//GO:0050911//GO:0007606//GO:0032501//GO:0044700	single-organism process//regulation of cellular process//response to stimulus//biological_process//sensory perception//detection of chemical stimulus//signal transduction//G-protein coupled receptor signaling pathway//signaling//regulation of biological process//neurological system process//detection of stimulus involved in sensory perception//system process//cellular process//single-multicellula…	GO:0044425//GO:0031224//GO:0016020//GO:0005575//GO:0016021	membrane part//intrinsic component of membrane//membrane//cellular_component//integral component of membrane	GO:0003674//GO:0004984//GO:0060089//GO:0038023//GO:0004930//GO:0004871//GO:0004888//GO:0004872	molecular_function//olfactory receptor activity//molecular transducer activity//signaling receptor activity//G-protein coupled receptor activity//signal transducer activity//transmembrane signaling receptor activity//receptor activity	--	-	Olfactory receptor||G protein-coupled receptor, rhodopsin-like||GPCR, rhodopsin-like, 7TM
ENSGALT00000000206	ENSGALG00000000150	chr4	+	68899136	68903258	592	15733	16248	16493	18181	13714	12068	18767	14125	15665	12654	12251	13248	GO:0044238//GO:0044249//GO:0009058//GO:0006412//GO:0043604//GO:0008152//GO:0009987//GO:0044267//GO:0010467//GO:0043043//GO:1901566//GO:0071704//GO:0044271//GO:1901576//GO:0044237//GO:0006807//GO:0043603//GO:0043170//GO:0009059//GO:0034645//GO:0008150//GO:1901564//GO:0019538//GO:0034641//GO:0006518//GO:0044260	primary metabolic process//cellular biosynthetic process//biosynthetic process//translation//amide biosynthetic process//metabolic process//cellular process//cellular protein metabolic process//gene expression//peptide biosynthetic process//organonitrogen compound biosynthetic process//organic substance metabolic process//cellular nitrogen compound biosynthetic process//organic substance biosynth…	GO:0022625//GO:0044446//GO:0070161//GO:0005622//GO:0043226//GO:0043228//GO:0032991//GO:0044464//GO:0043233//GO:0005829//GO:0030529//GO:0031974//GO:0005840//GO:0044428//GO:0070013//GO:0043232//GO:0043231//GO:0005730//GO:0031981//GO:0044444//GO:0043227//GO:0044422//GO:0005737//GO:0043229//GO:0022626//GO:0030054//GO:0044424//GO:0005634//GO:0005924//GO:0044445//GO:0005925//GO:0016020//GO:0005912//GO:…	cytosolic large ribosomal subunit//intracellular organelle part//anchoring junction//intracellular//organelle//non-membrane-bounded organelle//macromolecular complex//cell part//organelle lumen//cytosol//ribonucleoprotein complex//membrane-enclosed lumen//ribosome//nuclear part//intracellular organelle lumen//intracellular non-membrane-bounded organelle//intracellular membrane-bounded organelle//…	GO:0097159//GO:0019843//GO:0005488//GO:0005198//GO:0005515//GO:0003674//GO:0003723//GO:1901363//GO:0003676//GO:0003735	organic cyclic compound binding//rRNA binding//binding//structural molecule activity//protein binding//molecular_function//RNA binding//heterocyclic compound binding//nucleic acid binding//structural constituent of ribosome	--	RPL9	Ribosomal protein L6, alpha-beta domain||Ribosomal protein L6
ENSGALT00000000207	ENSGALG00000000151	chrZ	-	45146955	45309166	5532	653	340	511	400	425	401	288	204	346	141	144	121	GO:0008152//GO:0071704//GO:0006508//GO:0044238//GO:0043170//GO:0019538//GO:0008150	metabolic process//organic substance metabolic process//proteolysis//primary metabolic process//macromolecule metabolic process//protein metabolic process//biological_process	GO:0031012//GO:0005576//GO:0005575//GO:0044421//GO:0005578	extracellular matrix//extracellular region//cellular_component//extracellular region part//proteinaceous extracellular matrix	GO:0005488//GO:0003824//GO:0046914//GO:0043167//GO:0070011//GO:0008233//GO:0016787//GO:0043169//GO:0004222//GO:0008270//GO:0046872//GO:0004175//GO:0003674//GO:0008237	binding//catalytic activity//transition metal ion binding//ion binding//peptidase activity, acting on L-amino acid peptides//peptidase activity//hydrolase activity//cation binding//metalloendopeptidase activity//zinc ion binding//metal ion binding//endopeptidase activity//molecular_function//metallopeptidase activity	--	ADAMTS19	Thrombospondin, type 1 repeat||Peptidase M12B, ADAM/reprolysin||Peptidase M12B, ADAM-TS||Peptidase M10, metallopeptidase||Peptidase M12B, propeptide||ADAM, cysteine-rich||ADAM-TS Spacer 1||PLAC
ENSGALT00000000210	ENSGALG00000000154	chr26	+	1012134	1019461	1466	47	51	47	49	75	58	37	19	25	41	82	12	--	--	--	--	GO:0005488//GO:0005515//GO:0017112//GO:0005088//GO:0098772//GO:0005085//GO:0003674	binding//protein binding//Rab guanyl-nucleotide exchange factor activity//Ras guanyl-nucleotide exchange factor activity//molecular function regulator//guanyl-nucleotide exchange factor activity//molecular_function	--	DENND2D	dDENN domain||DENN domain||uDENN domain
ENSGALT00000000211	ENSGALG00000000155	chr27	-	18285	19232	948	2	0	0	0	0	0	0	3	0	0	0	1	GO:0051716//GO:0044763//GO:0007154//GO:0050907//GO:0065007//GO:0032501//GO:0044700//GO:0050911//GO:0007606//GO:0007608//GO:0003008//GO:0009987//GO:0042221//GO:0051606//GO:0044707//GO:0007186//GO:0007165//GO:0050906//GO:0050877//GO:0023052//GO:0050789//GO:0050896//GO:0044699//GO:0050794//GO:0009593//GO:0007600//GO:0008150	cellular response to stimulus//single-organism cellular process//cell communication//detection of chemical stimulus involved in sensory perception//biological regulation//multicellular organismal process//single organism signaling//detection of chemical stimulus involved in sensory perception of smell//sensory perception of chemical stimulus//sensory perception of smell//system process//cellular …	GO:0016021//GO:0031224//GO:0016020//GO:0044425//GO:0005575	integral component of membrane//intrinsic component of membrane//membrane//membrane part//cellular_component	GO:0004872//GO:0004930//GO:0038023//GO:0004871//GO:0004888//GO:0003674//GO:0060089//GO:0004984	receptor activity//G-protein coupled receptor activity//signaling receptor activity//signal transducer activity//transmembrane signaling receptor activity//molecular_function//molecular transducer activity//olfactory receptor activity	--	OR6A2	G protein-coupled receptor, rhodopsin-like||GPCR, rhodopsin-like, 7TM||Olfactory receptor
ENSGALT00000000212	ENSGALG00000000156	chr16	+	89695	93569	2303	1262	867	1015	1243	1448	1336	1117	753	1182	1709	1071	973	GO:0051276//GO:1903506//GO:0034728//GO:0010468//GO:0043170//GO:0050794//GO:0009059//GO:0006357//GO:0034645//GO:0008150//GO:0009889//GO:0065003//GO:0060255//GO:0034641//GO:0044260//GO:0006996//GO:0071103//GO:1901576//GO:0010556//GO:0019219//GO:0097659//GO:2000112//GO:0044085//GO:0018130//GO:0016043//GO:0046483//GO:0032774//GO:0006323//GO:0006333//GO:0034622//GO:0044237//GO:0006807//GO:2001141//GO:…	chromosome organization//regulation of nucleic acid-templated transcription//nucleosome organization//regulation of gene expression//macromolecule metabolic process//regulation of cellular process//macromolecule biosynthetic process//regulation of transcription from RNA polymerase II promoter//cellular macromolecule biosynthetic process//biological_process//regulation of biosynthetic process//mac…	GO:0005623//GO:0005575//GO:0043227//GO:0043229//GO:0005737//GO:0044424//GO:0005634//GO:0044464//GO:0043231//GO:0005622//GO:0043226	cell//cellular_component//membrane-bounded organelle//intracellular organelle//cytoplasm//intracellular part//nucleus//cell part//intracellular membrane-bounded organelle//intracellular//organelle	GO:0003682//GO:0003674//GO:0044877//GO:0005488//GO:0070577//GO:0005515//GO:0042393	chromatin binding//molecular_function//macromolecular complex binding//binding//lysine-acetylated histone binding//protein binding//histone binding	--	BRD2	Bromodomain
ENSGALT00000000214	ENSGALG00000000158	chr16	-	82023	84232	915	523	296	345	334	390	209	327	212	204	239	338	152	GO:0002696//GO:0032502//GO:1903037//GO:0065007//GO:0045184//GO:0022610//GO:0045785//GO:0019724//GO:0022407//GO:0051251//GO:0045597//GO:0071593//GO:0006461//GO:0002449//GO:0002501//GO:0048584//GO:0030097//GO:0002399//GO:0002250//GO:0051084//GO:0044763//GO:0006955//GO:1903039//GO:1903708//GO:0030098//GO:0048869//GO:0044238//GO:0050793//GO:0051085//GO:0071822//GO:0019886//GO:0034112//GO:0002376//GO:…	positive regulation of leukocyte activation//developmental process//regulation of leukocyte cell-cell adhesion//biological regulation//establishment of protein localization//biological adhesion//positive regulation of cell adhesion//B cell mediated immunity//regulation of cell-cell adhesion//positive regulation of lymphocyte activation//positive regulation of cell differentiation//lymphocyte aggr…	GO:0043234//GO:0005764//GO:0098797//GO:0042611//GO:0005622//GO:0000323//GO:0044446//GO:0043226//GO:0031090//GO:0044459//GO:0005770//GO:0044437//GO:0005886//GO:0032991//GO:0031982//GO:1903561//GO:0044464//GO:0071944//GO:0043231//GO:0098805//GO:0042613//GO:0005773//GO:0031988//GO:0010008//GO:0098588//GO:0005768//GO:0044444//GO:0012505//GO:0005737//GO:0043229//GO:0044422//GO:0043227//GO:0005765//GO:…	protein complex//lysosome//plasma membrane protein complex//MHC protein complex//intracellular//lytic vacuole//intracellular organelle part//organelle//organelle membrane//plasma membrane part//late endosome//vacuolar part//plasma membrane//macromolecular complex//vesicle//extracellular vesicle//cell part//cell periphery//intracellular membrane-bounded organelle//whole membrane//MHC class II prot…	GO:0005488//GO:0005515//GO:0003674//GO:0032403//GO:0003823//GO:0044877//GO:0023026//GO:0023023	binding//protein binding//molecular_function//protein complex binding//antigen binding//macromolecular complex binding//MHC class II protein complex binding//MHC protein complex binding	--	DMA	MHC classes I/II-like antigen recognition protein||MHC class II, alpha chain, N-terminal||Immunoglobulin C1-set||Immunoglobulin-like domain
ENSGALT00000000216	ENSGALG00000000160	JH376303.1	+	8287	21852	3237	575	636	657	523	585	513	740	461	928	609	603	356	--	--	GO:0031981//GO:0043231//GO:0070013//GO:0044428//GO:0031974//GO:0043233//GO:0044464//GO:0043226//GO:0005622//GO:0044446//GO:0005575//GO:0005654//GO:0005623//GO:0005634//GO:0044424//GO:0043229//GO:0044422//GO:0043227	nuclear lumen//intracellular membrane-bounded organelle//intracellular organelle lumen//nuclear part//membrane-enclosed lumen//organelle lumen//cell part//organelle//intracellular//intracellular organelle part//cellular_component//nucleoplasm//cell//nucleus//intracellular part//intracellular organelle//organelle part//membrane-bounded organelle	GO:0036094//GO:0000166//GO:0005488//GO:0097159//GO:0044822//GO:0003676//GO:1901265//GO:1901363//GO:0003723//GO:0003674	small molecule binding//nucleotide binding//binding//organic cyclic compound binding//poly(A) RNA binding//nucleic acid binding//nucleoside phosphate binding//heterocyclic compound binding//RNA binding//molecular_function	--	ZNF638	RNA recognition motif domain
ENSGALT00000000217	ENSGALG00000000161	chrZ	-	45425106	45444170	879	218	217	183	316	173	202	146	162	176	99	78	100	GO:0008150//GO:0008152	biological_process//metabolic process	GO:0065010//GO:0005575//GO:0070062//GO:0043230//GO:0005576//GO:0043227//GO:0044421//GO:0031988//GO:1903561//GO:0031982//GO:0043226	extracellular membrane-bounded organelle//cellular_component//extracellular exosome//extracellular organelle//extracellular region//membrane-bounded organelle//extracellular region part//membrane-bounded vesicle//extracellular vesicle//vesicle//organelle	GO:0003674//GO:0003824//GO:0005515//GO:0005488	molecular_function//catalytic activity//protein binding//binding	--	ISOC1	Isochorismatase-like
ENSGALT00000000221	ENSGALG00000000165	chr22	-	314518	323055	1542	331	234	313	369	326	254	361	317	369	258	300	235	GO:0044711//GO:0006629//GO:0008150//GO:0046341//GO:0008610//GO:0044699//GO:0044237//GO:0045017//GO:0006793//GO:0044255//GO:0090407//GO:0046486//GO:1901576//GO:0016024//GO:0006644//GO:0071704//GO:0006650//GO:0008152//GO:0009987//GO:0019637//GO:0008654//GO:0044238//GO:0044249//GO:0009058//GO:0044710//GO:0046474//GO:0044763//GO:0006796	single-organism biosynthetic process//lipid metabolic process//biological_process//CDP-diacylglycerol metabolic process//lipid biosynthetic process//single-organism process//cellular metabolic process//glycerolipid biosynthetic process//phosphorus metabolic process//cellular lipid metabolic process//organophosphate biosynthetic process//glycerolipid metabolic process//organic substance biosynthet…	GO:0005575//GO:0016020//GO:0031224//GO:0044425//GO:0016021	cellular_component//membrane//intrinsic component of membrane//membrane part//integral component of membrane	GO:0016740//GO:0016772//GO:0004605//GO:0003674//GO:0003824//GO:0070567//GO:0016779	transferase activity//transferase activity, transferring phosphorus-containing groups//phosphatidate cytidylyltransferase activity//molecular_function//catalytic activity//cytidylyltransferase activity//nucleotidyltransferase activity	--	CDS2	Phosphatidate cytidylyltransferase||Phosphatidate cytidylyltransferase, eukaryota
ENSGALT00000000222	ENSGALG00000000166	chr16	-	76300	79327	871	934	409	294	373	591	270	611	225	398	312	501	230	GO:0008150//GO:0050896//GO:0019882//GO:0002376//GO:0006955	biological_process//response to stimulus//antigen processing and presentation//immune system process//immune response	GO:0005575//GO:0005623//GO:0044425//GO:0016020//GO:0098796//GO:0042613//GO:0071944//GO:0044464//GO:0005886//GO:0032991//GO:0044459//GO:0043234//GO:0042611//GO:0098797	cellular_component//cell//membrane part//membrane//membrane protein complex//MHC class II protein complex//cell periphery//cell part//plasma membrane//macromolecular complex//plasma membrane part//protein complex//MHC protein complex//plasma membrane protein complex	GO:0003674//GO:0005515//GO:0005488	molecular_function//protein binding//binding	--	DMB2	MHC classes I/II-like antigen recognition protein||Immunoglobulin-like domain||Immunoglobulin C1-set
ENSGALT00000000224	ENSGALG00000000168	chr26	+	973520	990540	1742	11	18	9	9	21	20	18	16	17	9	20	23	GO:0007186//GO:0031644//GO:0050803//GO:0030336//GO:0051931//GO:0023051//GO:0008217//GO:0051046//GO:0010646//GO:0051241//GO:2000146//GO:0040013//GO:0051270//GO:0070255//GO:0007165//GO:1900452//GO:0003094//GO:0023057//GO:0097205//GO:0032102//GO:0050805//GO:0050877//GO:0010648//GO:0031347//GO:0051239//GO:0031348//GO:0002685//GO:0023052//GO:0050789//GO:0051179//GO:0009605//GO:0046903//GO:0050727//GO:…	G-protein coupled receptor signaling pathway//regulation of neurological system process//regulation of synapse structure or activity//negative regulation of cell migration//regulation of sensory perception//regulation of signaling//regulation of blood pressure//regulation of secretion//regulation of cell communication//negative regulation of multicellular organismal process//negative regulation o…	GO:0030425//GO:0016021//GO:0044309//GO:0036477//GO:0005623//GO:0031224//GO:0016020//GO:0045202//GO:0044425//GO:0043005//GO:0042995//GO:0044456//GO:0005575//GO:0043197//GO:0044463//GO:0044464//GO:0097458//GO:0005886//GO:0071944//GO:0098794	dendrite//integral component of membrane//neuron spine//somatodendritic compartment//cell//intrinsic component of membrane//membrane//synapse//membrane part//neuron projection//cell projection//synapse part//cellular_component//dendritic spine//cell projection part//cell part//neuron part//plasma membrane//cell periphery//postsynapse	GO:0003674//GO:0060089//GO:0004872//GO:0001609//GO:0004930//GO:0035586//GO:0038023//GO:0005488//GO:0004888//GO:0004871//GO:0005515	molecular_function//molecular transducer activity//receptor activity//G-protein coupled adenosine receptor activity//G-protein coupled receptor activity//purinergic receptor activity//signaling receptor activity//binding//transmembrane signaling receptor activity//signal transducer activity//protein binding	--	7	G protein-coupled receptor, rhodopsin-like||GPCR, rhodopsin-like, 7TM||7TM GPCR, olfactory receptor/chemoreceptor Srsx||Adenosine receptor||Adenosine A1 receptor
ENSGALT00000000225	ENSGALG00000000169	chr22	+	334052	336642	807	944	986	1173	1438	1209	804	1145	753	986	585	886	773	GO:0080135//GO:0030154//GO:0048522//GO:0000077//GO:0045740//GO:0009059//GO:0032075//GO:0032069//GO:0050794//GO:0044699//GO:0050896//GO:0043170//GO:0045935//GO:0022402//GO:0051345//GO:0051336//GO:0044260//GO:0044093//GO:2001020//GO:0006298//GO:0060255//GO:0034641//GO:0009891//GO:0071478//GO:0008150//GO:0009889//GO:0034645//GO:0034644//GO:0044711//GO:0031325//GO:0010557//GO:0031328//GO:0071897//GO:…	regulation of cellular response to stress//cell differentiation//positive regulation of cellular process//DNA damage checkpoint//positive regulation of DNA replication//macromolecule biosynthetic process//positive regulation of nuclease activity//regulation of nuclease activity//regulation of cellular process//single-organism process//response to stimulus//macromolecule metabolic process//positiv…	GO:0043230//GO:0005623//GO:0043626//GO:0005813//GO:0005576//GO:0000781//GO:0005657//GO:0065010//GO:0005575//GO:0070062//GO:0043596//GO:0005654//GO:0005815//GO:0044427//GO:0098687//GO:0044422//GO:0005737//GO:0043229//GO:0043227//GO:0000228//GO:0044421//GO:0005634//GO:0044424//GO:0044796//GO:0031974//GO:0031982//GO:1903561//GO:0043233//GO:0044464//GO:0070557//GO:0000784//GO:0032991//GO:0031981//GO:…	extracellular organelle//cell//PCNA complex//centrosome//extracellular region//chromosome, telomeric region//replication fork//extracellular membrane-bounded organelle//cellular_component//extracellular exosome//nuclear replication fork//nucleoplasm//microtubule organizing center//chromosomal part//chromosomal region//organelle part//cytoplasm//intracellular organelle//membrane-bounded organelle/…	GO:0016787//GO:0019104//GO:0030234//GO:0003676//GO:0003690//GO:0030971//GO:0098772//GO:1990782//GO:0016799//GO:0032403//GO:0032135//GO:0003674//GO:0003682//GO:0070182//GO:0019901//GO:1901363//GO:0000700//GO:0030337//GO:0044877//GO:0032139//GO:0005102//GO:0016798//GO:0042802//GO:0019900//GO:0005488//GO:0035035//GO:0005515//GO:0030983//GO:0003824//GO:0019899//GO:0003677//GO:0032404//GO:0003684//GO:…	hydrolase activity//DNA N-glycosylase activity//enzyme regulator activity//nucleic acid binding//double-stranded DNA binding//receptor tyrosine kinase binding//molecular function regulator//protein tyrosine kinase binding//hydrolase activity, hydrolyzing N-glycosyl compounds//protein complex binding//DNA insertion or deletion binding//molecular_function//chromatin binding//DNA polymerase binding/…	--	PCNA	Rad9/Ddc1||Proliferating cell nuclear antigen, PCNA||Proliferating cell nuclear antigen, PCNA, N-terminal||Proliferating cell nuclear antigen, PCNA, C-terminal
ENSGALT00000000227	ENSGALG00000000171	chr22	+	338921	354425	2206	398	346	285	365	387	260	420	302	267	155	295	344	--	--	GO:0005575//GO:0044425//GO:0031224//GO:0016020//GO:0016021	cellular_component//membrane part//intrinsic component of membrane//membrane//integral component of membrane	--	--	--	TMEM230	Protein of unknown function DUF872, transmembrane
ENSGALT00000000233	ENSGALG00000000177	chr4	-	69141181	69164821	4965	649	453	495	752	557	462	412	380	606	485	359	349	--	--	--	--	GO:1901363//GO:0003674//GO:0046872//GO:0003676//GO:0043169//GO:0097159//GO:0043167//GO:0005515//GO:0005488	heterocyclic compound binding//molecular_function//metal ion binding//nucleic acid binding//cation binding//organic cyclic compound binding//ion binding//protein binding//binding	--	KLF3	Zinc finger, C2H2||Zinc finger, C2H2-like
ENSGALT00000000234	ENSGALG00000000178	chr16	-	73099	75588	1522	5723	4479	4327	2610	4288	1184	8073	5533	6062	2312	6779	5065	GO:0001906//GO:0002443//GO:0002711//GO:0002456//GO:0002682//GO:0050776//GO:0048518//GO:0048002//GO:0002709//GO:0002822//GO:0001916//GO:0001914//GO:0048583//GO:0001912//GO:0050778//GO:0002705//GO:0002697//GO:0031343//GO:0001910//GO:0031341//GO:0002819//GO:0065007//GO:0002474//GO:0006955//GO:0002250//GO:0048584//GO:0002449//GO:0002824//GO:0001909//GO:0002821//GO:0002376//GO:0002703//GO:0019882//GO:…	cell killing//leukocyte mediated immunity//positive regulation of T cell mediated immunity//T cell mediated immunity//regulation of immune system process//regulation of immune response//positive regulation of biological process//antigen processing and presentation of peptide antigen//regulation of T cell mediated immunity//regulation of adaptive immune response based on somatic recombination of i…	GO:0032991//GO:0005886//GO:0044464//GO:0071944//GO:0098797//GO:0042611//GO:0043234//GO:0044459//GO:0031224//GO:0016020//GO:0042612//GO:0044425//GO:0005623//GO:0005575//GO:0016021//GO:0098796	macromolecular complex//plasma membrane//cell part//cell periphery//plasma membrane protein complex//MHC protein complex//protein complex//plasma membrane part//intrinsic component of membrane//membrane//MHC class I protein complex//membrane part//cell//cellular_component//integral component of membrane//membrane protein complex	GO:0005488//GO:0042277//GO:0005515//GO:0003674//GO:0003823//GO:0033218//GO:0042605	binding//peptide binding//protein binding//molecular_function//antigen binding//amide binding//peptide antigen binding	BF1, B-F, B-F-S04, B-F-S05, B-F-S06, B-F-S07, B-FI, B-FIV, BF2, BFa2, BFw-03, BFw-05, BFz-01; MHC BF1 class I; K06751 major histocompatibility complex, class I	BF1	Immunoglobulin-like domain||Immunoglobulin C1-set||MHC class I alpha chain||MHC class I alpha chain, alpha1 alpha2 domains||MHC classes I/II-like antigen recognition protein
ENSGALT00000000236	ENSGALG00000027445	JH375207.1	-	19595	21254	999	4	3	1	0	1	2	1	0	4	11	13	2	GO:0001916//GO:0002822//GO:0001912//GO:0001914//GO:0048583//GO:0002697//GO:0050778//GO:0002705//GO:0001910//GO:0031343//GO:0001906//GO:0002711//GO:0002443//GO:0002682//GO:0050776//GO:0002456//GO:0002709//GO:0048002//GO:0048518//GO:0002824//GO:0001909//GO:0002821//GO:0002376//GO:0002819//GO:0031341//GO:0065007//GO:0002474//GO:0002250//GO:0006955//GO:0002449//GO:0048584//GO:0008150//GO:0002460//GO:…	positive regulation of T cell mediated cytotoxicity//regulation of adaptive immune response based on somatic recombination of immune receptors built from immunoglobulin superfamily domains//positive regulation of leukocyte mediated cytotoxicity//regulation of T cell mediated cytotoxicity//regulation of response to stimulus//regulation of immune effector process//positive regulation of immune resp…	GO:0071944//GO:0032991//GO:0005886//GO:0044464//GO:0044459//GO:0042611//GO:0098797//GO:0043234//GO:0005575//GO:0031224//GO:0016020//GO:0042612//GO:0044425//GO:0005623//GO:0016021//GO:0098796	cell periphery//macromolecular complex//plasma membrane//cell part//plasma membrane part//MHC protein complex//plasma membrane protein complex//protein complex//cellular_component//intrinsic component of membrane//membrane//MHC class I protein complex//membrane part//cell//integral component of membrane//membrane protein complex	GO:0042277//GO:0005515//GO:0005488//GO:0042605//GO:0003674//GO:0003823//GO:0033218	peptide binding//protein binding//binding//peptide antigen binding//molecular_function//antigen binding//amide binding	--	-	Immunoglobulin C1-set||Immunoglobulin-like domain||MHC class I alpha chain, alpha1 alpha2 domains||MHC classes I/II-like antigen recognition protein||MHC class I alpha chain
ENSGALT00000000237	ENSGALG00000000181	chr16	-	64031	67067	2106	1010	615	679	670	798	548	549	514	609	1033	1147	796	GO:0043207//GO:0019883//GO:0051707//GO:0042886//GO:0002428//GO:0009617//GO:0008150//GO:0002483//GO:0051234//GO:0055085//GO:0071705//GO:0019882//GO:0002484//GO:0044699//GO:0050896//GO:0002475//GO:0051179//GO:0051704//GO:0009605//GO:0006810//GO:0006200//GO:0044765//GO:0002376//GO:0002474//GO:0044763//GO:0019885//GO:0019884//GO:0071702//GO:0002477//GO:0009607//GO:0002478//GO:0042221//GO:0002237//GO:…	response to external biotic stimulus//antigen processing and presentation of endogenous antigen//response to other organism//amide transport//antigen processing and presentation of peptide antigen via MHC class Ib//response to bacterium//biological_process//antigen processing and presentation of endogenous peptide antigen//establishment of localization//transmembrane transport//nitrogen compound …	GO:0016021//GO:0005575//GO:0031224//GO:0016020//GO:0044425	integral component of membrane//cellular_component//intrinsic component of membrane//membrane//membrane part	GO:0017076//GO:0030554//GO:0005524//GO:1901363//GO:0003674//GO:0032553//GO:0016887//GO:0016462//GO:0032549//GO:0016818//GO:1901265//GO:0016817//GO:0032555//GO:0016787//GO:0042623//GO:0005215//GO:0097367//GO:0035639//GO:0097159//GO:0017111//GO:0042626//GO:0022804//GO:0022892//GO:0015399//GO:0043167//GO:0015197//GO:0000166//GO:0036094//GO:0016820//GO:0003824//GO:0015405//GO:0022857//GO:0005515//GO:…	purine nucleotide binding//adenyl nucleotide binding//ATP binding//heterocyclic compound binding//molecular_function//ribonucleotide binding//ATPase activity//pyrophosphatase activity//ribonucleoside binding//hydrolase activity, acting on acid anhydrides, in phosphorus-containing anhydrides//nucleoside phosphate binding//hydrolase activity, acting on acid anhydrides//purine ribonucleotide binding…	--	TAP2	P-loop containing nucleoside triphosphate hydrolase||Antigen peptide transporter 2||ABC transporter-like||AAA+ ATPase domain||ABC transporter type 1, transmembrane domain
ENSGALT00000000238	ENSGALG00000000182	chr16	+	16221	33713	2490	1490	1099	947	823	793	519	858	1142	1463	702	801	591	GO:0045937//GO:2000352//GO:1903035//GO:0006461//GO:0000165//GO:0034113//GO:0050818//GO:0035150//GO:0042742//GO:0048584//GO:0051716//GO:0051592//GO:0023061//GO:0043069//GO:0046879//GO:0044763//GO:0006955//GO:0006796//GO:0065007//GO:0006915//GO:0022610//GO:0045785//GO:0045184//GO:1902041//GO:0042730//GO:0070371//GO:0032268//GO:0022407//GO:0007154//GO:0007267//GO:0051222//GO:0044710//GO:0002376//GO:…	positive regulation of phosphate metabolic process//negative regulation of endothelial cell apoptotic process//negative regulation of response to wounding//protein complex assembly//MAPK cascade//heterotypic cell-cell adhesion//regulation of coagulation//regulation of tube size//defense response to bacterium//positive regulation of response to stimulus//cellular response to stimulus//response to …	GO:0009897//GO:0005622//GO:0098552//GO:0044459//GO:0043226//GO:1903561//GO:0031982//GO:0031410//GO:0030141//GO:0044464//GO:0005886//GO:0005938//GO:0016023//GO:0071944//GO:0043231//GO:0031988//GO:0012505//GO:0005737//GO:0043229//GO:0043227//GO:0044421//GO:0044444//GO:0031091//GO:0044424//GO:0043230//GO:0005623//GO:0005615//GO:0072562//GO:0044425//GO:0005576//GO:0016020//GO:0065010//GO:0009986//GO:…	external side of plasma membrane//intracellular//side of membrane//plasma membrane part//organelle//extracellular vesicle//vesicle//cytoplasmic vesicle//secretory granule//cell part//plasma membrane//cell cortex//cytoplasmic membrane-bounded vesicle//cell periphery//intracellular membrane-bounded organelle//membrane-bounded vesicle//endomembrane system//cytoplasm//intracellular organelle//membran…	GO:0005488//GO:0005515//GO:0005198//GO:0003674//GO:0050839	binding//protein binding//structural molecule activity//molecular_function//cell adhesion molecule binding	--	FGA	Fibronectin type III
ENSGALT00000000240	ENSGALG00000000184	chrZ	-	45459381	45499133	2789	71	52	49	70	41	22	25	22	57	28	78	21	GO:0008150//GO:0008152	biological_process//metabolic process	--	--	GO:0016877//GO:0031957//GO:0003674//GO:0016874//GO:0003824//GO:0015645	ligase activity, forming carbon-sulfur bonds//very long-chain fatty acid-CoA ligase activity//molecular_function//ligase activity//catalytic activity//fatty acid ligase activity	--	SLC27A6	AMP-dependent synthetase/ligase
ENSGALT00000000243	ENSGALG00000000186	chr26	-	1613074	1619777	978	123	123	125	242	122	209	197	164	221	717	136	162	GO:0044237//GO:0050789//GO:0042981//GO:0052547//GO:0008219//GO:0016265//GO:0050790//GO:0012501//GO:0031325//GO:0032270//GO:0052548//GO:0043065//GO:0008150//GO:0019538//GO:0060255//GO:0010950//GO:0043068//GO:2001056//GO:0051247//GO:0051336//GO:0051234//GO:0010941//GO:0030162//GO:0044260//GO:0031638//GO:0044093//GO:0051345//GO:0050794//GO:0044699//GO:0043170//GO:0043280//GO:0051179//GO:0051604//GO:…	cellular metabolic process//regulation of biological process//regulation of apoptotic process//regulation of peptidase activity//cell death//death//regulation of catalytic activity//programmed cell death//positive regulation of cellular metabolic process//positive regulation of cellular protein metabolic process//regulation of endopeptidase activity//positive regulation of apoptotic process//biol…	GO:0044424//GO:0044444//GO:0016021//GO:0005737//GO:0043229//GO:0043227//GO:0005575//GO:0016020//GO:0031224//GO:0044425//GO:0005623//GO:0043226//GO:0005739//GO:0005622//GO:0043231//GO:0044464	intracellular part//cytoplasmic part//integral component of membrane//cytoplasm//intracellular organelle//membrane-bounded organelle//cellular_component//membrane//intrinsic component of membrane//membrane part//cell//organelle//mitochondrion//intracellular//intracellular membrane-bounded organelle//cell part	GO:0003674//GO:0005515//GO:0005488	molecular_function//protein binding//binding	--	MTCH1	Mitochondrial substrate/solute carrier||Mitochondrial carrier domain
ENSGALT00000000245	ENSGALG00000000187	chr27	-	27258	43145	2499	27	14	26	15	66	40	17	27	14	26	43	35	--	--	--	--	GO:0003674//GO:0005488	molecular_function//binding	--	-	Armadillo-type fold
ENSGALT00000000247	ENSGALG00000000189	chrZ	-	45523478	45562834	5679	925	667	838	945	771	543	708	502	721	395	720	527	GO:0046483//GO:0051817//GO:0043902//GO:0070555//GO:0019079//GO:0050792//GO:1903902//GO:0050789//GO:0006807//GO:0045070//GO:0044237//GO:0019058//GO:0050896//GO:0050794//GO:0043170//GO:0006396//GO:0065008//GO:0034612//GO:0048522//GO:0044829//GO:0051704//GO:0044419//GO:0045069//GO:0034641//GO:0008150//GO:0044260//GO:0065007//GO:0044794//GO:0044827//GO:0043900//GO:0016070//GO:0051851//GO:0006139//GO:…	heterocycle metabolic process//modification of morphology or physiology of other organism involved in symbiotic interaction//positive regulation of multi-organism process//response to interleukin-1//viral genome replication//regulation of viral process//positive regulation of viral life cycle//regulation of biological process//nitrogen compound metabolic process//positive regulation of viral geno…	GO:0044444//GO:0012505//GO:0005737//GO:0043229//GO:0043227//GO:0005634//GO:0044424//GO:0005623//GO:0005575//GO:0005622//GO:0043226//GO:0005783//GO:0044464//GO:0043231	cytoplasmic part//endomembrane system//cytoplasm//intracellular organelle//membrane-bounded organelle//nucleus//intracellular part//cell//cellular_component//intracellular//organelle//endoplasmic reticulum//cell part//intracellular membrane-bounded organelle	GO:0003674//GO:0003724//GO:0032553//GO:0008026//GO:0030554//GO:0017076//GO:1901363//GO:0003723//GO:0005524//GO:0032555//GO:0003676//GO:0016817//GO:1901265//GO:0016818//GO:0008186//GO:0016787//GO:0044822//GO:0016887//GO:0032549//GO:0016462//GO:0004386//GO:0070063//GO:0017111//GO:0097159//GO:0035639//GO:0043167//GO:0097367//GO:0042623//GO:0004004//GO:0005488//GO:0032550//GO:0070035//GO:0001883//GO:…	molecular_function//RNA helicase activity//ribonucleotide binding//ATP-dependent helicase activity//adenyl nucleotide binding//purine nucleotide binding//heterocyclic compound binding//RNA binding//ATP binding//purine ribonucleotide binding//nucleic acid binding//hydrolase activity, acting on acid anhydrides//nucleoside phosphate binding//hydrolase activity, acting on acid anhydrides, in phosphor…	--	YTHDC2	Helicase, C-terminal||Helicase-associated domain||DEAD/DEAH box helicase domain||Domain of unknown function DUF1605||Single-stranded nucleic acid binding R3H||P-loop containing nucleoside triphosphate hydrolase||YTH domain||Helicase superfamily 1/2, ATP-binding domain||Ankyrin repeat-containing domain
ENSGALT00000000253	ENSGALG00000000193	chr27	+	106493	114485	3078	32	18	15	14	24	6	14	10	26	12	21	5	--	--	--	--	--	--	--	-	von Willebrand factor, type A||VIT domain
ENSGALT00000000257	ENSGALG00000000194	JH375607.1	-	9153	27107	2987	86	141	969	130	92	85	121	167	112	158	117	211	GO:0005975//GO:0008150//GO:0044238//GO:0008152//GO:0071704	carbohydrate metabolic process//biological_process//primary metabolic process//metabolic process//organic substance metabolic process	--	--	GO:0003674//GO:0016798//GO:0016787//GO:0004553//GO:0030246//GO:0005488//GO:0003824	molecular_function//hydrolase activity, acting on glycosyl bonds//hydrolase activity//hydrolase activity, hydrolyzing O-glycosyl compounds//carbohydrate binding//binding//catalytic activity	--	-	P-type trefoil||Glycoside hydrolase family 31||Glycoside hydrolase superfamily||Galactose mutarotase-like domain
ENSGALT00000000261	ENSGALG00000000195	chr22	+	378709	405789	2126	329	207	277	292	368	254	255	215	239	342	308	219	GO:0009888//GO:0044707//GO:0071702//GO:0070904//GO:0014902//GO:0006811//GO:0070633//GO:1902578//GO:0006820//GO:0048741//GO:0009987//GO:0055002//GO:0051180//GO:0048869//GO:0015711//GO:0007517//GO:0015882//GO:0044765//GO:0032501//GO:0006810//GO:0032502//GO:0061061//GO:0048747//GO:0046942//GO:0015749//GO:0044763//GO:0008150//GO:0055085//GO:0051234//GO:0042692//GO:0007519//GO:0044699//GO:0007275//GO:…	tissue development//single-multicellular organism process//organic substance transport//transepithelial L-ascorbic acid transport//myotube differentiation//ion transport//transepithelial transport//single-organism localization//anion transport//skeletal muscle fiber development//cellular process//striated muscle cell development//vitamin transport//cellular developmental process//organic anion tr…	GO:0071944//GO:0098805//GO:0043232//GO:0005886//GO:0044464//GO:0043292//GO:0043228//GO:0043226//GO:0098589//GO:0009925//GO:0044459//GO:0016324//GO:0005622//GO:0005575//GO:0016323//GO:0045177//GO:0044425//GO:0016020//GO:0005623//GO:0098590//GO:0044424//GO:0045178//GO:0044444//GO:0005737//GO:0043229	cell periphery//whole membrane//intracellular non-membrane-bounded organelle//plasma membrane//cell part//contractile fiber//non-membrane-bounded organelle//organelle//membrane region//basal plasma membrane//plasma membrane part//apical plasma membrane//intracellular//cellular_component//basolateral plasma membrane//apical part of cell//membrane part//membrane//cell//plasma membrane region//intra…	GO:0015145//GO:0046943//GO:0008324//GO:0022857//GO:0015294//GO:0015293//GO:0022891//GO:0015081//GO:0015077//GO:1901476//GO:0015075//GO:0015144//GO:0090482//GO:0005215//GO:0015229//GO:0022890//GO:0022892//GO:0022804//GO:0015370//GO:0005342//GO:0046873//GO:0008509//GO:0008514//GO:0015291//GO:0051183//GO:0051119//GO:0003674//GO:0070890	monosaccharide transmembrane transporter activity//carboxylic acid transmembrane transporter activity//cation transmembrane transporter activity//transmembrane transporter activity//solute:cation symporter activity//symporter activity//substrate-specific transmembrane transporter activity//sodium ion transmembrane transporter activity//monovalent inorganic cation transmembrane transporter activit…	--	SVCT2	Xanthine/uracil/vitamin C permease
ENSGALT00000000262	ENSGALG00000000196	chr27	+	116781	119543	597	350	376	146	353	336	327	201	192	455	204	206	254	GO:0043067//GO:0008152//GO:0006464//GO:0009987//GO:0044723//GO:0044267//GO:0006486//GO:0071704//GO:0044710//GO:0009100//GO:0006915//GO:0065007//GO:0043069//GO:0043413//GO:0044763//GO:0009101//GO:0044238//GO:0044249//GO:0009058//GO:0048519//GO:0043066//GO:0048523//GO:0070085//GO:0043170//GO:0044699//GO:0050794//GO:0009059//GO:1901137//GO:0034645//GO:0008150//GO:0019538//GO:0044260//GO:1901135//GO:…	regulation of programmed cell death//metabolic process//cellular protein modification process//cellular process//single-organism carbohydrate metabolic process//cellular protein metabolic process//protein glycosylation//organic substance metabolic process//single-organism metabolic process//glycoprotein metabolic process//apoptotic process//biological regulation//negative regulation of programmed…	GO:0032991//GO:0044464//GO:0005789//GO:0031982//GO:1903561//GO:1902494//GO:0031988//GO:0043231//GO:0043234//GO:0044446//GO:0005622//GO:0031090//GO:0005783//GO:0043226//GO:0044432//GO:0031224//GO:0016020//GO:0005576//GO:0044425//GO:0008250//GO:0005623//GO:0043230//GO:1990234//GO:0070062//GO:0042175//GO:0005575//GO:0065010//GO:0044444//GO:0016021//GO:0098588//GO:0044421//GO:0043227//GO:0098796//GO:…	macromolecular complex//cell part//endoplasmic reticulum membrane//vesicle//extracellular vesicle//catalytic complex//membrane-bounded vesicle//intracellular membrane-bounded organelle//protein complex//intracellular organelle part//intracellular//organelle membrane//endoplasmic reticulum//organelle//endoplasmic reticulum part//intrinsic component of membrane//membrane//extracellular region//memb…	GO:0004579//GO:0016757//GO:0003824//GO:0004576//GO:0016740//GO:0003674//GO:0016758	dolichyl-diphosphooligosaccharide-protein glycotransferase activity//transferase activity, transferring glycosyl groups//catalytic activity//oligosaccharyl transferase activity//transferase activity//molecular_function//transferase activity, transferring hexosyl groups	--	DAD1	DAD/Ost2
ENSGALT00000000267	ENSGALG00000000201	chr27	-	1586682	1601817	3852	254	252	209	192	229	160	233	143	244	140	159	141	GO:0050896//GO:0044699//GO:0050794//GO:0035556//GO:0008150//GO:0007165//GO:0023052//GO:0050789//GO:0009987//GO:0065007//GO:0007154//GO:0044763//GO:0051716//GO:0044700	response to stimulus//single-organism process//regulation of cellular process//intracellular signal transduction//biological_process//signal transduction//signaling//regulation of biological process//cellular process//biological regulation//cell communication//single-organism cellular process//cellular response to stimulus//single organism signaling	--	--	GO:0008270//GO:0043169//GO:0046872//GO:0003674//GO:0005488//GO:0005515//GO:0046914//GO:0043167	zinc ion binding//cation binding//metal ion binding//molecular_function//binding//protein binding//transition metal ion binding//ion binding	--	PLEKHM1	Zinc finger, FYVE/PHD-type||Pleckstrin homology domain||RUN
ENSGALT00000000273	ENSGALG00000000206	chr22	+	413642	425903	2519	575	274	281	328	603	209	403	213	311	245	472	201	GO:0051246//GO:0080134//GO:0043067//GO:0045667//GO:0023056//GO:0030316//GO:0009987//GO:0048518//GO:0006950//GO:0046328//GO:0045860//GO:0008152//GO:0030278//GO:0048585//GO:0010562//GO:0001649//GO:0018209//GO:0002682//GO:0006464//GO:0002761//GO:0031647//GO:0048583//GO:0046330//GO:0044707//GO:1902533//GO:0001501//GO:0080090//GO:0044267//GO:0032269//GO:0030099//GO:0019220//GO:0009966//GO:0019222//GO:…	regulation of protein metabolic process//regulation of response to stress//regulation of programmed cell death//regulation of osteoblast differentiation//positive regulation of signaling//osteoclast differentiation//cellular process//positive regulation of biological process//response to stress//regulation of JNK cascade//positive regulation of protein kinase activity//metabolic process//regulati…	GO:0032991//GO:0044464//GO:0043231//GO:0043234//GO:0005622//GO:0043226//GO:0005623//GO:0005575//GO:0043227//GO:0005737//GO:0043229//GO:0005634//GO:0044424	macromolecular complex//cell part//intracellular membrane-bounded organelle//protein complex//intracellular//organelle//cell//cellular_component//membrane-bounded organelle//cytoplasm//intracellular organelle//nucleus//intracellular part	GO:0016301//GO:0005488//GO:0016773//GO:0005515//GO:0003824//GO:0016740//GO:0003674//GO:0004672//GO:0016772	kinase activity//binding//phosphotransferase activity, alcohol group as acceptor//protein binding//catalytic activity//transferase activity//molecular_function//protein kinase activity//transferase activity, transferring phosphorus-containing groups	--	RASSF2	Ras-association||SARAH domain||Ubiquitin-related domain
ENSGALT00000000276	ENSGALG00000000208	chrZ	+	45574534	45769715	3018	545	369	448	633	516	474	559	354	561	299	338	304	GO:0030334//GO:0032879//GO:0030111//GO:0050680//GO:0048585//GO:0050673//GO:0009987//GO:0060070//GO:0044707//GO:0030178//GO:0048583//GO:0060828//GO:0008104//GO:0016055//GO:0009966//GO:0050678//GO:2000145//GO:0051674//GO:0007154//GO:0042127//GO:0010633//GO:0090130//GO:0045184//GO:0065007//GO:0008285//GO:0044763//GO:0016477//GO:0051716//GO:0006928//GO:0090132//GO:0044700//GO:0032501//GO:0048519//GO:…	regulation of cell migration//regulation of localization//regulation of Wnt signaling pathway//negative regulation of epithelial cell proliferation//negative regulation of response to stimulus//epithelial cell proliferation//cellular process//canonical Wnt signaling pathway//single-multicellular organism process//negative regulation of Wnt signaling pathway//regulation of response to stimulus//re…	GO:0005886//GO:0044464//GO:0043233//GO:0031974//GO:0044428//GO:0070013//GO:0071944//GO:0043231//GO:0031981//GO:0044446//GO:0005622//GO:0043226//GO:0016020//GO:0005623//GO:0005654//GO:0005575//GO:0043227//GO:0044422//GO:0043229//GO:0005737//GO:0044424//GO:0005634	plasma membrane//cell part//organelle lumen//membrane-enclosed lumen//nuclear part//intracellular organelle lumen//cell periphery//intracellular membrane-bounded organelle//nuclear lumen//intracellular organelle part//intracellular//organelle//membrane//cell//nucleoplasm//cellular_component//membrane-bounded organelle//organelle part//intracellular organelle//cytoplasm//intracellular part//nucleus	GO:0005488//GO:0000166//GO:0005509//GO:0036094//GO:0005515//GO:0097159//GO:0043167//GO:1901265//GO:0043169//GO:0046872//GO:0003674//GO:1901363	binding//nucleotide binding//calcium ion binding//small molecule binding//protein binding//organic cyclic compound binding//ion binding//nucleoside phosphate binding//cation binding//metal ion binding//molecular_function//heterocyclic compound binding	--	MCC	tRNA-binding arm||EF-hand domain||Usher syndrome type-1C protein-binding protein 1, PDZ domain
ENSGALT00000000277	ENSGALG00000000209	chr22	-	431948	436437	2191	372	330	394	374	663	311	302	223	406	260	415	116	GO:0051253//GO:0032660//GO:0010558//GO:0032703//GO:0042493//GO:0032774//GO:0012501//GO:0009892//GO:0046006//GO:0045934//GO:0006979//GO:0036211//GO:0070664//GO:0051250//GO:0046649//GO:0042326//GO:0023051//GO:0070489//GO:0046651//GO:0097659//GO:0019219//GO:0022408//GO:0009968//GO:0098662//GO:0010556//GO:0010646//GO:0051241//GO:1901576//GO:0045321//GO:0060548//GO:0007165//GO:0042325//GO:0046483//GO:…	negative regulation of RNA metabolic process//regulation of interleukin-17 production//negative regulation of macromolecule biosynthetic process//negative regulation of interleukin-2 production//response to drug//RNA biosynthetic process//programmed cell death//negative regulation of metabolic process//regulation of activated T cell proliferation//negative regulation of nucleobase-containing comp…	GO:0005737//GO:0043229//GO:0043227//GO:0044421//GO:0012505//GO:0044444//GO:0031225//GO:0044424//GO:0043230//GO:0005623//GO:0016020//GO:0031224//GO:0044425//GO:0005576//GO:0065010//GO:0009986//GO:0005575//GO:0070062//GO:0005622//GO:0005794//GO:0045121//GO:0098589//GO:0005783//GO:0043226//GO:0044464//GO:0031982//GO:1903561//GO:0005886//GO:0098805//GO:0043231//GO:0071944//GO:0031988	cytoplasm//intracellular organelle//membrane-bounded organelle//extracellular region part//endomembrane system//cytoplasmic part//anchored component of membrane//intracellular part//extracellular organelle//cell//membrane//intrinsic component of membrane//membrane part//extracellular region//extracellular membrane-bounded organelle//cell surface//cellular_component//extracellular exosome//intrace…	GO:0015631//GO:0032403//GO:0003674//GO:0042802//GO:0044877//GO:0043169//GO:0046872//GO:0043167//GO:0005507//GO:0008017//GO:0005488//GO:0046914//GO:0005515//GO:0008092	tubulin binding//protein complex binding//molecular_function//identical protein binding//macromolecular complex binding//cation binding//metal ion binding//ion binding//copper ion binding//microtubule binding//binding//transition metal ion binding//protein binding//cytoskeletal protein binding	--	PRNP	Major prion protein N-terminal domain||Prion protein||Prion/Doppel protein, beta-ribbon domain
ENSGALT00000000283	ENSGALG00000000215	chrZ	-	45777089	45804230	3737	342	287	286	374	434	416	294	241	343	343	352	244	GO:1901361//GO:0019439//GO:0071044//GO:0044238//GO:0090304//GO:0006139//GO:0009057//GO:1901575//GO:0016070//GO:0071704//GO:0000956//GO:0006402//GO:0000184//GO:0046700//GO:0009056//GO:0044270//GO:0009987//GO:1901360//GO:0008152//GO:0006725//GO:0006401//GO:0006807//GO:0044237//GO:0044248//GO:0046483//GO:0044260//GO:0034641//GO:0016071//GO:0034655//GO:0008150//GO:0044265//GO:0008334//GO:0043170	organic cyclic compound catabolic process//aromatic compound catabolic process//histone mRNA catabolic process//primary metabolic process//nucleic acid metabolic process//nucleobase-containing compound metabolic process//macromolecule catabolic process//organic substance catabolic process//RNA metabolic process//organic substance metabolic process//nuclear-transcribed mRNA catabolic process//mRNA…	GO:0000932//GO:0031332//GO:0043226//GO:0043228//GO:0035770//GO:0005622//GO:0044446//GO:0016442//GO:0031981//GO:0070013//GO:0043232//GO:0043231//GO:0044428//GO:0031974//GO:0030529//GO:0044464//GO:0043233//GO:0032991//GO:0005634//GO:0030054//GO:0044424//GO:0043227//GO:0044422//GO:0043229//GO:0005737//GO:0036464//GO:0044444//GO:0005654//GO:0005575//GO:0005623	cytoplasmic mRNA processing body//RNAi effector complex//organelle//non-membrane-bounded organelle//ribonucleoprotein granule//intracellular//intracellular organelle part//RISC complex//nuclear lumen//intracellular organelle lumen//intracellular non-membrane-bounded organelle//intracellular membrane-bounded organelle//nuclear part//membrane-enclosed lumen//ribonucleoprotein complex//cell part//or…	GO:0043167//GO:0097159//GO:0005515//GO:0046914//GO:0003824//GO:0005488//GO:0003723//GO:1901363//GO:0030145//GO:0003674//GO:0050072//GO:0046872//GO:0016462//GO:0043169//GO:0016787//GO:0003676//GO:0016818//GO:0016817	ion binding//organic cyclic compound binding//protein binding//transition metal ion binding//catalytic activity//binding//RNA binding//heterocyclic compound binding//manganese ion binding//molecular_function//m7G(5')pppN diphosphatase activity//metal ion binding//pyrophosphatase activity//cation binding//hydrolase activity//nucleic acid binding//hydrolase activity, acting on acid anhydrides, in p…	--	DCP2	mRNA decapping protein 2, Box A||NUDIX hydrolase domain||NUDIX hydrolase domain-like
ENSGALT00000000287	ENSGALG00000000217	chr26	+	935843	958649	4021	29	12	11	13	27	6	16	3	22	5	10	5	GO:0031589//GO:0007160//GO:0050789//GO:0023052//GO:0007165//GO:0008150//GO:0007155//GO:0050794//GO:0044699//GO:0050896//GO:0044700//GO:0044763//GO:0051716//GO:0007154//GO:0022610//GO:0065007//GO:0009987	cell-substrate adhesion//cell-matrix adhesion//regulation of biological process//signaling//signal transduction//biological_process//cell adhesion//regulation of cellular process//single-organism process//response to stimulus//single organism signaling//single-organism cellular process//cellular response to stimulus//cell communication//biological adhesion//biological regulation//cellular process	GO:0098793//GO:0044456//GO:0005575//GO:0005623//GO:0045202//GO:0044464//GO:0048786//GO:0097458	presynapse//synapse part//cellular_component//cell//synapse//cell part//presynaptic active zone//neuron part	GO:0003674//GO:0005515//GO:0005488	molecular_function//protein binding//binding	--	PPFIA4	Sterile alpha motif domain||Sterile alpha motif, type 2||Sterile alpha motif/pointed domain||Sterile alpha motif, type 1
ENSGALT00000000294	ENSGALG00000000218	chrZ	-	45832341	45839741	2085	562	649	515	911	652	443	575	547	623	436	552	613	GO:0008104//GO:0061024//GO:0070727//GO:0071702//GO:0070972//GO:0006886//GO:0009987//GO:0034613//GO:0072594//GO:0006605//GO:0071840//GO:1902578//GO:0072657//GO:0044765//GO:0006810//GO:0006612//GO:0090150//GO:0051641//GO:0044763//GO:0045184//GO:0051234//GO:0046907//GO:0033036//GO:0008150//GO:0072599//GO:0006613//GO:0051179//GO:0044699//GO:0006614//GO:0016482//GO:0033365//GO:0045047//GO:0044802//GO:…	protein localization//membrane organization//cellular macromolecule localization//organic substance transport//protein localization to endoplasmic reticulum//intracellular protein transport//cellular process//cellular protein localization//establishment of protein localization to organelle//protein targeting//cellular component organization or biogenesis//single-organism localization//protein loc…	GO:0030529//GO:0044464//GO:0032991//GO:0005622//GO:0005575//GO:0005623//GO:0048500//GO:0044424//GO:0005737//GO:0044444	ribonucleoprotein complex//cell part//macromolecular complex//intracellular//cellular_component//cell//signal recognition particle//intracellular part//cytoplasm//cytoplasmic part	GO:0005488//GO:0097159//GO:0003676//GO:0003723//GO:1901363//GO:0008312//GO:0003674	binding//organic cyclic compound binding//nucleic acid binding//RNA binding//heterocyclic compound binding//7S RNA binding//molecular_function	--	-	Signal recognition particle, SRP19 subunit
ENSGALT00000000296	ENSGALG00000000220	chrZ	-	45850647	45906194	8550	1941	1347	1743	1932	2076	2168	1708	1368	1568	1944	1552	1284	GO:0001654//GO:0000226//GO:0019827//GO:0071593//GO:2000145//GO:0032268//GO:0051674//GO:0045597//GO:0044710//GO:0007154//GO:0001933//GO:0006915//GO:0065007//GO:0008285//GO:0032502//GO:1901575//GO:0009954//GO:0045785//GO:0000280//GO:0051171//GO:0009057//GO:0042127//GO:0022610//GO:0032886//GO:0016477//GO:0031175//GO:0051716//GO:0030163//GO:0006928//GO:0060041//GO:0030098//GO:0043069//GO:0006796//GO:…	eye development//microtubule cytoskeleton organization//stem cell population maintenance//lymphocyte aggregation//regulation of cell motility//regulation of cellular protein metabolic process//localization of cell//positive regulation of cell differentiation//single-organism metabolic process//cell communication//negative regulation of protein phosphorylation//apoptotic process//biological regula…	GO:0043234//GO:0044446//GO:0005856//GO:0005622//GO:0044463//GO:0015630//GO:0043228//GO:0043226//GO:0044459//GO:0098589//GO:0030424//GO:0005881//GO:0032991//GO:0005886//GO:0044464//GO:0097458//GO:0044430//GO:0035371//GO:0098805//GO:0043232//GO:0071944//GO:0043231//GO:0033267//GO:0031253//GO:0044444//GO:0044422//GO:0043229//GO:1990752//GO:0005737//GO:0043227//GO:0044424//GO:0005634//GO:0016020//GO:…	protein complex//intracellular organelle part//cytoskeleton//intracellular//cell projection part//microtubule cytoskeleton//non-membrane-bounded organelle//organelle//plasma membrane part//membrane region//axon//cytoplasmic microtubule//macromolecular complex//plasma membrane//cell part//neuron part//cytoskeletal part//microtubule plus-end//whole membrane//intracellular non-membrane-bounded organ…	GO:0008017//GO:0008013//GO:0005488//GO:0008092//GO:0005515//GO:0003674//GO:0015631//GO:0032403//GO:0044877	microtubule binding//beta-catenin binding//binding//cytoskeletal protein binding//protein binding//molecular_function//tubulin binding//protein complex binding//macromolecular complex binding	--	-	Armadillo||Adenomatous polyposis coli domain||SAMP||EB-1 binding||Adenomatous polyposis coli protein, 15 residue repeat||Armadillo-type fold||Adenomatous polyposis coli protein, cysteine-rich repeat||Adenomatous polyposis coli protein basic domain
ENSGALT00000000298	ENSGALG00000000221	chr22	-	446095	452837	2517	11	4	4	8	8	0	7	3	3	9	7	1	GO:0048518//GO:0009987//GO:0006464//GO:0045806//GO:0010562//GO:0008152//GO:0006907//GO:0051246//GO:0071840//GO:0032879//GO:2001286//GO:0030100//GO:0006898//GO:0019222//GO:0060627//GO:0071704//GO:0019220//GO:0031344//GO:0044267//GO:0080090//GO:0045937//GO:0051051//GO:0006796//GO:0044763//GO:0065007//GO:0048261//GO:0032268//GO:0048523//GO:0010604//GO:0048519//GO:0006468//GO:0001932//GO:0006810//GO:…	positive regulation of biological process//cellular process//cellular protein modification process//negative regulation of endocytosis//positive regulation of phosphorus metabolic process//metabolic process//pinocytosis//regulation of protein metabolic process//cellular component organization or biogenesis//regulation of localization//regulation of caveolin-mediated endocytosis//regulation of end…	GO:0031982//GO:1903561//GO:0044464//GO:0005886//GO:0071914//GO:0071944//GO:0031988//GO:0043226//GO:0043230//GO:0005623//GO:0005576//GO:0044425//GO:0031224//GO:0016020//GO:0009986//GO:0065010//GO:0005575//GO:0070062//GO:0042995//GO:0044421//GO:0043227//GO:0016021	vesicle//extracellular vesicle//cell part//plasma membrane//prominosome//cell periphery//membrane-bounded vesicle//organelle//extracellular organelle//cell//extracellular region//membrane part//intrinsic component of membrane//membrane//cell surface//extracellular membrane-bounded organelle//cellular_component//extracellular exosome//cell projection//extracellular region part//membrane-bounded or…	--	--	--	PROM2	Prominin
ENSGALT00000000303	ENSGALG00000000225	chr26	-	897286	901876	2037	53	18	41	38	43	26	39	28	50	14	46	27	GO:0008150//GO:0005975//GO:0008152//GO:0071704//GO:0044238	biological_process//carbohydrate metabolic process//metabolic process//organic substance metabolic process//primary metabolic process	GO:0016020//GO:0005575	membrane//cellular_component	GO:0016740//GO:0003674//GO:0016758//GO:0016757//GO:0003824	transferase activity//molecular_function//transferase activity, transferring hexosyl groups//transferase activity, transferring glycosyl groups//catalytic activity	--	MGAT4C	Glycosyl transferase family 54
ENSGALT00000000304	ENSGALG00000000226	chr26	+	893411	898808	2044	186	111	70	133	60	88	118	121	67	105	47	133	--	--	GO:0016021//GO:0044425//GO:0031224//GO:0016020//GO:0005575	integral component of membrane//membrane part//intrinsic component of membrane//membrane//cellular_component	--	--	--	TMEM9	TMEM9
ENSGALT00000000310	ENSGALG00000000231	chr22	-	524085	537224	3501	2673	2168	2092	3001	1872	1808	1836	1854	1856	1763	2320	1502	GO:0006839//GO:1903008//GO:0016236//GO:0044265//GO:0051704//GO:0051179//GO:0009605//GO:0002252//GO:0097345//GO:0080135//GO:0031669//GO:0048522//GO:1903649//GO:0009991//GO:0051049//GO:0043170//GO:0065008//GO:0050896//GO:0006952//GO:0050794//GO:0044699//GO:0090559//GO:0046907//GO:0071496//GO:0044260//GO:0010941//GO:0051234//GO:0006996//GO:0022411//GO:0070201//GO:0042594//GO:0006626//GO:0008150//GO:…	mitochondrial transport//organelle disassembly//macroautophagy//cellular macromolecule catabolic process//multi-organism process//localization//response to external stimulus//immune effector process//mitochondrial outer membrane permeabilization//regulation of cellular response to stress//cellular response to nutrient levels//positive regulation of cellular process//regulation of cytoplasmic tran…	GO:0005623//GO:0031975//GO:0005740//GO:0016020//GO:0031224//GO:0044425//GO:0019867//GO:0005575//GO:0043227//GO:0005737//GO:0043229//GO:0044422//GO:0012505//GO:0044444//GO:0005741//GO:0016021//GO:0098588//GO:0044424//GO:0005634//GO:0044429//GO:0044464//GO:0031968//GO:0031966//GO:0044428//GO:0043231//GO:0098805//GO:0005739//GO:0005635//GO:0044446//GO:0005622//GO:0005783//GO:0031090//GO:0031967//GO:…	cell//envelope//mitochondrial envelope//membrane//intrinsic component of membrane//membrane part//outer membrane//cellular_component//membrane-bounded organelle//cytoplasm//intracellular organelle//organelle part//endomembrane system//cytoplasmic part//mitochondrial outer membrane//integral component of membrane//bounding membrane of organelle//intracellular part//nucleus//mitochondrial part//cel…	GO:0003674//GO:0042802//GO:0005488//GO:0046982//GO:0005521//GO:0005515//GO:0042803//GO:0046983	molecular_function//identical protein binding//binding//protein heterodimerization activity//lamin binding//protein binding//protein homodimerization activity//protein dimerization activity	--	BNIP3L	BNIP3
ENSGALT00000000312	ENSGALG00000000233	chr27	-	3873313	3879116	2205	84	54	66	65	71	50	59	72	105	172	69	50	GO:0031326//GO:0048856//GO:2001141//GO:0006807//GO:0050789//GO:0044237//GO:0032774//GO:0044767//GO:2000112//GO:0046483//GO:0018130//GO:0010556//GO:1901576//GO:0097659//GO:0019219//GO:0044260//GO:0060255//GO:0034641//GO:0006357//GO:0034645//GO:0048589//GO:0008150//GO:0009889//GO:0048731//GO:0009059//GO:0048513//GO:0010468//GO:0007275//GO:0043170//GO:0050794//GO:0044699//GO:0048144//GO:1903506//GO:…	regulation of cellular biosynthetic process//anatomical structure development//regulation of RNA biosynthetic process//nitrogen compound metabolic process//regulation of biological process//cellular metabolic process//RNA biosynthetic process//single-organism developmental process//regulation of cellular macromolecule biosynthetic process//heterocycle metabolic process//heterocycle biosynthetic p…	GO:0005634//GO:0044424//GO:0043227//GO:0044422//GO:0043229//GO:0005654//GO:0005575//GO:0005623//GO:0043226//GO:0005622//GO:0044446//GO:0031981//GO:0070013//GO:0043231//GO:0044428//GO:0031974//GO:0044464//GO:0043233	nucleus//intracellular part//membrane-bounded organelle//organelle part//intracellular organelle//nucleoplasm//cellular_component//cell//organelle//intracellular//intracellular organelle part//nuclear lumen//intracellular organelle lumen//intracellular membrane-bounded organelle//nuclear part//membrane-enclosed lumen//cell part//organelle lumen	GO:1901363//GO:0003674//GO:0046872//GO:0043169//GO:0003676//GO:0003700//GO:0042826//GO:0043167//GO:0097159//GO:0005515//GO:0019899//GO:0000981//GO:0005488//GO:0001071	heterocyclic compound binding//molecular_function//metal ion binding//cation binding//nucleic acid binding//transcription factor activity, sequence-specific DNA binding//histone deacetylase binding//ion binding//organic cyclic compound binding//protein binding//enzyme binding//RNA polymerase II transcription factor activity, sequence-specific DNA binding//binding//nucleic acid binding transcripti…	--	SP2	Zinc finger, C2H2-like||Zinc finger, C2H2
ENSGALT00000000313	ENSGALG00000000234	chrZ	+	46011143	46145593	5872	188	212	239	367	390	147	272	201	426	111	204	149	--	--	GO:0005623//GO:0005575//GO:0043229//GO:0044424//GO:0044464//GO:0043232//GO:0005856//GO:0005622//GO:0043228//GO:0043226	cell//cellular_component//intracellular organelle//intracellular part//cell part//intracellular non-membrane-bounded organelle//cytoskeleton//intracellular//non-membrane-bounded organelle//organelle	--	--	--	EPB41L4A	FERM adjacent (FA)||FERM domain||Band 4.1 domain||FERM central domain||Ubiquitin-related domain||FERM, N-terminal||FERM, C-terminal PH-like domain
ENSGALT00000000317	ENSGALG00000000238	chr28	+	12810	22585	2802	931	657	724	924	688	548	767	469	802	401	614	419	GO:0006464//GO:0008152//GO:0061097//GO:0009987//GO:0051246//GO:0071704//GO:0019222//GO:0018193//GO:0032269//GO:0019220//GO:0044267//GO:0080090//GO:0044092//GO:0051716//GO:0018212//GO:0006796//GO:0044763//GO:0007154//GO:0001933//GO:0032268//GO:0065007//GO:0051248//GO:0001932//GO:0044700//GO:0048523//GO:0048519//GO:0006468//GO:0045859//GO:0031400//GO:0065009//GO:0031323//GO:0044238//GO:0050732//GO:…	cellular protein modification process//metabolic process//regulation of protein tyrosine kinase activity//cellular process//regulation of protein metabolic process//organic substance metabolic process//regulation of metabolic process//peptidyl-amino acid modification//negative regulation of cellular protein metabolic process//regulation of phosphate metabolic process//cellular protein metabolic p…	GO:0044464//GO:1903561//GO:0031982//GO:0043231//GO:0043232//GO:0031988//GO:0005622//GO:0005856//GO:0043228//GO:0043226//GO:0043230//GO:0005623//GO:0016020//GO:0005576//GO:0065010//GO:0005575//GO:0070062//GO:0043229//GO:0005737//GO:0044421//GO:0043227//GO:0044444//GO:0048471//GO:0044424//GO:0005634	cell part//extracellular vesicle//vesicle//intracellular membrane-bounded organelle//intracellular non-membrane-bounded organelle//membrane-bounded vesicle//intracellular//cytoskeleton//non-membrane-bounded organelle//organelle//extracellular organelle//cell//membrane//extracellular region//extracellular membrane-bounded organelle//cellular_component//extracellular exosome//intracellular organell…	GO:0019900//GO:0005488//GO:0019899//GO:0005515//GO:0019903//GO:0019902//GO:0003674//GO:0019901	kinase binding//binding//enzyme binding//protein binding//protein phosphatase binding//phosphatase binding//molecular_function//protein kinase binding	--	MVP	Major vault protein, N-terminal||Shoulder domain
ENSGALT00000000318	ENSGALG00000000239	chr27	-	1606631	1610759	706	19	25	34	29	34	4	27	8	27	16	15	15	--	--	--	--	--	--	--	-	Leucine-rich repeat, typical subtype
ENSGALT00000000320	ENSGALG00000000241	chrZ	+	46333366	46341826	4759	279	222	262	374	229	349	629	358	257	343	329	351	--	--	GO:0044444//GO:0043227//GO:0005737//GO:0043229//GO:0044424//GO:0005623//GO:0005575//GO:0005622//GO:0043226//GO:0031982//GO:0044464//GO:0031410//GO:0031988//GO:0043231//GO:0016023	cytoplasmic part//membrane-bounded organelle//cytoplasm//intracellular organelle//intracellular part//cell//cellular_component//intracellular//organelle//vesicle//cell part//cytoplasmic vesicle//membrane-bounded vesicle//intracellular membrane-bounded organelle//cytoplasmic membrane-bounded vesicle	GO:0003674//GO:0008289//GO:0005488	molecular_function//lipid binding//binding	--	STARD4	START domain
ENSGALT00000000321	ENSGALG00000000242	chr22	+	606654	729965	2651	569	319	323	592	377	334	439	281	546	124	227	167	GO:0006366//GO:0065007//GO:0032502//GO:0051171//GO:0016070//GO:0006139//GO:0051173//GO:0044763//GO:0090304//GO:0048869//GO:0044238//GO:0031323//GO:0009893//GO:0065009//GO:0019438//GO:0009058//GO:0010604//GO:0032501//GO:0044249//GO:0061448//GO:0045893//GO:0006725//GO:1901360//GO:0045444//GO:0048518//GO:0009987//GO:0008152//GO:0044707//GO:0009888//GO:0051252//GO:0006355//GO:0006351//GO:1901362//GO:…	transcription from RNA polymerase II promoter//biological regulation//developmental process//regulation of nitrogen compound metabolic process//RNA metabolic process//nucleobase-containing compound metabolic process//positive regulation of nitrogen compound metabolic process//single-organism cellular process//nucleic acid metabolic process//cellular developmental process//primary metabolic proces…	GO:0005622//GO:0043226//GO:0044464//GO:0043231//GO:0043229//GO:0043227//GO:0005634//GO:0044424//GO:0005623//GO:0005575	intracellular//organelle//cell part//intracellular membrane-bounded organelle//intracellular organelle//membrane-bounded organelle//nucleus//intracellular part//cell//cellular_component	GO:0097159//GO:0043167//GO:0001228//GO:0001159//GO:0046983//GO:0000975//GO:0005488//GO:0001012//GO:0001071//GO:0000981//GO:0001067//GO:0003677//GO:0005515//GO:0044212//GO:0000977//GO:0000978//GO:0000976//GO:0003674//GO:0003682//GO:0000982//GO:0044877//GO:1901363//GO:0003676//GO:0003700//GO:0000987//GO:0043169//GO:0043565//GO:0001077//GO:0046872	organic cyclic compound binding//ion binding//transcriptional activator activity, RNA polymerase II transcription regulatory region sequence-specific binding//core promoter proximal region DNA binding//protein dimerization activity//regulatory region DNA binding//binding//RNA polymerase II regulatory region DNA binding//nucleic acid binding transcription factor activity//RNA polymerase II transcr…	--	EBF2	IPT domain||Immunoglobulin E-set
ENSGALT00000000322	ENSGALG00000000243	chr27	-	1611796	1616617	1411	100	45	49	48	83	51	85	64	82	45	87	45	GO:0044238//GO:0033554//GO:0090304//GO:0006139//GO:0006974//GO:0044763//GO:0006259//GO:0051716//GO:0044710//GO:0071704//GO:0009987//GO:0006950//GO:1901360//GO:0008152//GO:0006281//GO:0006725//GO:0006310//GO:0006807//GO:0044237//GO:0046483//GO:0044260//GO:0034641//GO:0008150//GO:0043170//GO:0050896//GO:0044699	primary metabolic process//cellular response to stress//nucleic acid metabolic process//nucleobase-containing compound metabolic process//cellular response to DNA damage stimulus//single-organism cellular process//DNA metabolic process//cellular response to stimulus//single-organism metabolic process//organic substance metabolic process//cellular process//response to stress//organic cyclic compou…	GO:0043226//GO:0043228//GO:0005622//GO:0044446//GO:0031981//GO:0005730//GO:0070013//GO:0043231//GO:0043232//GO:0044428//GO:0031974//GO:0044464//GO:0043233//GO:0005634//GO:0044424//GO:0043227//GO:0005737//GO:0043229//GO:0044422//GO:0005575//GO:0005623	organelle//non-membrane-bounded organelle//intracellular//intracellular organelle part//nuclear lumen//nucleolus//intracellular organelle lumen//intracellular membrane-bounded organelle//intracellular non-membrane-bounded organelle//nuclear part//membrane-enclosed lumen//cell part//organelle lumen//nucleus//intracellular part//membrane-bounded organelle//cytoplasm//intracellular organelle//organe…	GO:0097159//GO:0005515//GO:0036094//GO:0000166//GO:0005488//GO:1901363//GO:0003674//GO:0003676//GO:1901265	organic cyclic compound binding//protein binding//small molecule binding//nucleotide binding//binding//heterocyclic compound binding//molecular_function//nucleic acid binding//nucleoside phosphate binding	--	RDM1	RNA recognition motif domain||Rad52/22 double-strand break repair protein
ENSGALT00000000323	ENSGALG00000000244	chrZ	-	46356142	46521698	1816	107	100	89	147	73	59	52	64	86	43	83	55	GO:1901360//GO:0034613//GO:0007268//GO:0001775//GO:0009987//GO:0003008//GO:0048518//GO:0006464//GO:0008152//GO:0032880//GO:1902578//GO:0032879//GO:0045893//GO:0006725//GO:0044271//GO:0019222//GO:0008104//GO:0007616//GO:0070727//GO:0002520//GO:0071704//GO:0048534//GO:0034654//GO:0001773//GO:0044707//GO:0051168//GO:0051252//GO:0006351//GO:0006355//GO:0010467//GO:0090316//GO:0006886//GO:1901362//GO:…	organic cyclic compound metabolic process//cellular protein localization//synaptic transmission//cell activation//cellular process//system process//positive regulation of biological process//cellular protein modification process//metabolic process//regulation of protein localization//single-organism localization//regulation of localization//positive regulation of transcription, DNA-templated//cel…	GO:0031974//GO:1903561//GO:0031982//GO:0043233//GO:0044464//GO:0031981//GO:0005730//GO:0043231//GO:0043232//GO:0070013//GO:0031988//GO:0044428//GO:0005622//GO:0044446//GO:0043228//GO:0043226//GO:0043230//GO:0005623//GO:0005576//GO:0065010//GO:0005575//GO:0070062//GO:0005737//GO:0043229//GO:0044422//GO:0043227//GO:0044421//GO:0005634//GO:0044424	membrane-enclosed lumen//extracellular vesicle//vesicle//organelle lumen//cell part//nuclear lumen//nucleolus//intracellular membrane-bounded organelle//intracellular non-membrane-bounded organelle//intracellular organelle lumen//membrane-bounded vesicle//nuclear part//intracellular//intracellular organelle part//non-membrane-bounded organelle//organelle//extracellular organelle//cell//extracellu…	GO:0043168//GO:0032559//GO:0001882//GO:0004674//GO:0005488//GO:0016301//GO:0032550//GO:0016773//GO:0001883//GO:0005515//GO:0003824//GO:0036094//GO:0000166//GO:0043167//GO:0035639//GO:0097159//GO:0097367//GO:0032555//GO:1901265//GO:0032549//GO:0016740//GO:0004713//GO:0032553//GO:0004672//GO:0003674//GO:1901363//GO:0005524//GO:0004683//GO:0016772//GO:0030554//GO:0017076	anion binding//adenyl ribonucleotide binding//nucleoside binding//protein serine/threonine kinase activity//binding//kinase activity//purine ribonucleoside binding//phosphotransferase activity, alcohol group as acceptor//purine nucleoside binding//protein binding//catalytic activity//small molecule binding//nucleotide binding//ion binding//purine ribonucleoside triphosphate binding//organic cycli…	--	CAMK4	Serine/threonine/dual specificity protein kinase, catalytic domain||Serine-threonine/tyrosine-protein kinase catalytic domain||Tyrosine-protein kinase, catalytic domain||Protein kinase-like domain||Protein kinase domain
ENSGALT00000000325	ENSGALG00000026555	AADN03026528.1	-	32	1591	577	0	0	0	0	0	0	0	0	0	0	0	0	--	--	--	--	--	--	--	--	--
ENSGALT00000000326	ENSGALG00000000247	chrZ	-	46550072	46580017	3407	839	737	868	900	1151	697	634	477	635	461	612	533	GO:2000026//GO:0016072//GO:0032501//GO:0090066//GO:0008361//GO:0048638//GO:0006364//GO:0001895//GO:0050793//GO:0048588//GO:0044238//GO:0032535//GO:0048699//GO:0048869//GO:0090304//GO:0044763//GO:0034470//GO:0031175//GO:0006139//GO:0040007//GO:0034660//GO:0016070//GO:0065007//GO:0032502//GO:0060284//GO:0071704//GO:0060560//GO:0010467//GO:0031344//GO:0044707//GO:0016049//GO:0008152//GO:0022603//GO:…	regulation of multicellular organismal development//rRNA metabolic process//multicellular organismal process//regulation of anatomical structure size//regulation of cell size//regulation of developmental growth//rRNA processing//retina homeostasis//regulation of developmental process//developmental cell growth//primary metabolic process//regulation of cellular component size//generation of neuron…	GO:0043226//GO:0030686//GO:0043228//GO:0044446//GO:0005622//GO:0043234//GO:0032040//GO:0030684//GO:0005730//GO:0031981//GO:0044428//GO:0070013//GO:0043232//GO:0043231//GO:0044464//GO:0043233//GO:0031974//GO:0030529//GO:0032991//GO:0034388//GO:0044424//GO:0005634//GO:0043227//GO:0044422//GO:0043229//GO:0044452//GO:0005575//GO:0005623	organelle//90S preribosome//non-membrane-bounded organelle//intracellular organelle part//intracellular//protein complex//small-subunit processome//preribosome//nucleolus//nuclear lumen//nuclear part//intracellular organelle lumen//intracellular non-membrane-bounded organelle//intracellular membrane-bounded organelle//cell part//organelle lumen//membrane-enclosed lumen//ribonucleoprotein complex/…	GO:0097159//GO:0003824//GO:0005515//GO:0005488//GO:0003723//GO:1901363//GO:0003674//GO:0044822//GO:0003676	organic cyclic compound binding//catalytic activity//protein binding//binding//RNA binding//heterocyclic compound binding//molecular_function//poly(A) RNA binding//nucleic acid binding	--	WDR36	WD40 repeat||WD40-repeat-containing domain||Small-subunit processome, Utp21||Soluble quinoprotein glucose/sorbosone dehydrogenase
ENSGALT00000000328	ENSGALG00000000249	chr27	-	1616706	1620213	782	0	2	2	3	3	1	2	1	1	1	0	1	GO:0065007//GO:0032502//GO:0040007//GO:0051716//GO:1901698//GO:0050793//GO:0048638//GO:0032501//GO:1901699//GO:0010243//GO:0040014//GO:0048518//GO:0009987//GO:0009725//GO:0010033//GO:0032870//GO:0035264//GO:0044707//GO:1901700//GO:1901701//GO:0071495//GO:0042221//GO:0031667//GO:0071310//GO:0045927//GO:0048639//GO:0044767//GO:0009719//GO:0032094//GO:0050789//GO:0032868//GO:0051239//GO:0044699//GO:…	biological regulation//developmental process//growth//cellular response to stimulus//response to nitrogen compound//regulation of developmental process//regulation of developmental growth//multicellular organismal process//cellular response to nitrogen compound//response to organonitrogen compound//regulation of multicellular organism growth//positive regulation of biological process//cellular pr…	GO:0005794//GO:0005622//GO:0044446//GO:0043226//GO:0005802//GO:0005886//GO:0031984//GO:0031982//GO:0030141//GO:0031410//GO:0044464//GO:0016023//GO:0043231//GO:0071944//GO:0031988//GO:0044444//GO:0012505//GO:0044422//GO:0043229//GO:0005737//GO:0044421//GO:0043227//GO:0005634//GO:0044431//GO:0044424//GO:0098791//GO:0005576//GO:0016020//GO:0005623//GO:0005615//GO:0005575	Golgi apparatus//intracellular//intracellular organelle part//organelle//trans-Golgi network//plasma membrane//organelle subcompartment//vesicle//secretory granule//cytoplasmic vesicle//cell part//cytoplasmic membrane-bounded vesicle//intracellular membrane-bounded organelle//cell periphery//membrane-bounded vesicle//cytoplasmic part//endomembrane system//organelle part//intracellular organelle//…	GO:0005179//GO:0043167//GO:0005488//GO:0005515//GO:0003674//GO:0005102//GO:0043169//GO:0046872	hormone activity//ion binding//binding//protein binding//molecular_function//receptor binding//cation binding//metal ion binding	--	GH1	Somatotropin hormone||Four-helical cytokine-like, core
ENSGALT00000000330	ENSGALG00000000251	chr27	-	1622587	1627022	1589	106	14	13	37	29	13	25	28	30	16	152	14	GO:0002757//GO:0050853//GO:0050778//GO:0048583//GO:0002253//GO:0009987//GO:0048518//GO:0050776//GO:0002682//GO:0002764//GO:0002376//GO:0044700//GO:0050851//GO:0002768//GO:0048584//GO:0051716//GO:0006955//GO:0044763//GO:0065007//GO:0007154//GO:0002429//GO:0008150//GO:0050794//GO:0007166//GO:0044699//GO:0050896//GO:0002684//GO:0050789//GO:0023052//GO:0007165	immune response-activating signal transduction//B cell receptor signaling pathway//positive regulation of immune response//regulation of response to stimulus//activation of immune response//cellular process//positive regulation of biological process//regulation of immune response//regulation of immune system process//immune response-regulating signaling pathway//immune system process//single orga…	GO:0031981//GO:0043231//GO:0071944//GO:0031988//GO:0070013//GO:0043235//GO:0044428//GO:0098802//GO:0031974//GO:1903561//GO:0031982//GO:0043233//GO:0044464//GO:0005886//GO:0032991//GO:0044459//GO:0043226//GO:0009897//GO:0005622//GO:0098552//GO:0044446//GO:0043234//GO:0005794//GO:0098797//GO:0065010//GO:0009986//GO:0005575//GO:0070062//GO:0005654//GO:0019815//GO:0043230//GO:0005623//GO:0044425//GO:…	nuclear lumen//intracellular membrane-bounded organelle//cell periphery//membrane-bounded vesicle//intracellular organelle lumen//receptor complex//nuclear part//plasma membrane receptor complex//membrane-enclosed lumen//extracellular vesicle//vesicle//organelle lumen//cell part//plasma membrane//macromolecular complex//plasma membrane part//organelle//external side of plasma membrane//intracellu…	GO:0004871//GO:0004888//GO:0038023//GO:0004872//GO:0060089//GO:0003674	signal transducer activity//transmembrane signaling receptor activity//signaling receptor activity//receptor activity//molecular transducer activity//molecular_function	--	CD79B	Immunoglobulin subtype||Immunoglobulin I-set||Phosphorylated immunoreceptor signalling ITAM||Immunoglobulin V-set domain||Immunoglobulin V-set, subgroup||Immunoglobulin
ENSGALT00000000332	ENSGALG00000000253	chrZ	-	46646708	46660697	1969	498	577	561	867	692	544	611	595	518	410	540	597	GO:0006810//GO:0051179//GO:0008150//GO:0051234	transport//localization//biological_process//establishment of localization	GO:0044464//GO:0043231//GO:0005743//GO:0031966//GO:0005622//GO:0005739//GO:0044446//GO:0043226//GO:0031090//GO:0031967//GO:0019866//GO:0044425//GO:0016020//GO:0031224//GO:0031975//GO:0005623//GO:0005740//GO:0005575//GO:0016021//GO:0044444//GO:0043227//GO:0044422//GO:0005737//GO:0043229//GO:0044429//GO:0044424	cell part//intracellular membrane-bounded organelle//mitochondrial inner membrane//mitochondrial membrane//intracellular//mitochondrion//intracellular organelle part//organelle//organelle membrane//organelle envelope//organelle inner membrane//membrane part//membrane//intrinsic component of membrane//envelope//cell//mitochondrial envelope//cellular_component//integral component of membrane//cytop…	GO:0005488//GO:0005515//GO:0003674	binding//protein binding//molecular_function	--	6	Mitochondrial carrier domain||Mitochondrial substrate/solute carrier
ENSGALT00000000334	ENSGALG00000000255	chrZ	-	46975527	47094809	6224	1627	1216	1286	2064	2445	1685	1343	1148	1027	864	1606	1112	GO:0019538//GO:0050767//GO:0007585//GO:0007423//GO:0051962//GO:0008150//GO:1901137//GO:0034645//GO:0006996//GO:0045595//GO:0044260//GO:1901135//GO:0030323//GO:0010720//GO:0035295//GO:0044699//GO:0050794//GO:0048286//GO:0051094//GO:0048592//GO:0007275//GO:0043170//GO:0070085//GO:0043010//GO:0048522//GO:0030154//GO:0048731//GO:0090596//GO:0009059//GO:0048513//GO:0051240//GO:0061008//GO:0050789//GO:…	protein metabolic process//regulation of neurogenesis//respiratory gaseous exchange//sensory organ development//positive regulation of nervous system development//biological_process//carbohydrate derivative biosynthetic process//cellular macromolecule biosynthetic process//organelle organization//regulation of cell differentiation//cellular macromolecule metabolic process//carbohydrate derivative…	GO:0005575//GO:0070062//GO:0065010//GO:0005576//GO:0016020//GO:0043230//GO:0005623//GO:0044431//GO:0044424//GO:0098588//GO:0044444//GO:0012505//GO:0044422//GO:0043229//GO:0005737//GO:0044421//GO:0043227//GO:0005801//GO:0043231//GO:0031988//GO:1903561//GO:0031982//GO:0044464//GO:0043226//GO:0031090//GO:0005794//GO:0005622//GO:0000139//GO:0044446	cellular_component//extracellular exosome//extracellular membrane-bounded organelle//extracellular region//membrane//extracellular organelle//cell//Golgi apparatus part//intracellular part//bounding membrane of organelle//cytoplasmic part//endomembrane system//organelle part//intracellular organelle//cytoplasm//extracellular region part//membrane-bounded organelle//cis-Golgi network//intracellula…	GO:0004553//GO:0046872//GO:0008270//GO:0015923//GO:0016787//GO:0043169//GO:0016798//GO:0003674//GO:0016799//GO:0046914//GO:0003824//GO:0005488//GO:0004559//GO:0030246//GO:0043167	hydrolase activity, hydrolyzing O-glycosyl compounds//metal ion binding//zinc ion binding//mannosidase activity//hydrolase activity//cation binding//hydrolase activity, acting on glycosyl bonds//molecular_function//hydrolase activity, hydrolyzing N-glycosyl compounds//transition metal ion binding//catalytic activity//binding//alpha-mannosidase activity//carbohydrate binding//ion binding	--	MAN2A1	Glycoside hydrolase, family 38, central domain||Glycosyl hydrolase family 38, C-terminal||Glycoside hydrolase, families 57/38, central domain||Galactose mutarotase-like domain||Glycoside hydrolase/deacetylase, beta/alpha-barrel||Glycoside hydrolase family 38, N-terminal domain
ENSGALT00000000338	ENSGALG00000000258	chr3	+	37025129	37060227	7497	1552	1394	1348	1674	2321	1296	1200	861	1121	656	1116	1007	GO:0051252//GO:0006355//GO:0006351//GO:0010467//GO:1901362//GO:0080090//GO:0044271//GO:0019222//GO:0071704//GO:0000462//GO:0034654//GO:0071840//GO:0045893//GO:0006725//GO:1901360//GO:0048518//GO:0009987//GO:0008152//GO:0090304//GO:0044238//GO:0031323//GO:0009893//GO:0019438//GO:0006364//GO:0010604//GO:0009058//GO:0044249//GO:0016072//GO:0065007//GO:0051171//GO:0016070//GO:0034660//GO:0006360//GO:…	regulation of RNA metabolic process//regulation of transcription, DNA-templated//transcription, DNA-templated//gene expression//organic cyclic compound biosynthetic process//regulation of primary metabolic process//cellular nitrogen compound biosynthetic process//regulation of metabolic process//organic substance metabolic process//maturation of SSU-rRNA from tricistronic rRNA transcript (SSU-rRN…	GO:0043231//GO:0043232//GO:0070013//GO:0044428//GO:0031981//GO:0005730//GO:0032040//GO:0030684//GO:0032991//GO:0031974//GO:0030529//GO:0043233//GO:0044464//GO:0030686//GO:0043228//GO:0043226//GO:0043234//GO:0005622//GO:0044446//GO:0005739//GO:0005575//GO:0034455//GO:0016020//GO:0005623//GO:0005634//GO:0044424//GO:0044444//GO:0044452//GO:0043229//GO:0005737//GO:0044422//GO:0043227	intracellular membrane-bounded organelle//intracellular non-membrane-bounded organelle//intracellular organelle lumen//nuclear part//nuclear lumen//nucleolus//small-subunit processome//preribosome//macromolecular complex//membrane-enclosed lumen//ribonucleoprotein complex//organelle lumen//cell part//90S preribosome//non-membrane-bounded organelle//organelle//protein complex//intracellular//intra…	GO:0005515//GO:0005488//GO:0097159//GO:0030515//GO:0003676//GO:0044822//GO:1901363//GO:0003723//GO:0003674	protein binding//binding//organic cyclic compound binding//snoRNA binding//nucleic acid binding//poly(A) RNA binding//heterocyclic compound binding//RNA binding//molecular_function	--	HEATR1	BP28, C-terminal domain||Armadillo-type fold||U3 small nucleolar RNA-associated protein 10
ENSGALT00000000339	ENSGALG00000000259	chr20	-	10210994	10216774	2000	1536	1354	1201	1915	1764	1217	1637	1103	1662	1481	1235	1498	GO:0042176//GO:1903050//GO:0008152//GO:0009056//GO:0009987//GO:0051246//GO:0071704//GO:0045861//GO:0019222//GO:0032269//GO:0044267//GO:0080090//GO:0006508//GO:0030163//GO:1903051//GO:0032268//GO:0065007//GO:1901575//GO:0009057//GO:1901799//GO:0051248//GO:0048523//GO:0048519//GO:1903363//GO:0044257//GO:0044238//GO:0031323//GO:0044265//GO:0031324//GO:0051603//GO:0010498//GO:0043632//GO:0050794//GO:…	regulation of protein catabolic process//regulation of proteolysis involved in cellular protein catabolic process//metabolic process//catabolic process//cellular process//regulation of protein metabolic process//organic substance metabolic process//negative regulation of proteolysis//regulation of metabolic process//negative regulation of cellular protein metabolic process//cellular protein metab…	GO:0044464//GO:0043231//GO:0005622//GO:0005783//GO:0043226//GO:0005623//GO:0016020//GO:0005575//GO:0005737//GO:0043229//GO:0043227//GO:0012505//GO:0044444//GO:0044424	cell part//intracellular membrane-bounded organelle//intracellular//endoplasmic reticulum//organelle//cell//membrane//cellular_component//cytoplasm//intracellular organelle//membrane-bounded organelle//endomembrane system//cytoplasmic part//intracellular part	GO:0005488//GO:0005515//GO:0032403//GO:0003674//GO:0044877//GO:0070628	binding//protein binding//protein complex binding//molecular_function//macromolecular complex binding//proteasome binding	--	PSMF1	Fbxo7/PI31 domain||PI31 proteasome regulator
ENSGALT00000000344	ENSGALG00000000264	chrZ	+	47205112	47225715	4862	865	641	741	983	732	733	675	574	673	756	615	445	--	--	--	--	GO:0005488//GO:0005515//GO:0046914//GO:0043167//GO:0008270//GO:0043169//GO:0046872//GO:0003674	binding//protein binding//transition metal ion binding//ion binding//zinc ion binding//cation binding//metal ion binding//molecular_function	--	-	Zinc finger, RING-type||Zinc finger, C3HC4 RING-type
ENSGALT00000000351	ENSGALG00000028914	chrZ	-	60644073	60646791	852	0	0	0	0	0	0	0	0	0	0	0	0	--	--	--	--	GO:0008270//GO:0043169//GO:0046872//GO:0003674//GO:0005488//GO:0046914//GO:0005515//GO:0043167	zinc ion binding//cation binding//metal ion binding//molecular_function//binding//transition metal ion binding//protein binding//ion binding	--	-	Zinc finger, RING-type||Zinc finger, PHD-type||Zinc finger, FYVE/PHD-type
ENSGALT00000000352	ENSGALG00000000270	chr27	+	4342652	4348356	1246	784	852	847	635	612	923	622	354	651	945	394	391	GO:0051169//GO:0044087//GO:1902679//GO:0045185//GO:0048513//GO:0051704//GO:0016042//GO:0051179//GO:0009059//GO:0098743//GO:0044708//GO:0030522//GO:0048731//GO:0030154//GO:0046822//GO:0048522//GO:0031324//GO:0044706//GO:1903649//GO:0002155//GO:0051147//GO:0050994//GO:0051129//GO:0045944//GO:0044057//GO:0051049//GO:1903506//GO:0045935//GO:1900180//GO:0051123//GO:0007275//GO:0043170//GO:2000143//GO:…	nuclear transport//regulation of cellular component biogenesis//negative regulation of RNA biosynthetic process//maintenance of protein location//organ development//multi-organism process//lipid catabolic process//localization//macromolecule biosynthetic process//cell aggregation//single-organism behavior//intracellular receptor signaling pathway//system development//cell differentiation//regulat…	GO:0005623//GO:0005575//GO:0043227//GO:0005737//GO:0043229//GO:0044444//GO:0044424//GO:0005634//GO:0044464//GO:0005829//GO:0043231//GO:0005622//GO:0043226	cell//cellular_component//membrane-bounded organelle//cytoplasm//intracellular organelle//cytoplasmic part//intracellular part//nucleus//cell part//cytosol//intracellular membrane-bounded organelle//intracellular//organelle	GO:0043169//GO:0003700//GO:0008270//GO:0003676//GO:0046872//GO:0003707//GO:0042562//GO:0043565//GO:0070324//GO:0032403//GO:0004887//GO:0003682//GO:0003674//GO:0060089//GO:0002153//GO:1901363//GO:0003723//GO:0004879//GO:0044877//GO:0008134//GO:0001071//GO:0038023//GO:0000975//GO:0005488//GO:0046914//GO:0044212//GO:0004871//GO:0005515//GO:0017025//GO:0003677//GO:0001067//GO:0000981//GO:0019904//GO:…	cation binding//transcription factor activity, sequence-specific DNA binding//zinc ion binding//nucleic acid binding//metal ion binding//steroid hormone receptor activity//hormone binding//sequence-specific DNA binding//thyroid hormone binding//protein complex binding//thyroid hormone receptor activity//chromatin binding//molecular_function//molecular transducer activity//steroid receptor RNA act…	--	THRA	Retinoic acid receptor||Zinc finger, nuclear hormone receptor-type||Nuclear hormone receptor, ligand-binding||Steroid hormone receptor||Nuclear hormone receptor, ligand-binding, core||Thyroid hormone receptor
ENSGALT00000000353	ENSGALG00000000271	chr24	-	3731	25490	2520	472	331	406	488	448	342	422	364	469	374	376	341	GO:0065008//GO:0002790//GO:0044699//GO:0050794//GO:0050896//GO:0051049//GO:0030073//GO:0071705//GO:0061178//GO:0048522//GO:0046903//GO:0051179//GO:0050708//GO:0033036//GO:0001678//GO:0070201//GO:0008150//GO:1903532//GO:0051234//GO:0090087//GO:0090276//GO:0070887//GO:0032844//GO:1903530//GO:0015031//GO:0060341//GO:0042886//GO:0010646//GO:0071310//GO:0023051//GO:0051046//GO:0051649//GO:0071333//GO:…	regulation of biological quality//peptide secretion//single-organism process//regulation of cellular process//response to stimulus//regulation of transport//insulin secretion//nitrogen compound transport//regulation of insulin secretion involved in cellular response to glucose stimulus//positive regulation of cellular process//secretion//localization//regulation of protein secretion//macromolecul…	GO:0044425//GO:0031224//GO:0016020//GO:0005575//GO:0016021	membrane part//intrinsic component of membrane//membrane//cellular_component//integral component of membrane	GO:0042562//GO:0043559//GO:0003674//GO:0033218//GO:0005488//GO:0042277//GO:0005515//GO:0017046	hormone binding//insulin binding//molecular_function//amide binding//binding//peptide binding//protein binding//peptide hormone binding	--	C2CD2L	C2 domain
ENSGALT00000000355	ENSGALG00000000272	chr22	-	805747	813900	3029	112	116	82	122	91	75	61	39	99	20	115	26	GO:0048522//GO:0031399//GO:0043170//GO:0050794//GO:0044699//GO:0051247//GO:0044260//GO:0008150//GO:0019538//GO:0060255//GO:0006470//GO:0032270//GO:0036211//GO:0031325//GO:0035304//GO:0007059//GO:0044237//GO:0006793//GO:0051174//GO:0050789//GO:0043412//GO:0035307//GO:0008152//GO:0010562//GO:0006464//GO:0009987//GO:0048518//GO:0051246//GO:0071704//GO:0019222//GO:0044267//GO:0080090//GO:0019220//GO:…	positive regulation of cellular process//regulation of protein modification process//macromolecule metabolic process//regulation of cellular process//single-organism process//positive regulation of protein metabolic process//cellular macromolecule metabolic process//biological_process//protein metabolic process//regulation of macromolecule metabolic process//protein dephosphorylation//positive re…	GO:0005623//GO:0005654//GO:0005575//GO:0043227//GO:0044422//GO:0005737//GO:0043229//GO:0044424//GO:0005634//GO:0044464//GO:0043233//GO:0031974//GO:0031981//GO:0044428//GO:0070013//GO:0043232//GO:0043231//GO:0044446//GO:0005622//GO:0005694//GO:0043226//GO:0043228	cell//nucleoplasm//cellular_component//membrane-bounded organelle//organelle part//cytoplasm//intracellular organelle//intracellular part//nucleus//cell part//organelle lumen//membrane-enclosed lumen//nuclear lumen//nuclear part//intracellular organelle lumen//intracellular non-membrane-bounded organelle//intracellular membrane-bounded organelle//intracellular organelle part//intracellular//chrom…	--	--	--	CDCA2	-
ENSGALT00000000359	ENSGALG00000000273	chrZ	-	47266590	47438863	2784	657	436	563	789	568	457	555	453	511	273	523	392	GO:0000302//GO:0051495//GO:0042221//GO:0034654//GO:0002697//GO:0002237//GO:0071704//GO:0071495//GO:0044089//GO:0071345//GO:0002683//GO:0019222//GO:0009966//GO:0018193//GO:0010638//GO:0036216//GO:1901701//GO:0033006//GO:0030032//GO:0044271//GO:0033003//GO:0035426//GO:0044267//GO:0080090//GO:0006351//GO:0031344//GO:0006355//GO:0009607//GO:0019220//GO:0010467//GO:1901362//GO:0032496//GO:0048583//GO:…	response to reactive oxygen species//positive regulation of cytoskeleton organization//response to chemical//nucleobase-containing compound biosynthetic process//regulation of immune effector process//response to molecule of bacterial origin//organic substance metabolic process//cellular response to endogenous stimulus//positive regulation of cellular component biogenesis//cellular response to cy…	GO:0031981//GO:0044428//GO:0070013//GO:0071944//GO:0043231//GO:0043232//GO:0044464//GO:0043233//GO:0031974//GO:0032991//GO:0005886//GO:0019898//GO:0044459//GO:0009898//GO:0098562//GO:0044454//GO:0000785//GO:0043226//GO:0005694//GO:0015629//GO:0015630//GO:0043228//GO:0031252//GO:0019897//GO:0030027//GO:0044446//GO:0098552//GO:0005622//GO:0005856//GO:0044427//GO:0042995//GO:0005575//GO:0005623//GO:…	nuclear lumen//nuclear part//intracellular organelle lumen//cell periphery//intracellular membrane-bounded organelle//intracellular non-membrane-bounded organelle//cell part//organelle lumen//membrane-enclosed lumen//macromolecular complex//plasma membrane//extrinsic component of membrane//plasma membrane part//cytoplasmic side of plasma membrane//cytoplasmic side of membrane//nuclear chromosome …	GO:0019899//GO:0003824//GO:0005515//GO:0036094//GO:0000166//GO:0019903//GO:0032559//GO:0001882//GO:0043168//GO:0001883//GO:0016773//GO:0032550//GO:0016301//GO:0005488//GO:0097367//GO:0043167//GO:0035639//GO:0097159//GO:0008289//GO:0032549//GO:0016740//GO:1901265//GO:0032555//GO:0019902//GO:1901363//GO:0005524//GO:0030554//GO:0017076//GO:0005102//GO:0005154//GO:0016772//GO:0004672//GO:0008157//GO:…	enzyme binding//catalytic activity//protein binding//small molecule binding//nucleotide binding//protein phosphatase binding//adenyl ribonucleotide binding//nucleoside binding//anion binding//purine nucleoside binding//phosphotransferase activity, alcohol group as acceptor//purine ribonucleoside binding//kinase activity//binding//carbohydrate derivative binding//ion binding//purine ribonucleoside…	--	FER	Protein kinase domain||Serine/threonine/dual specificity protein kinase, catalytic domain||Tyrosine-protein kinase, Fes/Fps type||FCH domain||SH2 domain||Protein kinase-like domain||Tyrosine-protein kinase, catalytic domain||Serine-threonine/tyrosine-protein kinase catalytic domain
ENSGALT00000000361	ENSGALG00000000274	chr27	-	1661386	1669153	1917	4	4	3	2	7	0	3	1	9	2	2	1	GO:0009987//GO:0044700//GO:0007154//GO:0065007//GO:0051716//GO:0044763//GO:0008150//GO:0044699//GO:0050794//GO:0007166//GO:0050896//GO:0023052//GO:0050789//GO:0007165//GO:0007186	cellular process//single organism signaling//cell communication//biological regulation//cellular response to stimulus//single-organism cellular process//biological_process//single-organism process//regulation of cellular process//cell surface receptor signaling pathway//response to stimulus//signaling//regulation of biological process//signal transduction//G-protein coupled receptor signaling pat…	GO:0071944//GO:0005886//GO:0044464//GO:0005575//GO:0031224//GO:0016020//GO:0044425//GO:0005623//GO:0016021	cell periphery//plasma membrane//cell part//cellular_component//intrinsic component of membrane//membrane//membrane part//cell//integral component of membrane	GO:0004871//GO:0004888//GO:0038023//GO:0004930//GO:0004872//GO:0060089//GO:0003674//GO:0004999	signal transducer activity//transmembrane signaling receptor activity//signaling receptor activity//G-protein coupled receptor activity//receptor activity//molecular transducer activity//molecular_function//vasoactive intestinal polypeptide receptor activity	--	-	GPCR, family 2, extracellular hormone receptor domain||GPCR, family 2, secretin-like||GPCR, family 2, vasoactive intestinal peptide receptor 1||GPCR, family 2-like
ENSGALT00000000362	ENSGALG00000000275	chr22	+	817220	825282	3293	875	874	866	1368	1085	829	1116	766	908	590	693	989	GO:0071840//GO:0009987//GO:0043933//GO:0051260//GO:0051259//GO:0006461//GO:0071822//GO:0008150//GO:0065003//GO:0044085//GO:0016043//GO:0070271//GO:0022607	cellular component organization or biogenesis//cellular process//macromolecular complex subunit organization//protein homooligomerization//protein oligomerization//protein complex assembly//protein complex subunit organization//biological_process//macromolecular complex assembly//cellular component biogenesis//cellular component organization//protein complex biogenesis//cellular component assembly	--	--	GO:0005488//GO:0005515//GO:0003674	binding//protein binding//molecular_function	--	KCTD9	Potassium channel, plant-type||BTB/POZ fold||BTB/POZ||BTB/POZ-like||Potassium channel tetramerisation-type BTB domain||Pentapeptide repeat
ENSGALT00000000365	ENSGALG00000000276	chrZ	+	47510172	47802329	6316	547	471	564	631	443	514	412	386	431	480	362	469	--	--	--	--	GO:0003674//GO:0005515//GO:0005488	molecular_function//protein binding//binding	--	FBXL17	Leucine-rich repeat, cysteine-containing subtype||F-box domain
ENSGALT00000000366	ENSGALG00000000277	chr22	+	827828	830831	391	6	5	2	10	3	7	7	4	5	7	5	9	GO:0051649//GO:0009719//GO:0045137//GO:0044767//GO:2000194//GO:0032350//GO:0050886//GO:0023051//GO:0030336//GO:0032274//GO:0051046//GO:0022008//GO:0040013//GO:2000146//GO:0010646//GO:0051241//GO:0032276//GO:0044702//GO:0051270//GO:0060341//GO:0007399//GO:0032278//GO:0035936//GO:2000241//GO:0031326//GO:2000831//GO:0032368//GO:0035929//GO:0044237//GO:0045471//GO:0051239//GO:0051961//GO:0032504//GO:…	establishment of localization in cell//response to endogenous stimulus//development of primary sexual characteristics//single-organism developmental process//regulation of female gonad development//regulation of hormone metabolic process//endocrine process//regulation of signaling//negative regulation of cell migration//gonadotropin secretion//regulation of secretion//neurogenesis//negative regul…	GO:0005576//GO:0005575	extracellular region//cellular_component	GO:0005183//GO:0003674//GO:0005102//GO:0051427//GO:0005179//GO:0005488//GO:0051428//GO:0031530//GO:0005515	gonadotropin hormone-releasing hormone activity//molecular_function//receptor binding//hormone receptor binding//hormone activity//binding//peptide hormone receptor binding//gonadotropin-releasing hormone receptor binding//protein binding	--	GnRH-I	Gonadoliberin I precursor
ENSGALT00000000369	ENSGALG00000000280	chrZ	+	47870992	48073238	885	24	16	14	15	28	16	17	14	28	17	17	14	GO:0042886//GO:0016043//GO:0042325//GO:0007165//GO:0044085//GO:0015031//GO:0030182//GO:0010770//GO:0051493//GO:0060341//GO:0006935//GO:0051128//GO:0071310//GO:1901888//GO:0010646//GO:0045927//GO:0031325//GO:0051046//GO:0050770//GO:0036211//GO:0022008//GO:0009653//GO:0007017//GO:0034329//GO:0023051//GO:0048639//GO:0032270//GO:0050808//GO:0044767//GO:0050803//GO:0090109//GO:0042592//GO:0051649//GO:…	amide transport//cellular component organization//regulation of phosphorylation//signal transduction//cellular component biogenesis//protein transport//neuron differentiation//positive regulation of cell morphogenesis involved in differentiation//regulation of cytoskeleton organization//regulation of cellular localization//chemotaxis//regulation of cellular component organization//cellular respon…	GO:0031225//GO:0044425//GO:0031224//GO:0016020//GO:0005623//GO:0031362//GO:0005575//GO:0009986//GO:0046658//GO:0009897//GO:0098552//GO:0031226//GO:0044459//GO:0005886//GO:0044464//GO:0071944//GO:0031233	anchored component of membrane//membrane part//intrinsic component of membrane//membrane//cell//anchored component of external side of plasma membrane//cellular_component//cell surface//anchored component of plasma membrane//external side of plasma membrane//side of membrane//intrinsic component of plasma membrane//plasma membrane part//plasma membrane//cell part//cell periphery//intrinsic compon…	GO:0003674//GO:0046875//GO:0005102//GO:0005165//GO:0005126//GO:0045499//GO:0005167//GO:0005488//GO:0005169//GO:0005515	molecular_function//ephrin receptor binding//receptor binding//neurotrophin receptor binding//cytokine receptor binding//chemorepellent activity//neurotrophin TRK receptor binding//binding//neurotrophin TRKB receptor binding//protein binding	--	EFNA5	Ephrin||Cupredoxin
ENSGALT00000000373	ENSGALG00000000284	chr27	+	3621645	3626317	432	165	130	102	136	138	65	102	72	132	53	75	58	GO:0051252//GO:0006351//GO:0006355//GO:0010467//GO:1901362//GO:0080090//GO:0044271//GO:0019222//GO:0071704//GO:0034654//GO:0006725//GO:1901360//GO:0009987//GO:0008152//GO:0090304//GO:0031323//GO:0044238//GO:0019438//GO:0009058//GO:0044249//GO:0065007//GO:0051171//GO:0016070//GO:0006139//GO:0060255//GO:0034641//GO:0009889//GO:0008150//GO:0034645//GO:0044260//GO:0050794//GO:0043170//GO:0010468//GO:…	regulation of RNA metabolic process//transcription, DNA-templated//regulation of transcription, DNA-templated//gene expression//organic cyclic compound biosynthetic process//regulation of primary metabolic process//cellular nitrogen compound biosynthetic process//regulation of metabolic process//organic substance metabolic process//nucleobase-containing compound biosynthetic process//cellular aro…	--	--	GO:0003677//GO:0005488//GO:0001071//GO:0097159//GO:0003676//GO:0003700//GO:1901363//GO:0003674	DNA binding//binding//nucleic acid binding transcription factor activity//organic cyclic compound binding//nucleic acid binding//transcription factor activity, sequence-specific DNA binding//heterocyclic compound binding//molecular_function	--	HOXB4	-
ENSGALT00000000374	ENSGALG00000000285	chr24	+	27288	31762	1290	1362	1213	1207	1459	1092	919	1054	888	1007	884	912	906	GO:0055086//GO:0009100//GO:0006040//GO:0044710//GO:0009101//GO:0000271//GO:0006139//GO:0043413//GO:0006796//GO:0044763//GO:0044238//GO:0006720//GO:0019348//GO:0009058//GO:0044249//GO:0006725//GO:0009117//GO:0008299//GO:1901360//GO:0019637//GO:0044723//GO:0009987//GO:0005976//GO:0006464//GO:0044283//GO:0008152//GO:0044267//GO:0006486//GO:0071704//GO:0006487//GO:0046483//GO:0005975//GO:1901576//GO:…	nucleobase-containing small molecule metabolic process//glycoprotein metabolic process//amino sugar metabolic process//single-organism metabolic process//glycoprotein biosynthetic process//polysaccharide biosynthetic process//nucleobase-containing compound metabolic process//macromolecule glycosylation//phosphate-containing compound metabolic process//single-organism cellular process//primary met…	GO:0005622//GO:0044446//GO:0043226//GO:0031090//GO:0005783//GO:0044432//GO:0005789//GO:0044464//GO:0043231//GO:0098588//GO:0016021//GO:0044444//GO:0012505//GO:0044422//GO:0043229//GO:0005737//GO:0043227//GO:0044424//GO:0044425//GO:0031224//GO:0016020//GO:0005623//GO:0005575//GO:0042175	intracellular//intracellular organelle part//organelle//organelle membrane//endoplasmic reticulum//endoplasmic reticulum part//endoplasmic reticulum membrane//cell part//intracellular membrane-bounded organelle//bounding membrane of organelle//integral component of membrane//cytoplasmic part//endomembrane system//organelle part//intracellular organelle//cytoplasm//membrane-bounded organelle//intr…	GO:0003975//GO:0003824//GO:0003674//GO:0016772//GO:0016780//GO:0008963//GO:0016740	UDP-N-acetylglucosamine-dolichyl-phosphate N-acetylglucosaminephosphotransferase activity//catalytic activity//molecular_function//transferase activity, transferring phosphorus-containing groups//phosphotransferase activity, for other substituted phosphate groups//phospho-N-acetylmuramoyl-pentapeptide-transferase activity//transferase activity	--	DPAGT1	Glycosyl transferase, family 4
ENSGALT00000000376	ENSGALG00000000287	chr27	+	1674740	1678268	843	6	3	5	2	6	1	1	3	0	2	2	1	GO:0044710//GO:0006796//GO:0044763//GO:0044238//GO:0008654//GO:0009058//GO:0044249//GO:0009987//GO:0019637//GO:0008152//GO:0071704//GO:0006644//GO:1901576//GO:0006793//GO:0044255//GO:0044237//GO:0090407//GO:0044699//GO:0008610//GO:0044711//GO:0006629//GO:0008150	single-organism metabolic process//phosphate-containing compound metabolic process//single-organism cellular process//primary metabolic process//phospholipid biosynthetic process//biosynthetic process//cellular biosynthetic process//cellular process//organophosphate metabolic process//metabolic process//organic substance metabolic process//phospholipid metabolic process//organic substance biosynt…	GO:0016020//GO:0005575	membrane//cellular_component	GO:0008374//GO:0071617//GO:0016747//GO:0042171//GO:0003824//GO:0003674//GO:0016746//GO:0016411//GO:0016740//GO:0003841	O-acyltransferase activity//lysophospholipid acyltransferase activity//transferase activity, transferring acyl groups other than amino-acyl groups//lysophosphatidic acid acyltransferase activity//catalytic activity//molecular_function//transferase activity, transferring acyl groups//acylglycerol O-acyltransferase activity//transferase activity//1-acylglycerol-3-phosphate O-acyltransferase activity	--	-	1-acyl-sn-glycerol-3-phosphate acyltransferase||Phospholipid/glycerol acyltransferase
ENSGALT00000000380	ENSGALG00000000291	chr24	-	33725	44478	1928	675	654	599	915	702	598	771	737	869	509	716	898	GO:0043170//GO:0044260//GO:0019538//GO:0034641//GO:1901564//GO:0008150//GO:0036211//GO:0046483//GO:0018065//GO:0018130//GO:0033013//GO:1901576//GO:0043412//GO:0006807//GO:0044237//GO:1901360//GO:0009987//GO:0006464//GO:0008152//GO:0033014//GO:0006725//GO:0044271//GO:0018193//GO:0071704//GO:1901566//GO:0018160//GO:1901362//GO:0044267//GO:0018198//GO:0009058//GO:0044249//GO:0044238//GO:0019438	macromolecule metabolic process//cellular macromolecule metabolic process//protein metabolic process//cellular nitrogen compound metabolic process//organonitrogen compound metabolic process//biological_process//protein modification process//heterocycle metabolic process//protein-cofactor linkage//heterocycle biosynthetic process//tetrapyrrole metabolic process//organic substance biosynthetic proc…	--	--	GO:0004418//GO:0016740//GO:0003674//GO:0016765//GO:0003824	hydroxymethylbilane synthase activity//transferase activity//molecular_function//transferase activity, transferring alkyl or aryl (other than methyl) groups//catalytic activity	--	HMBS	Tetrapyrrole biosynthesis, hydroxymethylbilane synthase||Porphobilinogen deaminase, N-terminal||Porphobilinogen deaminase, C-terminal
ENSGALT00000000384	ENSGALG00000000293	chr27	+	1682937	1693463	4776	13	12	18	2201	11	21	6	5	7	4	13	3	GO:0052548//GO:0009892//GO:0043086//GO:0050790//GO:0044237//GO:0052547//GO:0050789//GO:0031324//GO:0043170//GO:0050794//GO:0051346//GO:0044260//GO:0051336//GO:0030162//GO:0008150//GO:0010605//GO:0019538//GO:0060255//GO:0032268//GO:0065007//GO:0051248//GO:0048519//GO:0010951//GO:0048523//GO:0065009//GO:0031323//GO:0044238//GO:0008152//GO:0009987//GO:0051246//GO:0071704//GO:0019222//GO:0045861//GO:…	regulation of endopeptidase activity//negative regulation of metabolic process//negative regulation of catalytic activity//regulation of catalytic activity//cellular metabolic process//regulation of peptidase activity//regulation of biological process//negative regulation of cellular metabolic process//macromolecule metabolic process//regulation of cellular process//negative regulation of hydrola…	GO:0044421//GO:0005615//GO:0005576//GO:0005575	extracellular region part//extracellular space//extracellular region//cellular_component	GO:0061135//GO:0003674//GO:0030414//GO:0030234//GO:0098772//GO:0061134//GO:0004857//GO:0004866	endopeptidase regulator activity//molecular_function//peptidase inhibitor activity//enzyme regulator activity//molecular function regulator//peptidase regulator activity//enzyme inhibitor activity//endopeptidase inhibitor activity	--	-	Alpha-2-macroglobulin||Alpha-macroglobulin complement component||Alpha-macroglobulin, receptor-binding||Alpha-2-macroglobulin, N-terminal||Prolactin-inducible protein||Alpha-2-macroglobulin, N-terminal 2||Alpha-2-macroglobulin, thiol-ester bond-forming||Terpenoid cyclases/protein prenyltransferase alpha-alpha toroid
ENSGALT00000000385	ENSGALG00000014327	chr3	+	37438631	37524575	6661	2069	1331	1372	1979	1687	1509	1716	1645	2052	1701	2159	1987	GO:0051252//GO:0044707//GO:0009888//GO:1901362//GO:0010467//GO:0006355//GO:0048608//GO:0006351//GO:0044267//GO:0080090//GO:0008584//GO:0006479//GO:0044271//GO:0034770//GO:0060429//GO:0018193//GO:0007276//GO:0019222//GO:0046546//GO:0071704//GO:0006349//GO:0008213//GO:0060008//GO:0006325//GO:0034654//GO:0045893//GO:0071840//GO:0018205//GO:0006725//GO:0032259//GO:0016568//GO:1901360//GO:0048518//GO:…	regulation of RNA metabolic process//single-multicellular organism process//tissue development//organic cyclic compound biosynthetic process//gene expression//regulation of transcription, DNA-templated//reproductive structure development//transcription, DNA-templated//cellular protein metabolic process//regulation of primary metabolic process//male gonad development//protein methylation//cellular…	GO:0043231//GO:0044464//GO:0043226//GO:0005622//GO:0005575//GO:0005623//GO:0005634//GO:0044424//GO:0043229//GO:0043227	intracellular membrane-bounded organelle//cell part//organelle//intracellular//cellular_component//cell//nucleus//intracellular part//intracellular organelle//membrane-bounded organelle	GO:0001067//GO:0003677//GO:0005515//GO:0044212//GO:0005488//GO:0000975//GO:0097159//GO:0003676//GO:1901363//GO:0003674	regulatory region nucleic acid binding//DNA binding//protein binding//transcription regulatory region DNA binding//binding//regulatory region DNA binding//organic cyclic compound binding//nucleic acid binding//heterocyclic compound binding//molecular_function	--	ARID4B	RNA binding activity-knot of a chromodomain||Chromo domain-like||Tudor domain||ARID DNA-binding domain||RBB1NT
ENSGALT00000000386	ENSGALG00000000295	chr26	-	853960	876469	3967	18948	13325	8184	22259	9057	16476	16607	16054	25406	23959	16745	19202	--	--	--	--	GO:0005515//GO:0005488//GO:0003674	protein binding//binding//molecular_function	--	-	Immunoglobulin-like domain||Immunoglobulin subtype||Immunoglobulin subtype 2||Natural killer cell receptor 2B4 immunoglobulin domain||Immunoglobulin I-set||Fibronectin type III
ENSGALT00000000388	ENSGALG00000000296	chr5	-	26489235	26559259	6895	2391	1888	2336	2677	2462	2306	1956	1819	2468	2213	2140	1907	--	--	GO:0016021//GO:0005575//GO:0016020//GO:0031224//GO:0044425	integral component of membrane//cellular_component//membrane//intrinsic component of membrane//membrane part	--	--	--	PCNX	Pecanex
ENSGALT00000000393	ENSGALG00000000300	chr24	-	44623	54559	2906	1105	987	901	1218	921	748	850	716	1145	421	877	683	GO:0051049//GO:0044699//GO:0050794//GO:0044801//GO:0051179//GO:0044087//GO:0046903//GO:0065003//GO:0008150//GO:0061025//GO:0035542//GO:0033036//GO:0031338//GO:0046907//GO:0006996//GO:0051234//GO:0043254//GO:0016043//GO:0044085//GO:0015031//GO:0048284//GO:0051128//GO:0051649//GO:0034622//GO:0044802//GO:0043623//GO:0070271//GO:0016192//GO:0050789//GO:0033043//GO:0022607//GO:1902578//GO:0071840//GO:…	regulation of transport//single-organism process//regulation of cellular process//single-organism membrane fusion//localization//regulation of cellular component biogenesis//secretion//macromolecular complex assembly//biological_process//membrane fusion//regulation of SNARE complex assembly//macromolecule localization//regulation of vesicle fusion//intracellular transport//organelle organization/…	GO:0016020//GO:0044425//GO:0048475//GO:0030117//GO:0005623//GO:0005575//GO:0033263//GO:0044440//GO:0005768//GO:0030897//GO:0044444//GO:0043229//GO:0005737//GO:0044422//GO:0043227//GO:0098796//GO:0012505//GO:0044424//GO:0030119//GO:0032991//GO:0044464//GO:0044430//GO:0043231//GO:0043232//GO:0030123//GO:0005884//GO:0043234//GO:0044446//GO:0005622//GO:0005856//GO:0015629//GO:0043228//GO:0043226	membrane//membrane part//coated membrane//membrane coat//cell//cellular_component//CORVET complex//endosomal part//endosome//HOPS complex//cytoplasmic part//intracellular organelle//cytoplasm//organelle part//membrane-bounded organelle//membrane protein complex//endomembrane system//intracellular part//AP-type membrane coat adaptor complex//macromolecular complex//cell part//cytoskeletal part//in…	GO:0008270//GO:0043169//GO:0046872//GO:0003674//GO:0005488//GO:0046914//GO:0005515//GO:0030674//GO:0043167//GO:0060090	zinc ion binding//cation binding//metal ion binding//molecular_function//binding//transition metal ion binding//protein binding//protein binding, bridging//ion binding//binding, bridging	--	VPS11	Vacuolar protein sorting protein 11, C-terminal||Armadillo-type fold||WD40-repeat-containing domain||Vacuolar protein sorting-associated protein 11||Clathrin, heavy chain/VPS, 7-fold repeat||Zinc finger, RING-type
ENSGALT00000000401	ENSGALG00000000302	chr26	+	789217	797274	961	93	44	50	11	90	43	10	16	48	29	29	21	GO:0016043//GO:0044085//GO:0051146//GO:0043086//GO:0009892//GO:0009653//GO:0044767//GO:0007507//GO:0003208//GO:0048468//GO:0008016//GO:0060047//GO:0050789//GO:0043462//GO:0048856//GO:0055009//GO:0055008//GO:0051239//GO:0007010//GO:0050790//GO:0055001//GO:0022607//GO:0032989//GO:0030036//GO:0050896//GO:0044699//GO:0007275//GO:0048646//GO:0060537//GO:0003209//GO:0044057//GO:0051345//GO:0014706//GO:…	cellular component organization//cellular component biogenesis//striated muscle cell differentiation//negative regulation of catalytic activity//negative regulation of metabolic process//anatomical structure morphogenesis//single-organism developmental process//heart development//cardiac ventricle morphogenesis//cell development//regulation of heart contraction//heart contraction//regulation of b…	GO:0044449//GO:0044444//GO:0043229//GO:0005737//GO:0044422//GO:0044424//GO:0005623//GO:0005575//GO:0005861//GO:0043234//GO:0005622//GO:0005856//GO:0044446//GO:0015629//GO:0043292//GO:0043228//GO:0043226//GO:0036379//GO:0030017//GO:0032991//GO:0030016//GO:0044464//GO:0043232//GO:0005865//GO:0044430	contractile fiber part//cytoplasmic part//intracellular organelle//cytoplasm//organelle part//intracellular part//cell//cellular_component//troponin complex//protein complex//intracellular//cytoskeleton//intracellular organelle part//actin cytoskeleton//contractile fiber//non-membrane-bounded organelle//organelle//myofilament//sarcomere//macromolecular complex//myofibril//cell part//intracellular…	GO:0005523//GO:0003674//GO:0030172//GO:0031013//GO:0016817//GO:0016818//GO:0016787//GO:0016887//GO:0005200//GO:0016462//GO:0017111//GO:0005488//GO:0008092//GO:0005198//GO:0005515//GO:0003779//GO:0003824	tropomyosin binding//molecular_function//troponin C binding//troponin I binding//hydrolase activity, acting on acid anhydrides//hydrolase activity, acting on acid anhydrides, in phosphorus-containing anhydrides//hydrolase activity//ATPase activity//structural constituent of cytoskeleton//pyrophosphatase activity//nucleoside-triphosphatase activity//binding//cytoskeletal protein binding//structura…	--	TNNT2	Troponin
ENSGALT00000000404	ENSGALG00000000305	chr14	-	10103934	10114456	5509	469	425	613	783	556	527	564	480	579	630	488	645	--	--	--	--	--	--	--	METTL22	Nicotinamide N-methyltransferase-like||S-adenosyl-L-methionine-dependent methyltransferase
ENSGALT00000000407	ENSGALG00000000307	chr28	-	99392	152730	2028	903	385	457	1208	553	746	699	456	721	346	466	387	GO:0071704//GO:0044271//GO:1901566//GO:0008152//GO:0043604//GO:0009987//GO:0044249//GO:0009058//GO:0044238//GO:0044763//GO:0044710//GO:0044711//GO:0006629//GO:0008150//GO:1901564//GO:0046513//GO:0034641//GO:0008610//GO:0046467//GO:0043603//GO:0006672//GO:0044699//GO:0006665//GO:0044237//GO:0030148//GO:0006807//GO:0044255//GO:1901576//GO:0006643	organic substance metabolic process//cellular nitrogen compound biosynthetic process//organonitrogen compound biosynthetic process//metabolic process//amide biosynthetic process//cellular process//cellular biosynthetic process//biosynthetic process//primary metabolic process//single-organism cellular process//single-organism metabolic process//single-organism biosynthetic process//lipid metabolic…	GO:0043231//GO:0044464//GO:0005783//GO:0043226//GO:0005622//GO:0005575//GO:0005623//GO:0016020//GO:0031224//GO:0044425//GO:0044424//GO:0005634//GO:0043227//GO:0005737//GO:0043229//GO:0012505//GO:0044444//GO:0016021	intracellular membrane-bounded organelle//cell part//endoplasmic reticulum//organelle//intracellular//cellular_component//cell//membrane//intrinsic component of membrane//membrane part//intracellular part//nucleus//membrane-bounded organelle//cytoplasm//intracellular organelle//endomembrane system//cytoplasmic part//integral component of membrane	GO:0003824//GO:0003677//GO:0016747//GO:0005488//GO:0016410//GO:0050291//GO:0097159//GO:0016740//GO:0016746//GO:0003676//GO:1901363//GO:0003674	catalytic activity//DNA binding//transferase activity, transferring acyl groups other than amino-acyl groups//binding//N-acyltransferase activity//sphingosine N-acyltransferase activity//organic cyclic compound binding//transferase activity//transferase activity, transferring acyl groups//nucleic acid binding//heterocyclic compound binding//molecular_function	--	-	Homeodomain-like||TRAM/LAG1/CLN8 homology domain||Longevity assurance, LAG1/LAC1||Homeobox domain
ENSGALT00000000409	ENSGALG00000000308	JH375216.1	-	483	2255	579	1394	1384	1205	1188	1062	909	1420	957	1173	649	853	892	--	--	--	--	--	--	--	--	--
ENSGALT00000000410	ENSGALG00000000309	chr26	+	782938	787983	1233	8	3	32	4	11	1	6	0	7	0	3	3	--	--	GO:0043226//GO:0031988//GO:0031982//GO:1903561//GO:0044421//GO:0043227//GO:0070062//GO:0005575//GO:0065010//GO:0005576//GO:0043230	organelle//membrane-bounded vesicle//vesicle//extracellular vesicle//extracellular region part//membrane-bounded organelle//extracellular exosome//cellular_component//extracellular membrane-bounded organelle//extracellular region//extracellular organelle	--	--	--	LAD1	-
ENSGALT00000000411	ENSGALG00000014295	chr5	+	15182222	15202961	1064	139	56	134	133	169	91	116	71	76	55	139	72	GO:0089711//GO:0006811//GO:0071702//GO:0098656//GO:0009987//GO:1903825//GO:1902578//GO:0006820//GO:0006810//GO:0006865//GO:0044765//GO:0015813//GO:0015711//GO:0044763//GO:0046942//GO:0055085//GO:0051234//GO:0008150//GO:0051179//GO:0015807//GO:0071705//GO:0015800//GO:0044699//GO:0034220//GO:0015849//GO:0003333//GO:0006835//GO:1902475	L-glutamate transmembrane transport//ion transport//organic substance transport//anion transmembrane transport//cellular process//organic acid transmembrane transport//single-organism localization//anion transport//transport//amino acid transport//single-organism transport//L-glutamate transport//organic anion transport//single-organism cellular process//carboxylic acid transport//transmembrane t…	GO:0031966//GO:0031981//GO:0005743//GO:0044428//GO:0070013//GO:0043231//GO:0044464//GO:0043233//GO:0031974//GO:0019866//GO:0031090//GO:0031967//GO:0043226//GO:0005739//GO:0044446//GO:0005622//GO:0005654//GO:0005575//GO:0031975//GO:0005623//GO:0005740//GO:0016020//GO:0031224//GO:0044425//GO:0044424//GO:0005634//GO:0044429//GO:0043227//GO:0044422//GO:0005737//GO:0043229//GO:0044444//GO:0016021	mitochondrial membrane//nuclear lumen//mitochondrial inner membrane//nuclear part//intracellular organelle lumen//intracellular membrane-bounded organelle//cell part//organelle lumen//membrane-enclosed lumen//organelle inner membrane//organelle membrane//organelle envelope//organelle//mitochondrion//intracellular organelle part//intracellular//nucleoplasm//cellular_component//envelope//cell//mito…	GO:0022857//GO:0046943//GO:0005310//GO:0015075//GO:0022891//GO:0005215//GO:0022892//GO:0015179//GO:0015171//GO:0005342//GO:0008509//GO:0005313//GO:0015172//GO:0008514//GO:0003674	transmembrane transporter activity//carboxylic acid transmembrane transporter activity//dicarboxylic acid transmembrane transporter activity//ion transmembrane transporter activity//substrate-specific transmembrane transporter activity//transporter activity//substrate-specific transporter activity//L-amino acid transmembrane transporter activity//amino acid transmembrane transporter activity//org…	--	SLC25A22	Mitochondrial substrate/solute carrier||Mitochondrial carrier protein||Mitochondrial carrier domain
ENSGALT00000000413	ENSGALG00000000311	chr22	-	836602	892298	5634	199	118	295	515	205	208	261	155	298	95	148	93	GO:0044700//GO:0009893//GO:0014911//GO:0065009//GO:0043085//GO:0044763//GO:0051716//GO:0016477//GO:0030335//GO:0006928//GO:0014910//GO:0065007//GO:0040017//GO:2000145//GO:0051674//GO:0007154//GO:0019222//GO:0009987//GO:0014909//GO:0048518//GO:0008152//GO:0043547//GO:0030334//GO:0032879//GO:0050790//GO:0014812//GO:0050789//GO:0023052//GO:0051272//GO:0051270//GO:0007165//GO:0007264//GO:0044093//GO:…	single organism signaling//positive regulation of metabolic process//positive regulation of smooth muscle cell migration//regulation of molecular function//positive regulation of catalytic activity//single-organism cellular process//cellular response to stimulus//cell migration//positive regulation of cell migration//movement of cell or subcellular component//regulation of smooth muscle cell migr…	--	--	GO:0005515//GO:0005488//GO:0005085//GO:0003674//GO:0098772	protein binding//binding//guanyl-nucleotide exchange factor activity//molecular_function//molecular function regulator	--	DOCK5	SH3 domain||Armadillo-type fold||Variant SH3 domain||Dedicator of cytokinesis C-terminal
ENSGALT00000000417	ENSGALG00000000312	chr24	+	62299	94625	2394	1539	1183	1179	1531	1406	1345	1247	1111	1580	1154	1146	1396	GO:1901701//GO:0071495//GO:0071704//GO:0042221//GO:0032870//GO:1901700//GO:0044267//GO:0009987//GO:0006464//GO:0010033//GO:0009725//GO:0008152//GO:0010243//GO:0006468//GO:1901699//GO:0044700//GO:0044238//GO:0051716//GO:1901698//GO:0044763//GO:0006796//GO:0065007//GO:0007154//GO:0044260//GO:1901652//GO:0071375//GO:0070887//GO:0071417//GO:0019538//GO:0008150//GO:0016310//GO:0032869//GO:0043434//GO:…	cellular response to oxygen-containing compound//cellular response to endogenous stimulus//organic substance metabolic process//response to chemical//cellular response to hormone stimulus//response to oxygen-containing compound//cellular protein metabolic process//cellular process//cellular protein modification process//response to organic substance//response to hormone//metabolic process//respon…	GO:0043231//GO:0044464//GO:0043226//GO:0005622//GO:0005575//GO:0005623//GO:0005634//GO:0044424//GO:0043229//GO:0043227	intracellular membrane-bounded organelle//cell part//organelle//intracellular//cellular_component//cell//nucleus//intracellular part//intracellular organelle//membrane-bounded organelle	GO:0005515//GO:0003824//GO:0000166//GO:0036094//GO:0043168//GO:0001882//GO:0032559//GO:0004674//GO:0005488//GO:0016301//GO:0032550//GO:0016773//GO:0001883//GO:0097367//GO:0043167//GO:0035639//GO:0097159//GO:0032549//GO:0016740//GO:0032555//GO:1901265//GO:0005524//GO:1901363//GO:0016772//GO:0017076//GO:0030554//GO:0032553//GO:0004713//GO:0004672//GO:0003674	protein binding//catalytic activity//nucleotide binding//small molecule binding//anion binding//nucleoside binding//adenyl ribonucleotide binding//protein serine/threonine kinase activity//binding//kinase activity//purine ribonucleoside binding//phosphotransferase activity, alcohol group as acceptor//purine nucleoside binding//carbohydrate derivative binding//ion binding//purine ribonucleoside tr…	--	SIK2	Serine/threonine/dual specificity protein kinase, catalytic domain||Protein kinase-like domain||UBA-like||Ubiquitin-associated/translation elongation factor EF1B, N-terminal, eukaryote||Protein kinase domain||Serine-threonine/tyrosine-protein kinase catalytic domain||Tyrosine-protein kinase, catalytic domain
ENSGALT00000000419	ENSGALG00000000313	chr26	+	774174	777490	996	37	31	46	2	60	11	5	1	6	10	19	19	GO:0003008//GO:0048729//GO:0043500//GO:0072359//GO:0072358//GO:0043502//GO:0044707//GO:0009888//GO:0048583//GO:0060415//GO:0014888//GO:0003205//GO:0048644//GO:0003229//GO:0003206//GO:0065007//GO:0032502//GO:0061061//GO:0043501//GO:0009887//GO:0055010//GO:0032501//GO:0003231//GO:0007517//GO:0090257//GO:0048731//GO:0014883//GO:0003007//GO:0048513//GO:0007275//GO:0050896//GO:0044699//GO:0044057//GO:…	system process//tissue morphogenesis//muscle adaptation//circulatory system development//cardiovascular system development//regulation of muscle adaptation//single-multicellular organism process//tissue development//regulation of response to stimulus//muscle tissue morphogenesis//striated muscle adaptation//cardiac chamber development//muscle organ morphogenesis//ventricular cardiac muscle tissue…	GO:0044464//GO:0030016//GO:0036379//GO:0032991//GO:0030017//GO:0043232//GO:0005865//GO:0044430//GO:0005622//GO:0005856//GO:0044446//GO:0043234//GO:0043226//GO:0015629//GO:0043292//GO:0043228//GO:0005623//GO:0005861//GO:0005575//GO:0043229//GO:0005737//GO:0044422//GO:0044449//GO:0044444//GO:0044424	cell part//myofibril//myofilament//macromolecular complex//sarcomere//intracellular non-membrane-bounded organelle//striated muscle thin filament//cytoskeletal part//intracellular//cytoskeleton//intracellular organelle part//protein complex//organelle//actin cytoskeleton//contractile fiber//non-membrane-bounded organelle//cell//troponin complex//cellular_component//intracellular organelle//cytopl…	GO:0005488//GO:0005515//GO:0003674	binding//protein binding//molecular_function	TNNI1; troponin I type 1 (skeletal, slow); K10371 troponin I, slow skeletal muscle	TNNI1	Troponin
ENSGALT00000000420	ENSGALG00000000314	chr22	+	944238	949102	2110	10	11	6	3	15	9	12	1	11	4	5	1	GO:0043933//GO:0022603//GO:0006950//GO:0009987//GO:0050905//GO:0048518//GO:0003008//GO:0010769//GO:0071840//GO:1902578//GO:0019896//GO:0043067//GO:0051960//GO:0060284//GO:0045666//GO:0031099//GO:0031344//GO:0044707//GO:0010976//GO:0008088//GO:0009611//GO:0043069//GO:0044763//GO:0031175//GO:0051716//GO:0043524//GO:0006928//GO:0045597//GO:0051402//GO:0000226//GO:0032502//GO:0006915//GO:0065007//GO:…	macromolecular complex subunit organization//regulation of anatomical structure morphogenesis//response to stress//cellular process//neuromuscular process//positive regulation of biological process//system process//regulation of cell morphogenesis involved in differentiation//cellular component organization or biogenesis//single-organism localization//axon transport of mitochondrion//regulation o…	GO:0044464//GO:0005829//GO:0033596//GO:0097458//GO:0032991//GO:0043209//GO:0044430//GO:0043232//GO:0044446//GO:0005856//GO:0005622//GO:0043234//GO:0030424//GO:0043226//GO:0043228//GO:0005623//GO:0044445//GO:0045111//GO:0043005//GO:0042995//GO:0005575//GO:0044422//GO:0005737//GO:0043229//GO:0005882//GO:0044444//GO:0005883//GO:0044424	cell part//cytosol//TSC1-TSC2 complex//neuron part//macromolecular complex//myelin sheath//cytoskeletal part//intracellular non-membrane-bounded organelle//intracellular organelle part//cytoskeleton//intracellular//protein complex//axon//organelle//non-membrane-bounded organelle//cell//cytosolic part//intermediate filament cytoskeleton//neuron projection//cell projection//cellular_component//orga…	GO:0005488//GO:0005515//GO:0005198//GO:0030674//GO:0060090//GO:0005200//GO:0003674//GO:0042802//GO:0008022	binding//protein binding//structural molecule activity//protein binding, bridging//binding, bridging//structural constituent of cytoskeleton//molecular_function//identical protein binding//protein C-terminus binding	--	NEFL	Intermediate filament protein||Keratin, type I||Intermediate filament head, DNA-binding domain
ENSGALT00000000422	ENSGALG00000000316	chr24	-	134977	155779	1434	562	480	370	471	423	623	258	211	455	662	280	358	GO:0044260//GO:0009889//GO:0008150//GO:0034645//GO:0006357//GO:0060255//GO:0034641//GO:0009059//GO:1903506//GO:0050794//GO:0043170//GO:0010468//GO:0031326//GO:0044237//GO:0050789//GO:0006807//GO:2001141//GO:0032774//GO:0019219//GO:0097659//GO:1901576//GO:0010556//GO:0018130//GO:0046483//GO:2000112//GO:0071704//GO:0034654//GO:0044271//GO:0019222//GO:0006351//GO:0006355//GO:1901362//GO:0010467//GO:…	cellular macromolecule metabolic process//regulation of biosynthetic process//biological_process//cellular macromolecule biosynthetic process//regulation of transcription from RNA polymerase II promoter//regulation of macromolecule metabolic process//cellular nitrogen compound metabolic process//macromolecule biosynthetic process//regulation of nucleic acid-templated transcription//regulation of …	GO:0005575//GO:0005623//GO:0044424//GO:0005634//GO:0043229//GO:0005737//GO:0043227//GO:0043231//GO:0043232//GO:0044464//GO:0015630//GO:0015629//GO:0043228//GO:0043226//GO:0005622//GO:0005856	cellular_component//cell//intracellular part//nucleus//intracellular organelle//cytoplasm//membrane-bounded organelle//intracellular membrane-bounded organelle//intracellular non-membrane-bounded organelle//cell part//microtubule cytoskeleton//actin cytoskeleton//non-membrane-bounded organelle//organelle//intracellular//cytoskeleton	GO:0003785//GO:0043565//GO:0003676//GO:1901363//GO:0044877//GO:0032403//GO:0000976//GO:0003674//GO:0000977//GO:0044212//GO:0003779//GO:0005515//GO:0001067//GO:0003677//GO:0008092//GO:0000975//GO:0001012//GO:0005488//GO:0097159//GO:0051015	actin monomer binding//sequence-specific DNA binding//nucleic acid binding//heterocyclic compound binding//macromolecular complex binding//protein complex binding//transcription regulatory region sequence-specific DNA binding//molecular_function//RNA polymerase II regulatory region sequence-specific DNA binding//transcription regulatory region DNA binding//actin binding//protein binding//regulato…	--	PREP2	Homeobox domain||Homeobox KN domain||Homeodomain-like
ENSGALT00000000423	ENSGALG00000000317	chr22	-	953202	957709	3184	2	5	8	7	6	2	4	3	5	3	6	0	GO:0006996//GO:0022411//GO:0071496//GO:0008150//GO:0042594//GO:0031669//GO:0009605//GO:1903008//GO:0016236//GO:0044699//GO:0050896//GO:0009991//GO:0061726//GO:0044237//GO:0044248//GO:0016043//GO:0031667//GO:0000423//GO:0007005//GO:0098779//GO:0098780//GO:0006950//GO:0009056//GO:0009987//GO:0008152//GO:0035695//GO:0071840//GO:0044712//GO:0009267//GO:0006914//GO:0033554//GO:1902589//GO:0031668//GO:…	organelle organization//cellular component disassembly//cellular response to external stimulus//biological_process//response to starvation//cellular response to nutrient levels//response to external stimulus//organelle disassembly//macroautophagy//single-organism process//response to stimulus//response to extracellular stimulus//mitochondrion disassembly//cellular metabolic process//cellular cata…	GO:0005575//GO:0005623//GO:0045111//GO:0005883//GO:0044424//GO:0005882//GO:0044422//GO:0005737//GO:0043229//GO:0044444//GO:0043232//GO:0044430//GO:0097458//GO:0097418//GO:0044464//GO:0032991//GO:0016234//GO:0043228//GO:0043226//GO:0005856//GO:0005622//GO:0044446//GO:0043234	cellular_component//cell//intermediate filament cytoskeleton//neurofilament//intracellular part//intermediate filament//organelle part//cytoplasm//intracellular organelle//cytoplasmic part//intracellular non-membrane-bounded organelle//cytoskeletal part//neuron part//neurofibrillary tangle//cell part//macromolecular complex//inclusion body//non-membrane-bounded organelle//organelle//cytoskeleton/…	GO:0003674//GO:0005515//GO:0005198//GO:0005488	molecular_function//protein binding//structural molecule activity//binding	--	NEFM	Intermediate filament head, DNA-binding domain||Keratin, type I||Intermediate filament protein
ENSGALT00000000424	ENSGALG00000000318	chr26	+	759991	765373	1253	505	499	336	293	497	205	828	332	766	397	644	226	GO:0050878//GO:0016337//GO:0044707//GO:0009611//GO:0034109//GO:0006950//GO:0009987//GO:0001775//GO:0032501//GO:0007596//GO:0050817//GO:0044763//GO:0022610//GO:0065007//GO:0098602//GO:0070527//GO:0008150//GO:0098609//GO:0007599//GO:0042060//GO:0007155//GO:0065008//GO:0044699//GO:0050896//GO:0030168	regulation of body fluid levels//single organismal cell-cell adhesion//single-multicellular organism process//response to wounding//homotypic cell-cell adhesion//response to stress//cellular process//cell activation//multicellular organismal process//blood coagulation//coagulation//single-organism cellular process//biological adhesion//biological regulation//single organism cell adhesion//platele…	GO:0031988//GO:0043232//GO:0044464//GO:0031982//GO:1903561//GO:0043226//GO:0043228//GO:0070161//GO:0005856//GO:0005622//GO:0065010//GO:0030055//GO:0070062//GO:0005575//GO:0005623//GO:0043230//GO:0005925//GO:0005912//GO:0005576//GO:0005924//GO:0030054//GO:0044424//GO:0044421//GO:0043227//GO:0043229//GO:0005737	membrane-bounded vesicle//intracellular non-membrane-bounded organelle//cell part//vesicle//extracellular vesicle//organelle//non-membrane-bounded organelle//anchoring junction//cytoskeleton//intracellular//extracellular membrane-bounded organelle//cell-substrate junction//extracellular exosome//cellular_component//cell//extracellular organelle//focal adhesion//adherens junction//extracellular re…	GO:0046914//GO:0005515//GO:0005488//GO:0043167//GO:0097159//GO:0046872//GO:0044822//GO:0043169//GO:0003676//GO:0008270//GO:0003723//GO:1901363//GO:0003674	transition metal ion binding//protein binding//binding//ion binding//organic cyclic compound binding//metal ion binding//poly(A) RNA binding//cation binding//nucleic acid binding//zinc ion binding//RNA binding//heterocyclic compound binding//molecular_function	--	CSRP1	Zinc finger, LIM-type
ENSGALT00000000430	ENSGALG00000000324	chr23	-	21426	24856	1527	183	147	207	171	242	136	212	143	210	132	188	133	GO:0044260//GO:1901135//GO:0008150//GO:0006629//GO:0034645//GO:0044711//GO:1901137//GO:0019538//GO:0046488//GO:0009059//GO:0042158//GO:0046467//GO:0008610//GO:1903509//GO:0044699//GO:0043170//GO:0090407//GO:0046486//GO:0044237//GO:0043412//GO:0044255//GO:0045017//GO:0006793//GO:0006505//GO:0042157//GO:0036211//GO:0006664//GO:1901576//GO:0009247//GO:0006643//GO:0006644//GO:0071704//GO:0006650//GO:…	cellular macromolecule metabolic process//carbohydrate derivative metabolic process//biological_process//lipid metabolic process//cellular macromolecule biosynthetic process//single-organism biosynthetic process//carbohydrate derivative biosynthetic process//protein metabolic process//phosphatidylinositol metabolic process//macromolecule biosynthetic process//lipoprotein biosynthetic process//mem…	--	--	GO:0016740//GO:0016758//GO:0003674//GO:0003824//GO:0016757//GO:0000030	transferase activity//transferase activity, transferring hexosyl groups//molecular_function//catalytic activity//transferase activity, transferring glycosyl groups//mannosyltransferase activity	--	PIGV	GPI mannosyltransferase 2
ENSGALT00000000433	ENSGALG00000000327	chr28	+	271548	395862	11496	641	432	466	93	207	255	47	53	71	29	81	26	--	--	GO:0005575//GO:0005576//GO:0031012//GO:0005578//GO:0044421	cellular_component//extracellular region//extracellular matrix//proteinaceous extracellular matrix//extracellular region part	GO:0046872//GO:0043169//GO:0003674//GO:0005198//GO:0005509//GO:0005201//GO:0005515//GO:0005488//GO:0043167	metal ion binding//cation binding//molecular_function//structural molecule activity//calcium ion binding//extracellular matrix structural constituent//protein binding//binding//ion binding	FBN3, FBN2; fibrillin 3	FBN3	Fibrillin/Microneme protein4||TB domain||EGF-like calcium-binding domain||Epidermal growth factor-like domain
ENSGALT00000000439	ENSGALG00000000329	chr26	+	1251361	1260028	1548	181	131	170	146	139	112	124	167	181	137	166	127	GO:0044070//GO:0043436//GO:0034220//GO:0016482//GO:0006807//GO:0006812//GO:0023052//GO:0050789//GO:0044237//GO:0030001//GO:0006814//GO:0016053//GO:0009069//GO:0000096//GO:0072521//GO:0006611//GO:0006378//GO:0051649//GO:0007186//GO:0044281//GO:0015031//GO:0046394//GO:0031124//GO:0007165//GO:1902582//GO:0038166//GO:0046483//GO:0051186//GO:1901576//GO:0019219//GO:0044260//GO:1901135//GO:0051234//GO:…	regulation of anion transport//oxoacid metabolic process//ion transmembrane transport//cytoplasmic transport//nitrogen compound metabolic process//cation transport//signaling//regulation of biological process//cellular metabolic process//metal ion transport//sodium ion transport//organic acid biosynthetic process//serine family amino acid metabolic process//sulfur amino acid metabolic process//pu…	GO:0044424//GO:0044421//GO:0043227//GO:0043229//GO:0005737//GO:0044444//GO:0065010//GO:0070062//GO:0005575//GO:0005623//GO:0043230//GO:0005576//GO:0043226//GO:0005622//GO:0031988//GO:0043231//GO:0005829//GO:0031982//GO:1903561//GO:0044464	intracellular part//extracellular region part//membrane-bounded organelle//intracellular organelle//cytoplasm//cytoplasmic part//extracellular membrane-bounded organelle//extracellular exosome//cellular_component//cell//extracellular organelle//extracellular region//organelle//intracellular//membrane-bounded vesicle//intracellular membrane-bounded organelle//cytosol//vesicle//extracellular vesicl…	GO:1901363//GO:0048037//GO:0003674//GO:0016801//GO:0016787//GO:1901265//GO:0004455//GO:0097159//GO:0005515//GO:0016491//GO:0051287//GO:0003824//GO:0050662//GO:0016616//GO:0000166//GO:0016802//GO:0016614//GO:0036094//GO:0004013//GO:0005488	heterocyclic compound binding//cofactor binding//molecular_function//hydrolase activity, acting on ether bonds//hydrolase activity//nucleoside phosphate binding//ketol-acid reductoisomerase activity//organic cyclic compound binding//protein binding//oxidoreductase activity//NAD binding//catalytic activity//coenzyme binding//oxidoreductase activity, acting on the CH-OH group of donors, NAD or NADP…	--	AHCYL1	Acetohydroxy acid isomeroreductase, catalytic||Adenosylhomocysteinase||D-isomer specific 2-hydroxyacid dehydrogenase, NAD-binding domain||S-adenosyl-L-homocysteine hydrolase, NAD binding domain
ENSGALT00000000450	ENSGALG00000000336	chr26	-	669756	753658	3422	2816	2347	2141	2087	2339	3390	3352	2563	4108	5740	2369	3691	--	--	GO:0005622//GO:0044464//GO:0005737//GO:0044424//GO:0005623//GO:0005575	intracellular//cell part//cytoplasm//intracellular part//cell//cellular_component	GO:0005488//GO:0005515//GO:0003674	binding//protein binding//molecular_function	--	PPP1R12B	Ankyrin repeat||Protein phosphatase 1, regulatory subunit 12A/B/C, eukaryote||Ankyrin repeat-containing domain
ENSGALT00000000452	ENSGALG00000000337	chr28	-	411369	420242	735	4	10	7	3	3	8	3	1	4	5	3	1	--	--	GO:0031224//GO:0016020//GO:0044425//GO:0005575	intrinsic component of membrane//membrane//membrane part//cellular_component	--	--	--	CTXN1	Cortexin
ENSGALT00000000457	ENSGALG00000000341	chr25	-	766676	767730	622	0	2	1	0	1	0	1	1	1	0	0	0	--	--	--	--	--	--	--	JAC	-
ENSGALT00000000460	ENSGALG00000029093	JH375196.1	-	5803	8935	2336	23	2	15	14	12	36	4	19	20	34	99	29	GO:0002252//GO:0002684//GO:0019882//GO:0002703//GO:0044699//GO:0050896//GO:0002460//GO:0008150//GO:0002706//GO:0001913//GO:0050789//GO:0002699//GO:0002708//GO:0050776//GO:0002682//GO:0002456//GO:0002709//GO:0048002//GO:0048518//GO:0001906//GO:0002711//GO:0002443//GO:0002697//GO:0002705//GO:0050778//GO:0001910//GO:0031343//GO:0001916//GO:0002822//GO:0001912//GO:0048583//GO:0001914//GO:0002250//GO:…	immune effector process//positive regulation of immune system process//antigen processing and presentation//regulation of leukocyte mediated immunity//single-organism process//response to stimulus//adaptive immune response based on somatic recombination of immune receptors built from immunoglobulin superfamily domains//biological_process//regulation of lymphocyte mediated immunity//T cell mediate…	GO:0005623//GO:0016020//GO:0031224//GO:0044425//GO:0042612//GO:0005575//GO:0098796//GO:0016021//GO:0044464//GO:0032991//GO:0005886//GO:0042613//GO:0071944//GO:0042611//GO:0098797//GO:0043234//GO:0044459	cell//membrane//intrinsic component of membrane//membrane part//MHC class I protein complex//cellular_component//membrane protein complex//integral component of membrane//cell part//macromolecular complex//plasma membrane//MHC class II protein complex//cell periphery//MHC protein complex//plasma membrane protein complex//protein complex//plasma membrane part	GO:0003823//GO:0033218//GO:0003674//GO:0042605//GO:0005488//GO:0005515//GO:0042277	antigen binding//amide binding//molecular_function//peptide antigen binding//binding//protein binding//peptide binding	--	-	MHC classes I/II-like antigen recognition protein||MHC class I alpha chain, alpha1 alpha2 domains||MHC class I alpha chain||Immunoglobulin C1-set||MHC class II, beta chain, N-terminal||Immunoglobulin-like domain
ENSGALT00000000466	ENSGALG00000022304	AADN03018103.1	-	4174	6528	1440	551	379	409	860	642	377	535	503	427	469	484	404	GO:0051171//GO:0065007//GO:0016070//GO:0006139//GO:0044238//GO:0031323//GO:0090304//GO:0019438//GO:0009058//GO:0044249//GO:0006725//GO:0009987//GO:1901360//GO:0008152//GO:0051252//GO:0080090//GO:1901362//GO:0010467//GO:0006355//GO:0006351//GO:0019222//GO:0044271//GO:0034654//GO:0071704//GO:2000112//GO:0046483//GO:0018130//GO:0010556//GO:1901576//GO:0097659//GO:0019219//GO:0032774//GO:2001141//GO:…	regulation of nitrogen compound metabolic process//biological regulation//RNA metabolic process//nucleobase-containing compound metabolic process//primary metabolic process//regulation of cellular metabolic process//nucleic acid metabolic process//aromatic compound biosynthetic process//biosynthetic process//cellular biosynthetic process//cellular aromatic compound metabolic process//cellular pro…	GO:0005622//GO:0044464//GO:0005623//GO:0005575	intracellular//cell part//cell//cellular_component	GO:0097159//GO:0043167//GO:0005488//GO:0003674//GO:1901363//GO:0003676//GO:0043169//GO:0046872	organic cyclic compound binding//ion binding//binding//molecular_function//heterocyclic compound binding//nucleic acid binding//cation binding//metal ion binding	--	-	Zinc finger, C2H2-like||Krueppel-associated box||Zinc finger, C2H2
ENSGALT00000000469	ENSGALG00000000349	chr27	+	1701364	1704884	1344	3539	3924	2924	3277	2802	1891	3988	3549	3898	2511	2867	4580	GO:0019222//GO:0044271//GO:0034654//GO:0071704//GO:0051252//GO:0006508//GO:0080090//GO:0044267//GO:0006351//GO:0006355//GO:0010467//GO:1901362//GO:0009987//GO:0009056//GO:0006950//GO:2000113//GO:1901360//GO:0008152//GO:0045892//GO:0006281//GO:0006725//GO:0048519//GO:0009058//GO:0048523//GO:0044249//GO:0031323//GO:0044238//GO:0033554//GO:0090304//GO:1903507//GO:0044257//GO:0019438//GO:0043161//GO:…	regulation of metabolic process//cellular nitrogen compound biosynthetic process//nucleobase-containing compound biosynthetic process//organic substance metabolic process//regulation of RNA metabolic process//proteolysis//regulation of primary metabolic process//cellular protein metabolic process//transcription, DNA-templated//regulation of transcription, DNA-templated//gene expression//organic c…	GO:0031988//GO:0043231//GO:1903561//GO:0031982//GO:0044464//GO:0031410//GO:0032991//GO:0022624//GO:0043226//GO:0005622//GO:0043234//GO:0065010//GO:0005838//GO:0070062//GO:0005575//GO:0005623//GO:0043230//GO:0005615//GO:0005576//GO:0072562//GO:0016020//GO:0005634//GO:0044424//GO:0044421//GO:0043227//GO:0043229//GO:0005737//GO:0000502//GO:0044444	membrane-bounded vesicle//intracellular membrane-bounded organelle//extracellular vesicle//vesicle//cell part//cytoplasmic vesicle//macromolecular complex//proteasome accessory complex//organelle//intracellular//protein complex//extracellular membrane-bounded organelle//proteasome regulatory particle//extracellular exosome//cellular_component//cell//extracellular organelle//extracellular space//e…	GO:0005515//GO:0051428//GO:0003824//GO:0036094//GO:0000166//GO:0032559//GO:0001882//GO:0001664//GO:0043168//GO:0032550//GO:0005488//GO:0001883//GO:0008134//GO:0003678//GO:0097367//GO:0043167//GO:0017111//GO:0035639//GO:0097159//GO:0016462//GO:0032549//GO:0031531//GO:0004386//GO:0016887//GO:0016787//GO:0032555//GO:0051427//GO:1901265//GO:0016818//GO:0016817//GO:1901363//GO:0005524//GO:0009378//GO:…	protein binding//peptide hormone receptor binding//catalytic activity//small molecule binding//nucleotide binding//adenyl ribonucleotide binding//nucleoside binding//G-protein coupled receptor binding//anion binding//purine ribonucleoside binding//binding//purine nucleoside binding//transcription factor binding//DNA helicase activity//carbohydrate derivative binding//ion binding//nucleoside-triph…	--	PSMC5	ATPase, AAA-type, core||P-loop containing nucleoside triphosphate hydrolase||ATPase, dynein-related, AAA domain||DNA helicase, Holliday junction RuvB type, N-terminal||AAA+ ATPase domain||26S proteasome subunit P45
ENSGALT00000000470	ENSGALG00000029126	JH376119.1	-	3684	4835	843	4	0	0	0	0	1	0	0	0	1	0	0	--	--	--	--	--	--	--	-	Immunoglobulin subtype
ENSGALT00000000472	ENSGALG00000000352	chr28	-	488178	508996	2330	537	506	508	761	558	441	485	591	664	403	505	579	GO:0070585//GO:0006886//GO:0071702//GO:0008104//GO:0007005//GO:0070727//GO:0071806//GO:0006605//GO:0072594//GO:0071840//GO:1902578//GO:0034613//GO:1990542//GO:0009987//GO:0051641//GO:0044765//GO:0030150//GO:0006810//GO:0045184//GO:0065002//GO:0044763//GO:0033036//GO:0008150//GO:0006626//GO:0051234//GO:0055085//GO:0006996//GO:0017038//GO:0046907//GO:0044699//GO:0044743//GO:0051179//GO:0006839//GO:…	protein localization to mitochondrion//intracellular protein transport//organic substance transport//protein localization//mitochondrion organization//cellular macromolecule localization//protein transmembrane transport//protein targeting//establishment of protein localization to organelle//cellular component organization or biogenesis//single-organism localization//cellular protein localization/…	GO:0043231//GO:0070013//GO:0005743//GO:0005759//GO:0031966//GO:0031974//GO:0043233//GO:0044464//GO:0043226//GO:0031967//GO:0031090//GO:0019866//GO:0005622//GO:0044446//GO:0005739//GO:0005575//GO:0016020//GO:0005740//GO:0031975//GO:0005623//GO:0044429//GO:0044424//GO:0044444//GO:0044422//GO:0005737//GO:0043229//GO:0043227	intracellular membrane-bounded organelle//intracellular organelle lumen//mitochondrial inner membrane//mitochondrial matrix//mitochondrial membrane//membrane-enclosed lumen//organelle lumen//cell part//organelle//organelle envelope//organelle membrane//organelle inner membrane//intracellular//intracellular organelle part//mitochondrion//cellular_component//membrane//mitochondrial envelope//envelo…	GO:0022884//GO:0005515//GO:0022857//GO:0015405//GO:0005488//GO:0022891//GO:0005215//GO:0051087//GO:0022892//GO:0015399//GO:0022804//GO:0015450//GO:0008565//GO:0008320//GO:0003674	macromolecule transmembrane transporter activity//protein binding//transmembrane transporter activity//P-P-bond-hydrolysis-driven transmembrane transporter activity//binding//substrate-specific transmembrane transporter activity//transporter activity//chaperone binding//substrate-specific transporter activity//primary active transmembrane transporter activity//active transmembrane transporter act…	--	TIMM44	Tim44-like domain||Mitochondrial import inner membrane translocase subunit Tim44
ENSGALT00000000479	ENSGALG00000000356	chr24	-	209825	217136	1663	122	68	63	81	89	58	74	34	78	39	59	38	GO:0044763//GO:0006810//GO:0044765//GO:0009987//GO:1902578//GO:0051179//GO:0044699//GO:0055085//GO:0051234//GO:0008150	single-organism cellular process//transport//single-organism transport//cellular process//single-organism localization//localization//single-organism process//transmembrane transport//establishment of localization//biological_process	GO:0043226//GO:1903561//GO:0031982//GO:0031988//GO:0044421//GO:0043227//GO:0016021//GO:0043230//GO:0031224//GO:0016020//GO:0005576//GO:0044425//GO:0065010//GO:0005575//GO:0070062	organelle//extracellular vesicle//vesicle//membrane-bounded vesicle//extracellular region part//membrane-bounded organelle//integral component of membrane//extracellular organelle//intrinsic component of membrane//membrane//extracellular region//membrane part//extracellular membrane-bounded organelle//cellular_component//extracellular exosome	GO:0005215//GO:0003674	transporter activity//molecular_function	--	SLC37A2	Major facilitator superfamily||Major facilitator superfamily domain
ENSGALT00000000481	ENSGALG00000000357	chr22	-	1041606	1057979	4107	39	30	111	26	112	12	46	16	25	12	39	14	GO:0008152//GO:0071704//GO:0006508//GO:0044238//GO:0043170//GO:0019538//GO:0008150	metabolic process//organic substance metabolic process//proteolysis//primary metabolic process//macromolecule metabolic process//protein metabolic process//biological_process	--	--	GO:0005488//GO:0005515//GO:0046914//GO:0003824//GO:0043167//GO:0070011//GO:0008233//GO:0016787//GO:0043169//GO:0004222//GO:0008270//GO:0046872//GO:0004175//GO:0003674//GO:0008237	binding//protein binding//transition metal ion binding//catalytic activity//ion binding//peptidase activity, acting on L-amino acid peptides//peptidase activity//hydrolase activity//cation binding//metalloendopeptidase activity//zinc ion binding//metal ion binding//endopeptidase activity//molecular_function//metallopeptidase activity	--	-	ADAM, cysteine-rich||Epidermal growth factor-like domain||Peptidase M12B, propeptide||Trypsin Inhibitor-like, cysteine rich domain||Peptidase M12B, ADAM/reprolysin||Blood coagulation inhibitor, Disintegrin
ENSGALT00000000485	ENSGALG00000016032	chr2	-	128160369	128168119	2312	8	5	1	13	5	5	4	3	1	41	6	2	GO:0051248//GO:0048519//GO:0048523//GO:0010639//GO:0040020//GO:1902589//GO:0044238//GO:0044763//GO:0030163//GO:0009057//GO:0000280//GO:0045835//GO:0065007//GO:0000003//GO:1901575//GO:0051784//GO:0071704//GO:0019222//GO:0080090//GO:0045786//GO:0051445//GO:1903046//GO:0008152//GO:0042176//GO:0009056//GO:0009987//GO:0051783//GO:0071840//GO:0051246//GO:0051321//GO:0033043//GO:0051301//GO:0042177//GO:…	negative regulation of protein metabolic process//negative regulation of biological process//negative regulation of cellular process//negative regulation of organelle organization//regulation of meiotic nuclear division//single-organism organelle organization//primary metabolic process//single-organism cellular process//protein catabolic process//macromolecule catabolic process//nuclear division/…	GO:0043226//GO:0005622//GO:0043231//GO:0044464//GO:0044424//GO:0005634//GO:0043227//GO:0043229//GO:0005575//GO:0005623	organelle//intracellular//intracellular membrane-bounded organelle//cell part//intracellular part//nucleus//membrane-bounded organelle//intracellular organelle//cellular_component//cell	GO:0043167//GO:0046914//GO:0005515//GO:0005488//GO:0003674//GO:0046872//GO:0043169//GO:0008270	ion binding//transition metal ion binding//protein binding//binding//molecular_function//metal ion binding//cation binding//zinc ion binding	--	FBXO43	F-box domain||Zinc finger, C6HC-type
ENSGALT00000000486	ENSGALG00000000360	chr23	-	29155	65025	6852	1070	756	844	929	1080	903	799	607	1136	1279	941	692	GO:0060322//GO:0000122//GO:0006996//GO:0022411//GO:0051234//GO:0048738//GO:0044260//GO:0016458//GO:0042692//GO:0043241//GO:0035295//GO:0048596//GO:0009891//GO:0007423//GO:0006342//GO:0060255//GO:0034641//GO:0010605//GO:1903508//GO:0009889//GO:0008150//GO:0034645//GO:0006357//GO:0002072//GO:0030520//GO:0048522//GO:0030154//GO:0031324//GO:0090596//GO:0048731//GO:0030522//GO:0048513//GO:0009059//GO:…	head development//negative regulation of transcription from RNA polymerase II promoter//organelle organization//cellular component disassembly//establishment of localization//cardiac muscle tissue development//cellular macromolecule metabolic process//gene silencing//muscle cell differentiation//protein complex disassembly//tube development//embryonic camera-type eye morphogenesis//positive regul…	GO:0016514//GO:0005575//GO:0005654//GO:0044427//GO:0005623//GO:0071565//GO:0070603//GO:0005634//GO:0044424//GO:0043229//GO:0071564//GO:0044422//GO:0043227//GO:0000228//GO:0000790//GO:0031981//GO:0043231//GO:0043232//GO:0070013//GO:0044428//GO:0031974//GO:0097458//GO:0043233//GO:0044464//GO:0090544//GO:0032991//GO:0043228//GO:0043226//GO:0005694//GO:0044454//GO:0000785//GO:0005622//GO:0044446//GO:…	SWI/SNF complex//cellular_component//nucleoplasm//chromosomal part//cell//nBAF complex//SWI/SNF superfamily-type complex//nucleus//intracellular part//intracellular organelle//npBAF complex//organelle part//membrane-bounded organelle//nuclear chromosome//nuclear chromatin//nuclear lumen//intracellular membrane-bounded organelle//intracellular non-membrane-bounded organelle//intracellular organell…	GO:0016922//GO:0003676//GO:1901363//GO:0044877//GO:0005102//GO:0032403//GO:0003674//GO:0003682//GO:0005515//GO:0003677//GO:0031491//GO:0005488//GO:0097159	ligand-dependent nuclear receptor binding//nucleic acid binding//heterocyclic compound binding//macromolecular complex binding//receptor binding//protein complex binding//molecular_function//chromatin binding//protein binding//DNA binding//nucleosome binding//binding//organic cyclic compound binding	--	ARID1A	Armadillo-type fold||ARID DNA-binding domain||SWI/SNF-like complex subunit BAF250/Osa
ENSGALT00000000491	ENSGALG00000000362	chr26	+	629081	649588	5097	243	145	219	128	194	185	248	198	282	151	214	84	GO:0006996//GO:0001764//GO:0040011//GO:0008150//GO:0030154//GO:0048731//GO:0051179//GO:0044699//GO:0048870//GO:0007275//GO:0007010//GO:0007399//GO:0048856//GO:0001578//GO:0022008//GO:0007017//GO:0044767//GO:0016043//GO:0044707//GO:0009987//GO:0071840//GO:0032501//GO:0048869//GO:1902589//GO:0048699//GO:0016477//GO:0006928//GO:0044763//GO:0032502//GO:0000226//GO:0051674	organelle organization//neuron migration//locomotion//biological_process//cell differentiation//system development//localization//single-organism process//cell motility//multicellular organismal development//cytoskeleton organization//nervous system development//anatomical structure development//microtubule bundle formation//neurogenesis//microtubule-based process//single-organism developmental p…	GO:0005575//GO:0005623//GO:0044424//GO:0043229//GO:0043232//GO:0044464//GO:0015630//GO:0043228//GO:0043226//GO:0005856//GO:0005622	cellular_component//cell//intracellular part//intracellular organelle//intracellular non-membrane-bounded organelle//cell part//microtubule cytoskeleton//non-membrane-bounded organelle//organelle//cytoskeleton//intracellular	GO:0032549//GO:0032555//GO:1901265//GO:0005524//GO:1901363//GO:0017076//GO:0030554//GO:0032553//GO:0003674//GO:0005515//GO:0000166//GO:0036094//GO:0043168//GO:0001882//GO:0032559//GO:0005488//GO:0032550//GO:0001883//GO:0097367//GO:0043167//GO:0097159//GO:0035639	ribonucleoside binding//purine ribonucleotide binding//nucleoside phosphate binding//ATP binding//heterocyclic compound binding//purine nucleotide binding//adenyl nucleotide binding//ribonucleotide binding//molecular_function//protein binding//nucleotide binding//small molecule binding//anion binding//nucleoside binding//adenyl ribonucleotide binding//binding//purine ribonucleoside binding//purin…	--	NAV1	P-loop containing nucleoside triphosphate hydrolase||AAA+ ATPase domain
ENSGALT00000000495	ENSGALG00000000363	chr27	-	1701628	1711799	5931	560	430	425	522	474	293	354	264	465	283	333	182	GO:0071822//GO:1902589//GO:0043044//GO:0044763//GO:0006325//GO:0016568//GO:0071840//GO:0006338//GO:0043933//GO:0032986//GO:0009987//GO:0032984//GO:0071824//GO:0031498//GO:0016043//GO:0006333//GO:0006337//GO:0008150//GO:0043241//GO:0022411//GO:0006996//GO:0034728//GO:0051276//GO:0044699	protein complex subunit organization//single-organism organelle organization//ATP-dependent chromatin remodeling//single-organism cellular process//chromatin organization//chromatin modification//cellular component organization or biogenesis//chromatin remodeling//macromolecular complex subunit organization//protein-DNA complex disassembly//cellular process//macromolecular complex disassembly//pr…	GO:0000785//GO:0044454//GO:0043226//GO:0005694//GO:0043228//GO:0043234//GO:0044446//GO:0005622//GO:0044428//GO:0070013//GO:0043231//GO:0043232//GO:0031981//GO:0032991//GO:0090544//GO:0044464//GO:0043233//GO:0031974//GO:0044424//GO:0005634//GO:0070603//GO:0000790//GO:0000228//GO:0043227//GO:0043229//GO:0044422//GO:0044427//GO:0005575//GO:0016514//GO:0005623	chromatin//nuclear chromosome part//organelle//chromosome//non-membrane-bounded organelle//protein complex//intracellular organelle part//intracellular//nuclear part//intracellular organelle lumen//intracellular membrane-bounded organelle//intracellular non-membrane-bounded organelle//nuclear lumen//macromolecular complex//BAF-type complex//cell part//organelle lumen//membrane-enclosed lumen//int…	GO:0031490//GO:0001159//GO:0097159//GO:0043566//GO:0031492//GO:0003677//GO:0001067//GO:0044212//GO:0005515//GO:0000975//GO:0001012//GO:0005488//GO:0031491//GO:0044877//GO:1901363//GO:0003682//GO:0000976//GO:0000978//GO:0003674//GO:0000977//GO:0000980//GO:0001158//GO:0032403//GO:0043565//GO:0035326//GO:0003676//GO:0000987	chromatin DNA binding//core promoter proximal region DNA binding//organic cyclic compound binding//structure-specific DNA binding//nucleosomal DNA binding//DNA binding//regulatory region nucleic acid binding//transcription regulatory region DNA binding//protein binding//regulatory region DNA binding//RNA polymerase II regulatory region DNA binding//binding//nucleosome binding//macromolecular comp…	--	SMARCD2	SWIB domain||SWIB/MDM2 domain
ENSGALT00000000496	ENSGALG00000000364	chr22	+	1142287	1149360	768	12	6	21	5	3	4	10	8	1	1	11	3	GO:0030334//GO:0010959//GO:0050801//GO:0043270//GO:0032879//GO:0003158//GO:0071840//GO:0006820//GO:1902578//GO:1903403//GO:0060048//GO:0086004//GO:0048729//GO:0009987//GO:0048518//GO:0003008//GO:0006941//GO:0090280//GO:0086003//GO:0001501//GO:0043542//GO:0009888//GO:0055117//GO:0044707//GO:1903402//GO:1903522//GO:0006811//GO:0006936//GO:0060560//GO:0060429//GO:0055082//GO:0051926//GO:0051674//GO:…	regulation of cell migration//regulation of metal ion transport//ion homeostasis//positive regulation of ion transport//regulation of localization//endothelium development//cellular component organization or biogenesis//anion transport//single-organism localization//negative regulation of renal phosphate excretion//cardiac muscle contraction//regulation of cardiac muscle cell contraction//tissue …	GO:0044464//GO:0043231//GO:0005622//GO:0043226//GO:0005576//GO:0005615//GO:0005623//GO:0005575//GO:0043227//GO:0044421//GO:0005737//GO:0043229//GO:0044424//GO:0005634	cell part//intracellular membrane-bounded organelle//intracellular//organelle//extracellular region//extracellular space//cell//cellular_component//membrane-bounded organelle//extracellular region part//cytoplasm//intracellular organelle//intracellular part//nucleus	GO:0005488//GO:0005515//GO:0005179//GO:0003674//GO:0005102	binding//protein binding//hormone activity//molecular_function//receptor binding	--	STC1	Stanniocalcin
ENSGALT00000000497	ENSGALG00000000365	chr22	+	1163640	1164119	480	0	0	1	0	0	0	0	0	0	3	2	0	GO:0006725//GO:1901360//GO:0009987//GO:0008152//GO:0051252//GO:0010467//GO:1901362//GO:0006351//GO:0006355//GO:0080090//GO:0044271//GO:0019222//GO:0071704//GO:0034654//GO:0065007//GO:0051171//GO:0016070//GO:0006139//GO:0090304//GO:0031323//GO:0044238//GO:0019438//GO:0009058//GO:0044249//GO:0050794//GO:0010468//GO:0043170//GO:1903506//GO:0009059//GO:0060255//GO:0034641//GO:0008150//GO:0009889//GO:…	cellular aromatic compound metabolic process//organic cyclic compound metabolic process//cellular process//metabolic process//regulation of RNA metabolic process//gene expression//organic cyclic compound biosynthetic process//transcription, DNA-templated//regulation of transcription, DNA-templated//regulation of primary metabolic process//cellular nitrogen compound biosynthetic process//regulatio…	GO:0044464//GO:0043231//GO:0005622//GO:0043226//GO:0005623//GO:0005575//GO:0043229//GO:0043227//GO:0005634//GO:0044424	cell part//intracellular membrane-bounded organelle//intracellular//organelle//cell//cellular_component//intracellular organelle//membrane-bounded organelle//nucleus//intracellular part	GO:0005488//GO:0003677//GO:0097159//GO:0003676//GO:0043565//GO:0003674//GO:1901363	binding//DNA binding//organic cyclic compound binding//nucleic acid binding//sequence-specific DNA binding//molecular_function//heterocyclic compound binding	--	NKX2-6	Homeodomain-like||Homeodomain, metazoa||Homeobox domain
ENSGALT00000000498	ENSGALG00000000366	chr23	-	114057	143603	4888	829	366	485	555	739	392	572	385	462	283	699	320	GO:0009103//GO:0044237//GO:0052547//GO:2001141//GO:0034637//GO:0006807//GO:0006793//GO:0050789//GO:0023052//GO:0042981//GO:0043412//GO:0044255//GO:0016265//GO:0008219//GO:0031326//GO:1902680//GO:0050790//GO:1901576//GO:0010556//GO:0097659//GO:0019219//GO:0008653//GO:2000112//GO:0005975//GO:0060548//GO:0007165//GO:0046483//GO:0018130//GO:0032774//GO:0012501//GO:0010557//GO:0052548//GO:0010628//GO:…	lipopolysaccharide biosynthetic process//cellular metabolic process//regulation of peptidase activity//regulation of RNA biosynthetic process//cellular carbohydrate biosynthetic process//nitrogen compound metabolic process//phosphorus metabolic process//regulation of biological process//signaling//regulation of apoptotic process//macromolecule modification//cellular lipid metabolic process//death…	GO:0044424//GO:0005634//GO:0043227//GO:0044422//GO:0005737//GO:0043229//GO:0005819//GO:0005575//GO:0016020//GO:0005623//GO:0043226//GO:0043228//GO:0015630//GO:0044446//GO:0005856//GO:0005622//GO:0044430//GO:0043232//GO:0043231//GO:0044464	intracellular part//nucleus//membrane-bounded organelle//organelle part//cytoplasm//intracellular organelle//spindle//cellular_component//membrane//cell//organelle//non-membrane-bounded organelle//microtubule cytoskeleton//intracellular organelle part//cytoskeleton//intracellular//cytoskeletal part//intracellular non-membrane-bounded organelle//intracellular membrane-bounded organelle//cell part	GO:0017076//GO:0030554//GO:0016772//GO:0005524//GO:1901363//GO:0003674//GO:0043027//GO:0004672//GO:0061135//GO:0032553//GO:0004713//GO:0098772//GO:0016740//GO:0004869//GO:0046872//GO:0032549//GO:1901265//GO:0032555//GO:0030414//GO:0043169//GO:0030234//GO:0004857//GO:0097367//GO:0061134//GO:0035639//GO:0097159//GO:0000287//GO:0043028//GO:0043167//GO:0000166//GO:0036094//GO:0003824//GO:0004712//GO:…	purine nucleotide binding//adenyl nucleotide binding//transferase activity, transferring phosphorus-containing groups//ATP binding//heterocyclic compound binding//molecular_function//cysteine-type endopeptidase inhibitor activity involved in apoptotic process//protein kinase activity//endopeptidase regulator activity//ribonucleotide binding//protein tyrosine kinase activity//molecular function re…	--	RPS6KA1	Serine/threonine/dual specificity protein kinase, catalytic domain||Protein kinase, C-terminal||Ribosomal protein S6 kinase II||Protein kinase-like domain||Tyrosine-protein kinase, catalytic domain||Serine-threonine/tyrosine-protein kinase catalytic domain||AGC-kinase, C-terminal||Lipopolysaccharide kinase||Protein kinase domain
ENSGALT00000000499	ENSGALG00000000367	chr27	-	1768088	1844661	1600	3	6	9	3	11	0	9	8	32	7	11	6	GO:0050896//GO:0044699//GO:0050794//GO:0051094//GO:0007275//GO:0043170//GO:0010468//GO:0065008//GO:0035418//GO:0001976//GO:0003073//GO:0042060//GO:0044057//GO:1900046//GO:0051049//GO:0048522//GO:0009583//GO:0009605//GO:0048731//GO:0007599//GO:0009612//GO:0051179//GO:0051240//GO:0044087//GO:0008015//GO:0060255//GO:0098655//GO:0033036//GO:0051962//GO:0008150//GO:0035725//GO:0034762//GO:0010941//GO:…	response to stimulus//single-organism process//regulation of cellular process//positive regulation of developmental process//multicellular organismal development//macromolecule metabolic process//regulation of gene expression//regulation of biological quality//protein localization to synapse//neurological system process involved in regulation of systemic arterial blood pressure//regulation of sys…	GO:0044425//GO:0045202//GO:0031224//GO:0016020//GO:0005623//GO:0005575//GO:0044456//GO:0042995//GO:0043005//GO:0044297//GO:0016021//GO:0030425//GO:0036477//GO:0005887//GO:0044309//GO:0005886//GO:0097458//GO:0044464//GO:0098794//GO:0071944//GO:0043025//GO:0044463//GO:0043197//GO:0031226//GO:0044459	membrane part//synapse//intrinsic component of membrane//membrane//cell//cellular_component//synapse part//cell projection//neuron projection//cell body//integral component of membrane//dendrite//somatodendritic compartment//integral component of plasma membrane//neuron spine//plasma membrane//neuron part//cell part//postsynapse//cell periphery//neuronal cell body//cell projection part//dendritic…	GO:0046873//GO:0005261//GO:0022834//GO:0022838//GO:0022836//GO:0015280//GO:0015276//GO:0003674//GO:0005216//GO:0015267//GO:0015081//GO:0022891//GO:0005488//GO:0015077//GO:0015075//GO:0008324//GO:0005515//GO:0022857//GO:0022890//GO:0022839//GO:0022892//GO:0022803//GO:0005215//GO:0005272	metal ion transmembrane transporter activity//cation channel activity//ligand-gated channel activity//substrate-specific channel activity//gated channel activity//ligand-gated sodium channel activity//ligand-gated ion channel activity//molecular_function//ion channel activity//channel activity//sodium ion transmembrane transporter activity//substrate-specific transmembrane transporter activity//b…	--	ASIC2	Epithelial sodium channel||Na+ channel, amiloride-sensitive
ENSGALT00000000500	ENSGALG00000000368	chr18	-	180811	285185	2551	1604	900	944	1425	1359	1025	1249	941	1270	941	1168	868	GO:0044707//GO:0009987//GO:0022603//GO:0008360//GO:0043933//GO:0071840//GO:0032501//GO:0048869//GO:0048699//GO:1902589//GO:0050793//GO:0071822//GO:0006461//GO:0031175//GO:0044763//GO:0065007//GO:0032502//GO:0006996//GO:0000902//GO:0032990//GO:0030029//GO:0065003//GO:0008150//GO:0030154//GO:0022604//GO:0048731//GO:0007015//GO:0048666//GO:0051258//GO:0030041//GO:0044699//GO:0050794//GO:0007275//GO:…	single-multicellular organism process//cellular process//regulation of anatomical structure morphogenesis//regulation of cell shape//macromolecular complex subunit organization//cellular component organization or biogenesis//multicellular organismal process//cellular developmental process//generation of neurons//single-organism organelle organization//regulation of developmental process//protein …	GO:0043232//GO:0044430//GO:0044464//GO:0001726//GO:0032991//GO:0015629//GO:0043228//GO:0043226//GO:0005622//GO:0005856//GO:0044446//GO:0031252//GO:0005884//GO:0043234//GO:0005575//GO:0042995//GO:0005623//GO:0044424//GO:0043229//GO:0044422	intracellular non-membrane-bounded organelle//cytoskeletal part//cell part//ruffle//macromolecular complex//actin cytoskeleton//non-membrane-bounded organelle//organelle//intracellular//cytoskeleton//intracellular organelle part//cell leading edge//actin filament//protein complex//cellular_component//cell projection//cell//intracellular part//intracellular organelle//organelle part	GO:0005515//GO:0003779//GO:0008092//GO:0005488//GO:0051015//GO:0044877//GO:0032403//GO:0003674	protein binding//actin binding//cytoskeletal protein binding//binding//actin filament binding//macromolecular complex binding//protein complex binding//molecular_function	--	GAS7	FCH domain||WW domain||SH3 domain||Variant SH3 domain
ENSGALT00000000503	ENSGALG00000000371	chr27	+	2226991	2253136	3674	12	5	8	10	8	2	6	5	7	6	6	0	GO:0048856//GO:0050789//GO:0023052//GO:0009914//GO:0051239//GO:0045471//GO:2000831//GO:0035929//GO:0032368//GO:0060341//GO:0007165//GO:0033555//GO:0042886//GO:0010646//GO:0023051//GO:0051046//GO:0051649//GO:0007186//GO:0050886//GO:0044767//GO:0033036//GO:0015850//GO:0008150//GO:0007610//GO:0048149//GO:0051234//GO:1903530//GO:0065008//GO:0007275//GO:0007166//GO:0050794//GO:0044699//GO:0002790//GO:…	anatomical structure development//regulation of biological process//signaling//hormone transport//regulation of multicellular organismal process//response to ethanol//regulation of steroid hormone secretion//steroid hormone secretion//regulation of lipid transport//regulation of cellular localization//signal transduction//multicellular organismal response to stress//amide transport//regulation of…	GO:0016021//GO:0005575//GO:0044425//GO:0016020//GO:0031224//GO:0005623//GO:0071944//GO:0005886//GO:0044464	integral component of membrane//cellular_component//membrane part//membrane//intrinsic component of membrane//cell//cell periphery//plasma membrane//cell part	GO:0060089//GO:0003674//GO:0004872//GO:0004888//GO:0004871//GO:0038023//GO:0004930	molecular transducer activity//molecular_function//receptor activity//transmembrane signaling receptor activity//signal transducer activity//signaling receptor activity//G-protein coupled receptor activity	--	CRHR1	GPCR, family 2, secretin-like||GPCR, family 2, extracellular hormone receptor domain||GPCR, family 2, corticotropin releasing factor receptor||GPCR, family 2, diuretic hormone receptor||GPCR, family 2, corticotropin releasing factor receptor, type 1||GPCR, family 2-like
ENSGALT00000000504	ENSGALG00000000372	chr23	-	155931	159391	1296	1214	1074	1074	1608	1196	1175	1075	877	1144	1543	1417	814	--	--	GO:0044427//GO:0005575//GO:0005623//GO:0044424//GO:0005634//GO:0043227//GO:0044422//GO:0043229//GO:0043232//GO:0043231//GO:0044464//GO:0032991//GO:0000785//GO:0005694//GO:0043226//GO:0043228//GO:0044446//GO:0005622	chromosomal part//cellular_component//cell//intracellular part//nucleus//membrane-bounded organelle//organelle part//intracellular organelle//intracellular non-membrane-bounded organelle//intracellular membrane-bounded organelle//cell part//macromolecular complex//chromatin//chromosome//organelle//non-membrane-bounded organelle//intracellular organelle part//intracellular	GO:0003676//GO:1901363//GO:0044877//GO:0032403//GO:0003682//GO:0003674//GO:0005515//GO:0003677//GO:0031491//GO:0005488//GO:0031490//GO:0097159//GO:0043566//GO:0031492	nucleic acid binding//heterocyclic compound binding//macromolecular complex binding//protein complex binding//chromatin binding//molecular_function//protein binding//DNA binding//nucleosome binding//binding//chromatin DNA binding//organic cyclic compound binding//structure-specific DNA binding//nucleosomal DNA binding	--	HMGN2	High mobility group nucleosome-binding domain-containing family
ENSGALT00000000505	ENSGALG00000000373	chr4	-	11423397	11425746	1366	138	142	82	152	135	140	124	82	164	110	112	58	--	--	--	--	--	--	--	--	--
ENSGALT00000000507	ENSGALG00000000374	chr26	-	602458	614221	1875	445	324	306	303	348	292	304	168	243	150	278	155	GO:0044255//GO:0044237//GO:0016053//GO:0046456//GO:0033559//GO:0043436//GO:0046394//GO:1901576//GO:1901570//GO:0006691//GO:0044281//GO:0019370//GO:0019538//GO:0044711//GO:0006629//GO:0008150//GO:0043170//GO:0044699//GO:0008610//GO:0032787//GO:0044238//GO:0009058//GO:0044249//GO:0044710//GO:0006631//GO:0044763//GO:0019752//GO:0006508//GO:0072330//GO:0071704//GO:0006082//GO:1901568//GO:0006633//GO:…	cellular lipid metabolic process//cellular metabolic process//organic acid biosynthetic process//icosanoid biosynthetic process//unsaturated fatty acid metabolic process//oxoacid metabolic process//carboxylic acid biosynthetic process//organic substance biosynthetic process//fatty acid derivative biosynthetic process//leukotriene metabolic process//small molecule metabolic process//leukotriene bi…	GO:0043227//GO:0044421//GO:0070062//GO:0005575//GO:0065010//GO:0005576//GO:0043230//GO:0005615//GO:0043226//GO:0031988//GO:1903561//GO:0031982	membrane-bounded organelle//extracellular region part//extracellular exosome//cellular_component//extracellular membrane-bounded organelle//extracellular region//extracellular organelle//extracellular space//organelle//membrane-bounded vesicle//extracellular vesicle//vesicle	GO:0008237//GO:0003674//GO:0046872//GO:0008270//GO:0043169//GO:0016787//GO:0008233//GO:0070011//GO:0043167//GO:0008238//GO:0003824//GO:0046914//GO:0004177//GO:0005488	metallopeptidase activity//molecular_function//metal ion binding//zinc ion binding//cation binding//hydrolase activity//peptidase activity//peptidase activity, acting on L-amino acid peptides//ion binding//exopeptidase activity//catalytic activity//transition metal ion binding//aminopeptidase activity//binding	--	RNPEP	Peptidase M1, membrane alanine aminopeptidase, N-terminal||Armadillo-type fold||Peptidase M1, leukotriene A4 hydrolase, aminopeptidase C-terminal
ENSGALT00000000510	ENSGALG00000000377	chr28	-	509129	534490	2423	2162	1742	1756	2212	2468	1759	1994	1539	2174	1311	1605	1878	GO:0044238//GO:0090304//GO:0016070//GO:0006139//GO:0010467//GO:0071704//GO:0006725//GO:0000380//GO:0009987//GO:1901360//GO:0008152//GO:0006807//GO:0000375//GO:0044237//GO:0008380//GO:0046483//GO:0006397//GO:0016071//GO:0034641//GO:0008150//GO:0044260//GO:0043170//GO:0006396//GO:0000377//GO:0000398	primary metabolic process//nucleic acid metabolic process//RNA metabolic process//nucleobase-containing compound metabolic process//gene expression//organic substance metabolic process//cellular aromatic compound metabolic process//alternative mRNA splicing, via spliceosome//cellular process//organic cyclic compound metabolic process//metabolic process//nitrogen compound metabolic process//RNA sp…	GO:0043226//GO:0044451//GO:0005622//GO:0044446//GO:0031988//GO:0070013//GO:0043231//GO:0044428//GO:0031981//GO:0032991//GO:1903561//GO:0031982//GO:0030529//GO:0031974//GO:0044464//GO:0043233//GO:0005634//GO:0042382//GO:0016363//GO:0044424//GO:0043227//GO:0071013//GO:0044421//GO:0044422//GO:0043229//GO:0070062//GO:0016604//GO:0005654//GO:0005575//GO:0065010//GO:0005576//GO:0005681//GO:0016020//GO:…	organelle//nucleoplasm part//intracellular//intracellular organelle part//membrane-bounded vesicle//intracellular organelle lumen//intracellular membrane-bounded organelle//nuclear part//nuclear lumen//macromolecular complex//extracellular vesicle//vesicle//ribonucleoprotein complex//membrane-enclosed lumen//cell part//organelle lumen//nucleus//paraspeckles//nuclear matrix//intracellular part//me…	GO:0097159//GO:0019904//GO:0000166//GO:0036094//GO:0005515//GO:0005488//GO:0003723//GO:1901363//GO:0003674//GO:0003676//GO:1901265//GO:0044822	organic cyclic compound binding//protein domain specific binding//nucleotide binding//small molecule binding//protein binding//binding//RNA binding//heterocyclic compound binding//molecular_function//nucleic acid binding//nucleoside phosphate binding//poly(A) RNA binding	--	HNRNPM	RNA recognition motif domain||Heterogeneous nuclear ribonucleoprotein M, PY nuclear localisation signal
ENSGALT00000000518	ENSGALG00000000378	chr22	-	1178852	1187688	1029	39	46	41	49	56	31	35	16	51	36	85	45	GO:0006810//GO:0044765//GO:0044763//GO:1902578//GO:0009987//GO:0008150//GO:0051234//GO:0055085//GO:0044699//GO:0051179	transport//single-organism transport//single-organism cellular process//single-organism localization//cellular process//biological_process//establishment of localization//transmembrane transport//single-organism process//localization	GO:0016021//GO:0005575//GO:0016020//GO:0031224//GO:0044425	integral component of membrane//cellular_component//membrane//intrinsic component of membrane//membrane part	--	--	--	SLC25A37	Mitochondrial carrier domain||Mitochondrial substrate/solute carrier||Mitochondrial carrier protein
ENSGALT00000000519	ENSGALG00000000379	chr27	+	2302640	2319626	3414	282	154	126	119	143	88	190	102	109	123	142	67	GO:0030334//GO:0071840//GO:0032879//GO:0072359//GO:0072358//GO:0051246//GO:0072678//GO:0034109//GO:0010033//GO:0071363//GO:0008152//GO:0006464//GO:0002682//GO:0022603//GO:0034330//GO:0006950//GO:0048518//GO:0010769//GO:0009987//GO:0008284//GO:0061097//GO:0001775//GO:0032956//GO:0044267//GO:0080090//GO:0019220//GO:2000406//GO:0010467//GO:0070848//GO:0016337//GO:0044707//GO:0009611//GO:0050878//GO:…	regulation of cell migration//cellular component organization or biogenesis//regulation of localization//circulatory system development//cardiovascular system development//regulation of protein metabolic process//T cell migration//homotypic cell-cell adhesion//response to organic substance//cellular response to growth factor stimulus//metabolic process//cellular protein modification process//regu…	GO:0032991//GO:0005886//GO:0044464//GO:0098802//GO:0043235//GO:0098805//GO:0071944//GO:0071133//GO:0016324//GO:0098797//GO:0043234//GO:0098552//GO:0009897//GO:0008305//GO:0044459//GO:0098589//GO:0031226//GO:0031224//GO:0016020//GO:0044425//GO:0098590//GO:0005623//GO:0005575//GO:0009986//GO:0045177//GO:0098636//GO:0016021//GO:0098796//GO:0005887	macromolecular complex//plasma membrane//cell part//plasma membrane receptor complex//receptor complex//whole membrane//cell periphery//alpha9-beta1 integrin-ADAM8 complex//apical plasma membrane//plasma membrane protein complex//protein complex//side of membrane//external side of plasma membrane//integrin complex//plasma membrane part//membrane region//intrinsic component of plasma membrane//int…	GO:0005488//GO:0005515//GO:0005178//GO:0004872//GO:0050839//GO:0003674//GO:0032403//GO:0005102//GO:0042802//GO:0044877//GO:0060089	binding//protein binding//integrin binding//receptor activity//cell adhesion molecule binding//molecular_function//protein complex binding//receptor binding//identical protein binding//macromolecular complex binding//molecular transducer activity	--	ITGB3	EGF-like domain, extracellular||Plexin-like fold||Integrin beta subunit||von Willebrand factor, type A||Integrin beta subunit, cytoplasmic domain||Integrin beta subunit, N-terminal||Integrin beta subunit, tail
ENSGALT00000000525	ENSGALG00000000385	chr23	-	160976	169655	2379	719	453	576	866	832	407	725	573	752	671	597	515	GO:0008150//GO:0008152	biological_process//metabolic process	--	--	GO:0002094//GO:0016740//GO:0003674//GO:0004659//GO:0005488//GO:0016765//GO:0003824//GO:0005515	polyprenyltransferase activity//transferase activity//molecular_function//prenyltransferase activity//binding//transferase activity, transferring alkyl or aryl (other than methyl) groups//catalytic activity//protein binding	--	DHDDS	Decaprenyl diphosphate synthase-like
ENSGALT00000000527	ENSGALG00000000386	AADN03018398.1	+	4523	18089	5973	845	1041	878	1019	876	823	1009	989	1249	589	957	1824	GO:0006310//GO:0044237//GO:0006807//GO:0046483//GO:0044260//GO:0008150//GO:0034641//GO:0043170//GO:0044699//GO:0050896//GO:0033554//GO:0044238//GO:0090304//GO:0044763//GO:0051716//GO:0006259//GO:0006974//GO:0006139//GO:0044710//GO:0071704//GO:0008152//GO:0006950//GO:0009987//GO:1901360//GO:0006725//GO:0006281	DNA recombination//cellular metabolic process//nitrogen compound metabolic process//heterocycle metabolic process//cellular macromolecule metabolic process//biological_process//cellular nitrogen compound metabolic process//macromolecule metabolic process//single-organism process//response to stimulus//cellular response to stress//primary metabolic process//nucleic acid metabolic process//single-o…	--	--	GO:0005524//GO:1901363//GO:0009378//GO:0017076//GO:0030554//GO:0032553//GO:0003674//GO:0004386//GO:0016462//GO:0032549//GO:0016787//GO:0016818//GO:1901265//GO:0016817//GO:0032555//GO:0003678//GO:0097367//GO:0043167//GO:0097159//GO:0035639//GO:0017111//GO:0003824//GO:0000166//GO:0036094//GO:0001882//GO:0032559//GO:0043168//GO:0001883//GO:0032550//GO:0005488	ATP binding//heterocyclic compound binding//four-way junction helicase activity//purine nucleotide binding//adenyl nucleotide binding//ribonucleotide binding//molecular_function//helicase activity//pyrophosphatase activity//ribonucleoside binding//hydrolase activity//hydrolase activity, acting on acid anhydrides, in phosphorus-containing anhydrides//nucleoside phosphate binding//hydrolase activit…	--	-	DNA helicase, Holliday junction RuvB type, N-terminal||AAA+ ATPase domain||ATPase, AAA-type, core||P-loop containing nucleoside triphosphate hydrolase||Vps4 oligomerisation, C-terminal
ENSGALT00000000529	ENSGALG00000000388	chr23	-	172314	183607	1482	1	0	1	2	5	1	3	0	3	0	5	0	GO:0009889//GO:0008150//GO:0051962//GO:0034645//GO:0009891//GO:0034655//GO:0050767//GO:0019538//GO:0034641//GO:0060255//GO:0045596//GO:0010605//GO:1901564//GO:0034661//GO:0016458//GO:0070887//GO:0051247//GO:0006518//GO:0010720//GO:0045595//GO:0035195//GO:0048863//GO:0044260//GO:1903506//GO:0008283//GO:0014014//GO:0045664//GO:0090183//GO:0043603//GO:0035194//GO:0050896//GO:0050794//GO:0044699//GO:…	regulation of biosynthetic process//biological_process//positive regulation of nervous system development//cellular macromolecule biosynthetic process//positive regulation of biosynthetic process//nucleobase-containing compound catabolic process//regulation of neurogenesis//protein metabolic process//cellular nitrogen compound metabolic process//regulation of macromolecule metabolic process//nega…	GO:0005575//GO:0005623//GO:0044424//GO:0005634//GO:0036464//GO:0044444//GO:0005737//GO:0043229//GO:0044422//GO:0043227//GO:0044428//GO:0043231//GO:0043232//GO:0070013//GO:0005730//GO:0031981//GO:0032991//GO:0043233//GO:0044464//GO:0030529//GO:0031974//GO:0035770//GO:0043228//GO:0043226//GO:0000932//GO:0010494//GO:0044446//GO:0005622	cellular_component//cell//intracellular part//nucleus//cytoplasmic ribonucleoprotein granule//cytoplasmic part//cytoplasm//intracellular organelle//organelle part//membrane-bounded organelle//nuclear part//intracellular membrane-bounded organelle//intracellular non-membrane-bounded organelle//intracellular organelle lumen//nucleolus//nuclear lumen//macromolecular complex//organelle lumen//cell pa…	GO:0046872//GO:0008270//GO:0003676//GO:0044822//GO:0043169//GO:1901363//GO:0003723//GO:0003729//GO:0003674//GO:0031369//GO:0003677//GO:0046914//GO:0005515//GO:0005488//GO:0035198//GO:0097159//GO:0043167	metal ion binding//zinc ion binding//nucleic acid binding//poly(A) RNA binding//cation binding//heterocyclic compound binding//RNA binding//mRNA binding//molecular_function//translation initiation factor binding//DNA binding//transition metal ion binding//protein binding//binding//miRNA binding//organic cyclic compound binding//ion binding	--	LIN28A	Cold shock protein||Cold-shock protein, DNA-binding||Nucleic acid-binding, OB-fold||Zinc finger, CCHC-type
ENSGALT00000000531	ENSGALG00000000390	chr22	+	1192355	1200782	2891	537	521	585	643	438	356	499	452	437	286	370	607	GO:0009222//GO:0009138//GO:0006139//GO:0046131//GO:0044763//GO:0006796//GO:0009195//GO:0055086//GO:1901575//GO:0044710//GO:0006220//GO:0019439//GO:1901361//GO:0006244//GO:0009218//GO:0044712//GO:0044238//GO:1901658//GO:1901657//GO:0009987//GO:0044270//GO:0009056//GO:0019637//GO:0046048//GO:1901360//GO:0009117//GO:0008152//GO:0009193//GO:0009140//GO:0009164//GO:0006725//GO:0071704//GO:0009259//GO:…	pyrimidine ribonucleotide catabolic process//pyrimidine nucleoside diphosphate metabolic process//nucleobase-containing compound metabolic process//pyrimidine ribonucleoside metabolic process//single-organism cellular process//phosphate-containing compound metabolic process//pyrimidine ribonucleoside diphosphate catabolic process//nucleobase-containing small molecule metabolic process//organic su…	GO:0000139//GO:0005622//GO:0044446//GO:0005794//GO:0031228//GO:0043226//GO:0031090//GO:0031301//GO:0044464//GO:0043231//GO:0031300//GO:0012505//GO:0043227//GO:0005737//GO:0043229//GO:0044422//GO:0016021//GO:0098588//GO:0044444//GO:0030173//GO:0044424//GO:0044431//GO:0005623//GO:0044425//GO:0016020//GO:0031224//GO:0005575	Golgi membrane//intracellular//intracellular organelle part//Golgi apparatus//intrinsic component of Golgi membrane//organelle//organelle membrane//integral component of organelle membrane//cell part//intracellular membrane-bounded organelle//intrinsic component of organelle membrane//endomembrane system//membrane-bounded organelle//cytoplasm//intracellular organelle//organelle part//integral com…	GO:0003824//GO:0003674//GO:0016787//GO:0045134//GO:0016818//GO:0016817//GO:0016462//GO:0017110	catalytic activity//molecular_function//hydrolase activity//uridine-diphosphatase activity//hydrolase activity, acting on acid anhydrides, in phosphorus-containing anhydrides//hydrolase activity, acting on acid anhydrides//pyrophosphatase activity//nucleoside-diphosphatase activity	--	ENTPD4	Nucleoside phosphatase GDA1/CD39
ENSGALT00000000535	ENSGALG00000028999	AADN03022759.1	-	17	517	240	16	6	5	11	11	11	16	11	14	63	10	7	--	--	--	--	GO:0003674//GO:0005515//GO:0005488//GO:0046983	molecular_function//protein binding//binding//protein dimerization activity	--	-	Myc-type, basic helix-loop-helix (bHLH) domain
ENSGALT00000000539	ENSGALG00000000394	chr26	+	1296239	1303356	2684	3	1	3	2	20	1	3	1	3	15	10	0	GO:0044707//GO:0009987//GO:1902578//GO:0044765//GO:0006810//GO:0032501//GO:0044763//GO:0032502//GO:0060322//GO:0051234//GO:0055085//GO:0008150//GO:0048731//GO:0048513//GO:0051179//GO:0007275//GO:0007417//GO:0044699//GO:0007399//GO:0006836//GO:0048856//GO:0007420//GO:0044767	single-multicellular organism process//cellular process//single-organism localization//single-organism transport//transport//multicellular organismal process//single-organism cellular process//developmental process//head development//establishment of localization//transmembrane transport//biological_process//system development//organ development//localization//multicellular organismal development…	GO:0071944//GO:0044464//GO:0005886//GO:0031226//GO:0044459//GO:0005575//GO:0005623//GO:0044425//GO:0031224//GO:0016020//GO:0005887//GO:0016021	cell periphery//cell part//plasma membrane//intrinsic component of plasma membrane//plasma membrane part//cellular_component//cell//membrane part//intrinsic component of membrane//membrane//integral component of plasma membrane//integral component of membrane	GO:0022857//GO:0008324//GO:0015293//GO:0015294//GO:0015075//GO:0022891//GO:0015081//GO:0015077//GO:0005326//GO:0005215//GO:0022804//GO:0015370//GO:0022892//GO:0022890//GO:0005328//GO:0046873//GO:0015291//GO:0003674	transmembrane transporter activity//cation transmembrane transporter activity//symporter activity//solute:cation symporter activity//ion transmembrane transporter activity//substrate-specific transmembrane transporter activity//sodium ion transmembrane transporter activity//monovalent inorganic cation transmembrane transporter activity//neurotransmitter transporter activity//transporter activity/…	--	SLC6A17	Sodium:neurotransmitter symporter, orphan||Sodium:neurotransmitter symporter
ENSGALT00000000540	ENSGALG00000000395	JH375176.1	+	39811	47987	1584	949	1020	910	1459	827	847	711	731	781	395	592	710	--	--	--	--	GO:0097159//GO:0005515//GO:0005488//GO:1901363//GO:0003723//GO:0003674//GO:0003676//GO:0044822	organic cyclic compound binding//protein binding//binding//heterocyclic compound binding//RNA binding//molecular_function//nucleic acid binding//poly(A) RNA binding	--	BTF3	Nascent polypeptide-associated complex NAC domain
ENSGALT00000000541	ENSGALG00000000396	chr27	+	2332100	2344617	1464	429	437	329	528	316	256	414	264	294	177	263	334	GO:0030488//GO:0034641//GO:0008150//GO:0044260//GO:0043414//GO:0043170//GO:0006396//GO:0009451//GO:0006807//GO:0043412//GO:0044237//GO:0046483//GO:0008033//GO:0010467//GO:0001510//GO:0071704//GO:0006725//GO:0032259//GO:0006400//GO:0009987//GO:1901360//GO:0008152//GO:0044238//GO:0090304//GO:0006399//GO:0034660//GO:0016070//GO:0006139//GO:0034470	tRNA methylation//cellular nitrogen compound metabolic process//biological_process//cellular macromolecule metabolic process//macromolecule methylation//macromolecule metabolic process//RNA processing//RNA modification//nitrogen compound metabolic process//macromolecule modification//cellular metabolic process//heterocycle metabolic process//tRNA processing//gene expression//RNA methylation//orga…	--	--	GO:0016740//GO:0008173//GO:0016427//GO:0008168//GO:0003674//GO:0003824//GO:0016741//GO:0008757//GO:0008175	transferase activity//RNA methyltransferase activity//tRNA (cytosine) methyltransferase activity//methyltransferase activity//molecular_function//catalytic activity//transferase activity, transferring one-carbon groups//S-adenosylmethionine-dependent methyltransferase activity//tRNA methyltransferase activity	--	METTL2A	Methyltransferase-like||Methyltransferase type 12||UbiE/COQ5 methyltransferase||S-adenosyl-L-methionine-dependent methyltransferase||Methyltransferase type 11
ENSGALT00000000542	ENSGALG00000000397	chr26	+	561801	580942	5295	798	653	733	940	919	674	663	564	736	584	608	597	GO:0044699//GO:0006913//GO:0051169//GO:0051179//GO:0008150//GO:0033036//GO:0046907//GO:0017038//GO:0051234//GO:1902580//GO:0015031//GO:1902582//GO:0051649//GO:0044744//GO:0016482//GO:0033365//GO:1902578//GO:0072594//GO:0006605//GO:0034613//GO:0071702//GO:0006886//GO:0070727//GO:0008104//GO:0045184//GO:0051170//GO:0006606//GO:0051641//GO:0034504//GO:1902593//GO:0006810//GO:0044765	single-organism process//nucleocytoplasmic transport//nuclear transport//localization//biological_process//macromolecule localization//intracellular transport//protein import//establishment of localization//single-organism cellular localization//protein transport//single-organism intracellular transport//establishment of localization in cell//protein targeting to nucleus//cytoplasmic transport//p…	GO:0016020//GO:0005623//GO:0005575//GO:0005737//GO:0044424//GO:0044464//GO:0005622	membrane//cell//cellular_component//cytoplasm//intracellular part//cell part//intracellular	GO:0008565//GO:0003674//GO:0005488//GO:0005515//GO:0022892//GO:0005215//GO:0042393	protein transporter activity//molecular_function//binding//protein binding//substrate-specific transporter activity//transporter activity//histone binding	--	IPO9	Armadillo-type fold
ENSGALT00000000544	ENSGALG00000000399	chr9	-	2201643	2203933	1493	80	200	133	189	137	96	61	83	108	70	62	80	GO:0000165//GO:0051716//GO:0016311//GO:0006796//GO:0044763//GO:0065007//GO:0031098//GO:0044710//GO:0007154//GO:0006468//GO:0044700//GO:0033554//GO:0044238//GO:0006950//GO:0009987//GO:0006464//GO:0008152//GO:0071704//GO:0044267//GO:0036211//GO:0023014//GO:0007165//GO:0007254//GO:0051403//GO:0023052//GO:0050789//GO:0043412//GO:0006793//GO:0044237//GO:0016310//GO:0044699//GO:0050794//GO:0050896//GO:…	MAPK cascade//cellular response to stimulus//dephosphorylation//phosphate-containing compound metabolic process//single-organism cellular process//biological regulation//stress-activated protein kinase signaling cascade//single-organism metabolic process//cell communication//protein phosphorylation//single organism signaling//cellular response to stress//primary metabolic process//response to str…	--	--	GO:0016788//GO:0008138//GO:0004721//GO:0003824//GO:0003674//GO:0016791//GO:0016787//GO:0042578	hydrolase activity, acting on ester bonds//protein tyrosine/serine/threonine phosphatase activity//phosphoprotein phosphatase activity//catalytic activity//molecular_function//phosphatase activity//hydrolase activity//phosphoric ester hydrolase activity	--	DUSP28	Dual specificity phosphatase, subgroup, catalytic domain||Protein-tyrosine/Dual specificity phosphatase||Protein-tyrosine phosphatase-like||Dual specificity phosphatase, catalytic domain
ENSGALT00000000545	ENSGALG00000000400	chr26	+	1310297	1327877	3120	18	39	43	19	57	49	23	8	35	10	4	1	GO:0051259//GO:0051588//GO:0051260//GO:0006811//GO:0032879//GO:0071840//GO:1902578//GO:0043933//GO:0009987//GO:0007268//GO:0071822//GO:0032940//GO:0015672//GO:0071804//GO:0051641//GO:0006810//GO:0044700//GO:0044765//GO:0034765//GO:0098660//GO:0007267//GO:0007154//GO:0043269//GO:0065007//GO:0044763//GO:0023061//GO:0006461//GO:0008150//GO:0065003//GO:0098655//GO:0001505//GO:1903530//GO:0050804//GO:…	protein oligomerization//regulation of neurotransmitter transport//protein homooligomerization//ion transport//regulation of localization//cellular component organization or biogenesis//single-organism localization//macromolecular complex subunit organization//cellular process//synaptic transmission//protein complex subunit organization//secretion by cell//monovalent inorganic cation transport//c…	GO:0034703//GO:0071944//GO:0032991//GO:0005886//GO:0008076//GO:0044464//GO:0097458//GO:0043679//GO:0044459//GO:0031226//GO:0030424//GO:0098797//GO:0043234//GO:0044463//GO:0043005//GO:0034705//GO:0042995//GO:1902495//GO:0044306//GO:0005575//GO:0016020//GO:0031224//GO:0045202//GO:0044425//GO:0005623//GO:1990351//GO:0031594//GO:0005887//GO:0033267//GO:0016021//GO:0098796//GO:0034702	cation channel complex//cell periphery//macromolecular complex//plasma membrane//voltage-gated potassium channel complex//cell part//neuron part//axon terminus//plasma membrane part//intrinsic component of plasma membrane//axon//plasma membrane protein complex//protein complex//cell projection part//neuron projection//potassium channel complex//cell projection//transmembrane transporter complex//…	GO:0022857//GO:0005515//GO:0008324//GO:0022832//GO:0015077//GO:0005488//GO:0022891//GO:0005244//GO:0015075//GO:0005215//GO:0022890//GO:0015079//GO:0005249//GO:0022803//GO:0022892//GO:0022843//GO:0022836//GO:0005261//GO:0046873//GO:0022838//GO:0005267//GO:0015267//GO:0005216//GO:0003674//GO:0005251	transmembrane transporter activity//protein binding//cation transmembrane transporter activity//voltage-gated channel activity//monovalent inorganic cation transmembrane transporter activity//binding//substrate-specific transmembrane transporter activity//voltage-gated ion channel activity//ion transmembrane transporter activity//transporter activity//inorganic cation transmembrane transporter ac…	--	KCNC4	Two pore domain potassium channel domain||Potassium channel, voltage dependent, Kv3, inactivation domain||Potassium channel tetramerisation-type BTB domain||BTB/POZ-like||Potassium channel, voltage dependent, Kv3.4||BTB/POZ fold||Ion transport domain||Potassium channel, voltage dependent, Kv3||Potassium channel, voltage dependent, Kv9||Potassium channel, voltage dependent, Kv||Potassium channel
ENSGALT00000000546	ENSGALG00000000401	chr26	+	1342854	1345933	2685	128	146	160	124	227	229	170	146	218	400	153	121	GO:0031326//GO:0001944//GO:1902680//GO:0048856//GO:0006807//GO:2001141//GO:0023052//GO:0050789//GO:0051239//GO:0044237//GO:0009890//GO:0001569//GO:0010557//GO:0031328//GO:0010628//GO:0045934//GO:0009892//GO:1903707//GO:0009653//GO:0031325//GO:0032774//GO:0051253//GO:0045638//GO:0044767//GO:0010558//GO:0003281//GO:0007507//GO:2000112//GO:0007165//GO:0018130//GO:0046483//GO:1903706//GO:0010556//GO:…	regulation of cellular biosynthetic process//vasculature development//positive regulation of RNA biosynthetic process//anatomical structure development//nitrogen compound metabolic process//regulation of RNA biosynthetic process//signaling//regulation of biological process//regulation of multicellular organismal process//cellular metabolic process//negative regulation of biosynthetic process//pat…	GO:0005634//GO:0044424//GO:0043227//GO:0044422//GO:0043229//GO:0005654//GO:0016604//GO:0005575//GO:0005623//GO:0044451//GO:0043226//GO:0005622//GO:0016607//GO:0044446//GO:0031981//GO:0070013//GO:0043231//GO:0044428//GO:0031974//GO:0044464//GO:0043233	nucleus//intracellular part//membrane-bounded organelle//organelle part//intracellular organelle//nucleoplasm//nuclear body//cellular_component//cell//nucleoplasm part//organelle//intracellular//nuclear speck//intracellular organelle part//nuclear lumen//intracellular organelle lumen//intracellular membrane-bounded organelle//nuclear part//membrane-enclosed lumen//cell part//organelle lumen	GO:0003723//GO:1901363//GO:0003674//GO:0044822//GO:0003676//GO:1901265//GO:0097159//GO:0005515//GO:0000166//GO:0036094//GO:0005488	RNA binding//heterocyclic compound binding//molecular_function//poly(A) RNA binding//nucleic acid binding//nucleoside phosphate binding//organic cyclic compound binding//protein binding//nucleotide binding//small molecule binding//binding	--	RBM15	Spen paralogue and orthologue SPOC, C-terminal||Spen paralogue/orthologue C-terminal, metazoa||SPOC like C-terminal domain||RNA recognition motif domain
ENSGALT00000000548	ENSGALG00000000402	chr22	+	1212180	1241702	3617	1593	846	964	1582	1955	1418	1124	941	1210	434	543	446	GO:0008152//GO:0045892//GO:0016569//GO:0043933//GO:0006464//GO:0050673//GO:0009987//GO:0048518//GO:0006950//GO:2000113//GO:1901360//GO:0009628//GO:0016568//GO:0006725//GO:0072358//GO:0072359//GO:0071840//GO:1990267//GO:0034654//GO:0042221//GO:0006325//GO:0071704//GO:0019222//GO:0010035//GO:0044271//GO:0001501//GO:0046688//GO:0080090//GO:0044267//GO:0006351//GO:0006355//GO:0043542//GO:1901362//GO:…	metabolic process//negative regulation of transcription, DNA-templated//covalent chromatin modification//macromolecular complex subunit organization//cellular protein modification process//epithelial cell proliferation//cellular process//positive regulation of biological process//response to stress//negative regulation of cellular macromolecule biosynthetic process//organic cyclic compound metabo…	GO:0044464//GO:0043233//GO:0031974//GO:0031981//GO:0044428//GO:0070013//GO:0043231//GO:0044446//GO:0005622//GO:0043226//GO:0005615//GO:0005623//GO:0016020//GO:0005576//GO:0005654//GO:0005575//GO:0043227//GO:0044421//GO:0043229//GO:0044422//GO:0044424//GO:0005634	cell part//organelle lumen//membrane-enclosed lumen//nuclear lumen//nuclear part//intracellular organelle lumen//intracellular membrane-bounded organelle//intracellular organelle part//intracellular//organelle//extracellular space//cell//membrane//extracellular region//nucleoplasm//cellular_component//membrane-bounded organelle//extracellular region part//intracellular organelle//organelle part//…	GO:0003712//GO:0005488//GO:0003824//GO:0046914//GO:0016641//GO:0016491//GO:0005515//GO:0043167//GO:0030246//GO:0038024//GO:0016638//GO:0004872//GO:0000989//GO:0042393//GO:0005507//GO:0035064//GO:0043169//GO:0046872//GO:0003714//GO:0004720//GO:0070492//GO:0003682//GO:0005044//GO:0003674//GO:0060089//GO:0044877//GO:0000988	transcription cofactor activity//binding//catalytic activity//transition metal ion binding//oxidoreductase activity, acting on the CH-NH2 group of donors, oxygen as acceptor//oxidoreductase activity//protein binding//ion binding//carbohydrate binding//cargo receptor activity//oxidoreductase activity, acting on the CH-NH2 group of donors//receptor activity//transcription factor activity, transcrip…	--	LOXL2	SRCR domain||SRCR-like domain||Lysyl oxidase
ENSGALT00000000550	ENSGALG00000000404	chr10	-	9932685	9953887	1942	6766	6646	6001	12387	6424	4832	5989	8643	7011	2944	5989	11392	GO:0031326//GO:0044237//GO:0009890//GO:0048856//GO:0006807//GO:2001141//GO:0050789//GO:0043412//GO:0032774//GO:0051253//GO:0010558//GO:0044767//GO:0035914//GO:0036211//GO:0045934//GO:0009892//GO:1901576//GO:0010556//GO:0019219//GO:0097659//GO:2000112//GO:0018130//GO:0046483//GO:0007519//GO:0010388//GO:0044260//GO:0070646//GO:0034645//GO:0008150//GO:0009889//GO:0010605//GO:0019538//GO:0034641//GO:…	regulation of cellular biosynthetic process//cellular metabolic process//negative regulation of biosynthetic process//anatomical structure development//nitrogen compound metabolic process//regulation of RNA biosynthetic process//regulation of biological process//macromolecule modification//RNA biosynthetic process//negative regulation of RNA metabolic process//negative regulation of macromolecule…	GO:0044424//GO:0005634//GO:0043227//GO:0044422//GO:0043229//GO:0005737//GO:0005575//GO:0005623//GO:0043226//GO:0044446//GO:0005622//GO:0043234//GO:0044428//GO:0043231//GO:0008180//GO:0044464//GO:0032991	intracellular part//nucleus//membrane-bounded organelle//organelle part//intracellular organelle//cytoplasm//cellular_component//cell//organelle//intracellular organelle part//intracellular//protein complex//nuclear part//intracellular membrane-bounded organelle//COP9 signalosome//cell part//macromolecular complex	GO:0000988//GO:0003674//GO:0003714//GO:0000989//GO:0005515//GO:0003712//GO:0005488	transcription factor activity, protein binding//molecular_function//transcription corepressor activity//transcription factor activity, transcription factor binding//protein binding//transcription cofactor activity//binding	--	COPS2	PCI/PINT associated module||Proteasome component (PCI) domain
ENSGALT00000000552	ENSGALG00000000405	chr22	-	1240998	1250082	2993	1495	1175	1150	1644	1630	1409	1699	1083	1462	1803	986	1326	--	--	--	--	GO:1901363//GO:0003674//GO:0003676//GO:1901265//GO:0097159//GO:0000166//GO:0036094//GO:0005488	heterocyclic compound binding//molecular_function//nucleic acid binding//nucleoside phosphate binding//organic cyclic compound binding//nucleotide binding//small molecule binding//binding	--	R3HCC1	Single-stranded nucleic acid binding R3H
ENSGALT00000000553	ENSGALG00000000406	chr28	+	539986	549556	1089	8	3	4	11	14	4	2	6	3	2	3	1	GO:0043604//GO:0008152//GO:0009987//GO:1901566//GO:0071704//GO:0044271//GO:0044710//GO:0044763//GO:0044238//GO:0044249//GO:0009058//GO:0043603//GO:0046467//GO:0008610//GO:0006672//GO:0044699//GO:0008150//GO:0006629//GO:0044711//GO:0034641//GO:0046513//GO:1901564//GO:1901576//GO:0006643//GO:0030148//GO:0044237//GO:0044255//GO:0006807//GO:0006665	amide biosynthetic process//metabolic process//cellular process//organonitrogen compound biosynthetic process//organic substance metabolic process//cellular nitrogen compound biosynthetic process//single-organism metabolic process//single-organism cellular process//primary metabolic process//cellular biosynthetic process//biosynthetic process//cellular amide metabolic process//membrane lipid bios…	GO:0044464//GO:0043231//GO:0005622//GO:0005783//GO:0043226//GO:0031224//GO:0016020//GO:0044425//GO:0005623//GO:0005575//GO:0044444//GO:0016021//GO:0043229//GO:0005737//GO:0043227//GO:0012505//GO:0044424//GO:0005634	cell part//intracellular membrane-bounded organelle//intracellular//endoplasmic reticulum//organelle//intrinsic component of membrane//membrane//membrane part//cell//cellular_component//cytoplasmic part//integral component of membrane//intracellular organelle//cytoplasm//membrane-bounded organelle//endomembrane system//intracellular part//nucleus	GO:0005488//GO:0003677//GO:0016747//GO:0003824//GO:0097159//GO:0050291//GO:0016410//GO:0003676//GO:0016746//GO:0016740//GO:0003674//GO:1901363	binding//DNA binding//transferase activity, transferring acyl groups other than amino-acyl groups//catalytic activity//organic cyclic compound binding//sphingosine N-acyltransferase activity//N-acyltransferase activity//nucleic acid binding//transferase activity, transferring acyl groups//transferase activity//molecular_function//heterocyclic compound binding	--	-	Homeodomain-like||TRAM/LAG1/CLN8 homology domain||Longevity assurance, LAG1/LAC1||Homeobox domain
ENSGALT00000000555	ENSGALG00000000407	chr28	-	551928	556784	1653	610	531	546	733	275	367	484	559	632	377	386	611	--	--	--	--	GO:0005515//GO:0005488//GO:0003674	protein binding//binding//molecular_function	--	-	BTB/POZ-like||BTB/Kelch-associated||BTB/POZ fold||BTB/POZ||Kelch repeat type 1
ENSGALT00000000556	ENSGALG00000000408	chr28	-	558963	564318	1303	289	244	226	403	302	334	424	388	384	491	311	468	--	--	--	--	GO:0003674//GO:0005515//GO:0005488	molecular_function//protein binding//binding	--	LSM7	U6 snRNA-associated Sm-like protein LSm7||Like-Sm (LSM) domain||Ribonucleoprotein LSM domain, eukaryotic/archaea-type||Ribonucleoprotein LSM domain
ENSGALT00000000557	ENSGALG00000000409	chr22	-	1256816	1265197	3003	3567	3443	4026	5417	3966	3675	5682	4908	4863	6118	3433	4677	GO:1903047//GO:0071702//GO:0008104//GO:0007034//GO:1902578//GO:0071840//GO:0009987//GO:0006997//GO:1902589//GO:0051641//GO:0044765//GO:0006810//GO:0045184//GO:0000280//GO:0051303//GO:0007080//GO:0044763//GO:0033036//GO:0051310//GO:0000819//GO:0008150//GO:0050000//GO:0051234//GO:0006996//GO:0046907//GO:0045324//GO:0044699//GO:0022402//GO:0098813//GO:0051276//GO:0051640//GO:0000278//GO:0051179//GO:…	mitotic cell cycle process//organic substance transport//protein localization//vacuolar transport//single-organism localization//cellular component organization or biogenesis//cellular process//nucleus organization//single-organism organelle organization//cellular localization//single-organism transport//transport//establishment of protein localization//nuclear division//establishment of chromoso…	GO:0043231//GO:0098805//GO:0010008//GO:0032991//GO:0044464//GO:0043226//GO:0000815//GO:0031090//GO:0043234//GO:0036452//GO:0005622//GO:0044446//GO:0005575//GO:0044440//GO:0044425//GO:0016020//GO:0005623//GO:0044424//GO:0098588//GO:0044444//GO:0005768//GO:0012505//GO:0043227//GO:0098796//GO:0005737//GO:0043229//GO:0044422	intracellular membrane-bounded organelle//whole membrane//endosome membrane//macromolecular complex//cell part//organelle//ESCRT III complex//organelle membrane//protein complex//ESCRT complex//intracellular//intracellular organelle part//cellular_component//endosomal part//membrane part//membrane//cell//intracellular part//bounding membrane of organelle//cytoplasmic part//endosome//endomembrane …	GO:0005215//GO:0022892//GO:0008565//GO:0003674	transporter activity//substrate-specific transporter activity//protein transporter activity//molecular_function	--	CHMP7	Snf7 family
ENSGALT00000000559	ENSGALG00000000410	chr27	+	2357455	2399073	4693	2110	1651	1637	1804	1679	2099	2083	1872	2509	5555	2008	2541	GO:0044260//GO:0009895//GO:0006996//GO:0030162//GO:1903362//GO:0031330//GO:0071478//GO:0010605//GO:0060255//GO:0019538//GO:0035556//GO:0008150//GO:0051603//GO:0010498//GO:0031324//GO:0016310//GO:0044265//GO:0061136//GO:0043170//GO:0050794//GO:0044699//GO:0050896//GO:0043632//GO:0051276//GO:0009894//GO:0006511//GO:0033043//GO:0019941//GO:0031329//GO:0042177//GO:0007059//GO:0006793//GO:0001672//GO:…	cellular macromolecule metabolic process//negative regulation of catabolic process//organelle organization//regulation of proteolysis//regulation of cellular protein catabolic process//negative regulation of cellular catabolic process//cellular response to radiation//negative regulation of macromolecule metabolic process//regulation of macromolecule metabolic process//protein metabolic process//i…	GO:0005575//GO:0005623//GO:0045111//GO:0048471//GO:0005634//GO:0044424//GO:0005882//GO:0043227//GO:0044422//GO:0005737//GO:0043229//GO:0044444//GO:0043232//GO:0043231//GO:0044430//GO:0044464//GO:0032991//GO:0043226//GO:0043228//GO:0005856//GO:0005622//GO:0044446//GO:0043234	cellular_component//cell//intermediate filament cytoskeleton//perinuclear region of cytoplasm//nucleus//intracellular part//intermediate filament//membrane-bounded organelle//organelle part//cytoplasm//intracellular organelle//cytoplasmic part//intracellular non-membrane-bounded organelle//intracellular membrane-bounded organelle//cytoskeletal part//cell part//macromolecular complex//organelle//n…	GO:0032549//GO:0016740//GO:0032555//GO:1901265//GO:0005524//GO:1901363//GO:0016772//GO:0017076//GO:0030554//GO:0032553//GO:0004713//GO:0004672//GO:0003674//GO:0005515//GO:0003824//GO:0000166//GO:0036094//GO:0001882//GO:0032559//GO:0043168//GO:0004674//GO:0016301//GO:0032550//GO:0005488//GO:0001883//GO:0016773//GO:0097367//GO:0043167//GO:0097159//GO:0035639	ribonucleoside binding//transferase activity//purine ribonucleotide binding//nucleoside phosphate binding//ATP binding//heterocyclic compound binding//transferase activity, transferring phosphorus-containing groups//purine nucleotide binding//adenyl nucleotide binding//ribonucleotide binding//protein tyrosine kinase activity//protein kinase activity//molecular_function//protein binding//catalytic…	--	TLK2	Tyrosine-protein kinase, catalytic domain||Serine-threonine/tyrosine-protein kinase catalytic domain||Protein kinase domain||Protein kinase-like domain||Serine/threonine/dual specificity protein kinase, catalytic domain
ENSGALT00000000563	ENSGALG00000000412	chr24	-	219317	234248	1471	200	202	156	204	158	156	194	136	172	126	170	88	--	--	GO:0044430//GO:0043232//GO:0044464//GO:0043228//GO:0015630//GO:0043226//GO:0044446//GO:0005856//GO:0005622//GO:0005815//GO:0005575//GO:0005813//GO:0005623//GO:0044424//GO:0044422//GO:0043229	cytoskeletal part//intracellular non-membrane-bounded organelle//cell part//non-membrane-bounded organelle//microtubule cytoskeleton//organelle//intracellular organelle part//cytoskeleton//intracellular//microtubule organizing center//cellular_component//centrosome//cell//intracellular part//organelle part//intracellular organelle	--	--	--	CCDC15	-
ENSGALT00000000570	ENSGALG00000000417	chr26	-	1356714	1365537	1623	85	68	75	81	60	53	83	39	68	16	31	19	GO:0008150//GO:0055085//GO:0051234//GO:0044699//GO:0051179//GO:0034220//GO:0015849//GO:0015718//GO:0071702//GO:0006811//GO:0006820//GO:1902578//GO:0009987//GO:0015711//GO:0006810//GO:0044765//GO:0044763//GO:0046942	biological_process//transmembrane transport//establishment of localization//single-organism process//localization//ion transmembrane transport//organic acid transport//monocarboxylic acid transport//organic substance transport//ion transport//anion transport//single-organism localization//cellular process//organic anion transport//transport//single-organism transport//single-organism cellular pro…	GO:0005575//GO:0016020//GO:0031224//GO:0044425//GO:0016021	cellular_component//membrane//intrinsic component of membrane//membrane part//integral component of membrane	GO:0005342//GO:0008028//GO:0008509//GO:0008514//GO:0003674//GO:0046943//GO:0022857//GO:0022891//GO:0015075//GO:0005215//GO:0022892	organic acid transmembrane transporter activity//monocarboxylic acid transmembrane transporter activity//anion transmembrane transporter activity//organic anion transmembrane transporter activity//molecular_function//carboxylic acid transmembrane transporter activity//transmembrane transporter activity//substrate-specific transmembrane transporter activity//ion transmembrane transporter activity/…	--	SLC16A4	Major facilitator superfamily||Major facilitator superfamily domain
ENSGALT00000000572	ENSGALG00000000419	chr26	-	1367168	1369391	625	514	446	550	863	721	445	753	824	669	506	594	921	GO:0043281//GO:0032268//GO:0006915//GO:0065007//GO:0016032//GO:0043069//GO:0044403//GO:0044763//GO:0044764//GO:0065009//GO:0044238//GO:0031323//GO:0051248//GO:0048523//GO:0010951//GO:0048519//GO:0043066//GO:0043067//GO:0051246//GO:0008152//GO:2000117//GO:0009987//GO:2000116//GO:0032269//GO:0044267//GO:0080090//GO:0006508//GO:0010466//GO:0044092//GO:0071704//GO:0045861//GO:0019222//GO:0019079//GO:…	regulation of cysteine-type endopeptidase activity involved in apoptotic process//regulation of cellular protein metabolic process//apoptotic process//biological regulation//viral process//negative regulation of programmed cell death//symbiosis, encompassing mutualism through parasitism//single-organism cellular process//multi-organism cellular process//regulation of molecular function//primary m…	GO:0005622//GO:0044464//GO:0005737//GO:0044424//GO:0005623//GO:0005575	intracellular//cell part//cytoplasm//intracellular part//cell//cellular_component	GO:0005488//GO:0005515//GO:0003674	binding//protein binding//molecular_function	--	HBXIP	-
ENSGALT00000000573	ENSGALG00000000420	chr21	-	6037	7743	1572	17	25	36	31	25	14	27	13	21	24	28	13	--	--	--	--	GO:0003674//GO:0005515//GO:0005488	molecular_function//protein binding//binding	--	KLHDC7A	Kelch repeat type 1
ENSGALT00000000574	ENSGALG00000000421	chr24	+	235948	239677	1161	1	6	14	3	9	5	6	8	5	5	4	3	GO:0008150//GO:0033036//GO:0051179//GO:0070727//GO:0008104//GO:0034613//GO:0051641	biological_process//macromolecule localization//localization//cellular macromolecule localization//protein localization//cellular protein localization//cellular localization	GO:0043005//GO:0042995//GO:0005575//GO:0016020//GO:0005623//GO:0005911//GO:0030054//GO:0044464//GO:0097458//GO:0030424	neuron projection//cell projection//cellular_component//membrane//cell//cell-cell junction//cell junction//cell part//neuron part//axon	GO:0003674//GO:0005515//GO:0005488	molecular_function//protein binding//binding	--	HEPACAM	Immunoglobulin subtype||Immunoglobulin-like domain||Immunoglobulin subtype 2||Immunoglobulin I-set||Immunoglobulin||Immunoglobulin V-set domain
ENSGALT00000000580	ENSGALG00000000426	chr21	-	12256	26547	1558	42	46	86	94	43	27	75	35	32	42	27	48	--	--	--	--	GO:0005488//GO:0005515//GO:0003674	binding//protein binding//molecular_function	--	IGSF21	Immunoglobulin V-set domain||Immunoglobulin subtype||Immunoglobulin-like domain
ENSGALT00000000582	ENSGALG00000000427	chr26	+	517962	560066	6670	2923	2366	3432	3738	3378	2031	2784	2507	3518	1724	2287	1986	GO:0000003//GO:0034720//GO:0032502//GO:0065007//GO:0051171//GO:0044703//GO:0051172//GO:0010629//GO:0009887//GO:0044710//GO:0016070//GO:0007267//GO:0007154//GO:0006139//GO:0031327//GO:0023061//GO:0044763//GO:0046879//GO:0055114//GO:0090304//GO:1903507//GO:1902589//GO:0010817//GO:0044238//GO:0031323//GO:0046883//GO:0009893//GO:0003006//GO:0032940//GO:0051641//GO:0019438//GO:0019953//GO:0022414//GO:…	reproduction//histone H3-K4 demethylation//developmental process//biological regulation//regulation of nitrogen compound metabolic process//multi-organism reproductive process//negative regulation of nitrogen compound metabolic process//negative regulation of gene expression//organ morphogenesis//single-organism metabolic process//RNA metabolic process//cell-cell signaling//cell communication//nu…	GO:0005622//GO:0043226//GO:0044464//GO:0043231//GO:0005737//GO:0043229//GO:0043227//GO:0005634//GO:0044424//GO:0005623//GO:0005575	intracellular//organelle//cell part//intracellular membrane-bounded organelle//cytoplasm//intracellular organelle//membrane-bounded organelle//nucleus//intracellular part//cell//cellular_component	GO:0097159//GO:0032451//GO:0043167//GO:0000989//GO:0016705//GO:0005488//GO:0003712//GO:0034647//GO:0003677//GO:0005515//GO:0016491//GO:0003824//GO:0046914//GO:0003674//GO:0051213//GO:0000988//GO:1901363//GO:0008270//GO:0003676//GO:0032453//GO:0016706//GO:0043169//GO:0032452//GO:0003714//GO:0034648//GO:0046872	organic cyclic compound binding//demethylase activity//ion binding//transcription factor activity, transcription factor binding//oxidoreductase activity, acting on paired donors, with incorporation or reduction of molecular oxygen//binding//transcription cofactor activity//histone demethylase activity (H3-trimethyl-K4 specific)//DNA binding//protein binding//oxidoreductase activity//catalytic act…	--	KDM5B	Zinc finger, PHD-finger||ARID DNA-binding domain||Zinc finger, C5HC2-type||Lysine-specific demethylase-like domain||Zinc finger, PHD-type||JmjC domain||Zinc finger, FYVE/PHD-type
ENSGALT00000000584	ENSGALG00000000428	chrZ	+	44758626	44762622	574	3761	4571	4174	6038	3632	2403	4625	4869	4045	1679	3503	5624	GO:0044237//GO:0006793//GO:0016310//GO:0008150//GO:0006796//GO:0008152//GO:0009987	cellular metabolic process//phosphorus metabolic process//phosphorylation//biological_process//phosphate-containing compound metabolic process//metabolic process//cellular process	GO:0043227//GO:0005737//GO:0043229//GO:0044424//GO:0005634//GO:0005623//GO:0005575//GO:0005622//GO:0043226//GO:0044464//GO:0043231	membrane-bounded organelle//cytoplasm//intracellular organelle//intracellular part//nucleus//cell//cellular_component//intracellular//organelle//cell part//intracellular membrane-bounded organelle	GO:0003674//GO:0042802//GO:0016772//GO:0016740//GO:0042803//GO:0046983//GO:0016301//GO:0005488//GO:0003824//GO:0005515	molecular_function//identical protein binding//transferase activity, transferring phosphorus-containing groups//transferase activity//protein homodimerization activity//protein dimerization activity//kinase activity//binding//catalytic activity//protein binding	--	chPKCI	Histidine triad (HIT) protein||HIT-like domain
ENSGALT00000000587	ENSGALG00000000430	chr28	+	564384	599425	5468	1066	1196	1222	1323	1299	1146	1006	1080	938	786	973	908	GO:0071704//GO:0006508//GO:0048583//GO:0008152//GO:0002682//GO:0050776//GO:0002376//GO:0031293//GO:0044238//GO:0006955//GO:0065007//GO:0008150//GO:0019538//GO:0043170//GO:0050896//GO:0050789//GO:0033619//GO:0006509	organic substance metabolic process//proteolysis//regulation of response to stimulus//metabolic process//regulation of immune system process//regulation of immune response//immune system process//membrane protein intracellular domain proteolysis//primary metabolic process//immune response//biological regulation//biological_process//protein metabolic process//macromolecule metabolic process//respo…	GO:0010008//GO:0031300//GO:0031988//GO:0043231//GO:0071944//GO:0098805//GO:0016023//GO:0005773//GO:0044464//GO:0005789//GO:0031410//GO:0031982//GO:0044437//GO:0030176//GO:0005886//GO:0044432//GO:0005783//GO:0031090//GO:0098553//GO:0098562//GO:0031301//GO:0043226//GO:0012506//GO:0044446//GO:0098552//GO:0000323//GO:0000139//GO:0005622//GO:0071556//GO:0005764//GO:0005794//GO:0030660//GO:0044433//GO:…	endosome membrane//intrinsic component of organelle membrane//membrane-bounded vesicle//intracellular membrane-bounded organelle//cell periphery//whole membrane//cytoplasmic membrane-bounded vesicle//vacuole//cell part//endoplasmic reticulum membrane//cytoplasmic vesicle//vesicle//vacuolar part//integral component of endoplasmic reticulum membrane//plasma membrane//endoplasmic reticulum part//end…	GO:0070001//GO:0003824//GO:0005515//GO:0005488//GO:0046983//GO:0008233//GO:0042803//GO:0070011//GO:0042500//GO:0004175//GO:0016787//GO:0042802//GO:0004190//GO:0003674	aspartic-type peptidase activity//catalytic activity//protein binding//binding//protein dimerization activity//peptidase activity//protein homodimerization activity//peptidase activity, acting on L-amino acid peptides//aspartic endopeptidase activity, intramembrane cleaving//endopeptidase activity//hydrolase activity//identical protein binding//aspartic-type endopeptidase activity//molecular_func…	--	SPPL2B	Protease-associated domain, PA||Presenilin/signal peptide peptidase||Peptidase A22B, signal peptide peptidase
ENSGALT00000000593	ENSGALG00000000436	chr26	+	508884	509687	718	123	145	130	157	159	117	141	131	135	194	111	93	GO:0019222//GO:0008152//GO:0043547//GO:0009987//GO:0048518//GO:0044700//GO:0065009//GO:0009893//GO:0044763//GO:0051716//GO:0043085//GO:0007154//GO:0065007//GO:0044093//GO:0051336//GO:0035556//GO:0008150//GO:0051345//GO:0043087//GO:0050794//GO:0044699//GO:0050896//GO:0050790//GO:0050789//GO:0023052//GO:0007264//GO:0007165	regulation of metabolic process//metabolic process//positive regulation of GTPase activity//cellular process//positive regulation of biological process//single organism signaling//regulation of molecular function//positive regulation of metabolic process//single-organism cellular process//cellular response to stimulus//positive regulation of catalytic activity//cell communication//biological regu…	--	--	GO:0046914//GO:0005515//GO:0005488//GO:0043167//GO:0046872//GO:0098772//GO:0043169//GO:0008270//GO:0005085//GO:0003674	transition metal ion binding//protein binding//binding//ion binding//metal ion binding//molecular function regulator//cation binding//zinc ion binding//guanyl-nucleotide exchange factor activity//molecular_function	--	RABIF	Mss4||Mss4-like
ENSGALT00000000594	ENSGALG00000000437	chr26	+	1376304	1379433	1273	4	2	1	3	2	2	1	0	1	2	1	0	GO:0019538//GO:0008150//GO:0043170//GO:0044238//GO:0071704//GO:0006508//GO:0008152	protein metabolic process//biological_process//macromolecule metabolic process//primary metabolic process//organic substance metabolic process//proteolysis//metabolic process	--	--	GO:0004190//GO:0003674//GO:0004175//GO:0016787//GO:0008233//GO:0070011//GO:0003824//GO:0070001	aspartic-type endopeptidase activity//molecular_function//endopeptidase activity//hydrolase activity//peptidase activity//peptidase activity, acting on L-amino acid peptides//catalytic activity//aspartic-type peptidase activity	--	-	Aspartic peptidase||Aspartic peptidase, N-terminal||Aspartic peptidase domain
ENSGALT00000000595	ENSGALG00000000438	chrZ	-	27628371	27647133	5315	448	292	304	357	539	294	224	243	284	198	392	219	GO:0008150//GO:0008152	biological_process//metabolic process	GO:0016020//GO:0005575	membrane//cellular_component	GO:0003674//GO:0016787//GO:0003824	molecular_function//hydrolase activity//catalytic activity	--	ERMP1	Peptidase M28||Peptidase M20
ENSGALT00000000596	ENSGALG00000000439	AADN03016096.1	-	41	1287	357	276	269	270	253	347	196	365	171	240	162	242	203	GO:0051179//GO:0033036//GO:0008150//GO:0051234//GO:0046907//GO:0015031//GO:0051649//GO:0016192//GO:0034613//GO:0006886//GO:0071702//GO:0008104//GO:0070727//GO:0045184//GO:0051641//GO:0006810	localization//macromolecule localization//biological_process//establishment of localization//intracellular transport//protein transport//establishment of localization in cell//vesicle-mediated transport//cellular protein localization//intracellular protein transport//organic substance transport//protein localization//cellular macromolecule localization//establishment of protein localization//cell…	GO:0044425//GO:0016020//GO:0030117//GO:0005623//GO:0048475//GO:0005575//GO:0044444//GO:0005737//GO:0098796//GO:0044424//GO:0032991//GO:0044464//GO:0043234//GO:0005622	membrane part//membrane//membrane coat//cell//coated membrane//cellular_component//cytoplasmic part//cytoplasm//membrane protein complex//intracellular part//macromolecular complex//cell part//protein complex//intracellular	GO:0008565//GO:0003674//GO:0022892//GO:0005215	protein transporter activity//molecular_function//substrate-specific transporter activity//transporter activity	--	AP2S1	Longin-like domain||AP complex, mu/sigma subunit||Adaptor protein complex, sigma subunit
ENSGALT00000000598	ENSGALG00000000441	chr26	-	1381507	1383057	1551	1	2	2	3	1	0	3	0	1	3	2	1	GO:0050794//GO:0044699//GO:0071805//GO:0051049//GO:0051179//GO:0098655//GO:0008150//GO:0065003//GO:0055085//GO:0051234//GO:0034762//GO:0016043//GO:0044085//GO:0098662//GO:0050789//GO:0070271//GO:0006812//GO:0030001//GO:0022607//GO:0034220//GO:0006813//GO:0032879//GO:0071840//GO:1902578//GO:0009987//GO:0043933//GO:0051260//GO:0051259//GO:0006811//GO:0065007//GO:0043269//GO:0006461//GO:0044763//GO:…	regulation of cellular process//single-organism process//potassium ion transmembrane transport//regulation of transport//localization//cation transmembrane transport//biological_process//macromolecular complex assembly//transmembrane transport//establishment of localization//regulation of transmembrane transport//cellular component organization//cellular component biogenesis//inorganic cation tra…	GO:0044425//GO:0016020//GO:0031224//GO:0005623//GO:0005575//GO:1902495//GO:0034705//GO:0016021//GO:0034702//GO:0098796//GO:1990351//GO:0005887//GO:0008076//GO:0005886//GO:0032991//GO:0044464//GO:0071944//GO:0034703//GO:0043234//GO:0098797//GO:0031226//GO:0044459	membrane part//membrane//intrinsic component of membrane//cell//cellular_component//transmembrane transporter complex//potassium channel complex//integral component of membrane//ion channel complex//membrane protein complex//transporter complex//integral component of plasma membrane//voltage-gated potassium channel complex//plasma membrane//macromolecular complex//cell part//cell periphery//catio…	GO:0046873//GO:0005261//GO:0005267//GO:0022838//GO:0022843//GO:0022836//GO:0003674//GO:0005216//GO:0005251//GO:0015267//GO:0015077//GO:0005488//GO:0022891//GO:0022832//GO:0015075//GO:0005244//GO:0008324//GO:0005515//GO:0022857//GO:0022890//GO:0015079//GO:0022892//GO:0005249//GO:0022803//GO:0005215	metal ion transmembrane transporter activity//cation channel activity//potassium channel activity//substrate-specific channel activity//voltage-gated cation channel activity//gated channel activity//molecular_function//ion channel activity//delayed rectifier potassium channel activity//channel activity//monovalent inorganic cation transmembrane transporter activity//binding//substrate-specific tr…	--	Segment	Two pore domain potassium channel domain||BTB/POZ-like||Potassium channel tetramerisation-type BTB domain||Potassium channel, voltage dependent, Kv1||BTB/POZ fold||Ion transport domain||Potassium channel||Potassium channel, voltage dependent, Kv||Polycystin cation channel, PKD1/PKD2
ENSGALT00000000599	ENSGALG00000000442	chr26	-	1413003	1414502	1500	55	42	58	36	21	64	14	26	61	7	16	4	GO:0014059//GO:0007275//GO:0048511//GO:0050794//GO:0044699//GO:0050896//GO:0051049//GO:0071705//GO:0050432//GO:0042752//GO:0071805//GO:0042749//GO:0048731//GO:0044708//GO:0021554//GO:0046903//GO:0051179//GO:0021631//GO:0098655//GO:0021604//GO:0015850//GO:0008150//GO:0007610//GO:0065003//GO:0015696//GO:0051937//GO:0055085//GO:0051234//GO:0034762//GO:0014046//GO:1903530//GO:0060341//GO:0044085//GO:…	regulation of dopamine secretion//multicellular organismal development//rhythmic process//regulation of cellular process//single-organism process//response to stimulus//regulation of transport//nitrogen compound transport//catecholamine secretion//regulation of circadian rhythm//potassium ion transmembrane transport//regulation of circadian sleep/wake cycle//system development//single-organism be…	GO:0044425//GO:0016020//GO:0031224//GO:0005623//GO:0044224//GO:1902495//GO:0044306//GO:0005575//GO:0043005//GO:0042995//GO:0034705//GO:0044297//GO:0016021//GO:0033267//GO:0098796//GO:0030425//GO:0044304//GO:0034702//GO:0036477//GO:1990351//GO:0005887//GO:0005886//GO:0044298//GO:0008076//GO:0032991//GO:0032809//GO:0097458//GO:0044464//GO:0034703//GO:0071944//GO:0043234//GO:0043025//GO:0098797//GO:…	membrane part//membrane//intrinsic component of membrane//cell//juxtaparanode region of axon//transmembrane transporter complex//neuron projection terminus//cellular_component//neuron projection//cell projection//potassium channel complex//cell body//integral component of membrane//axon part//membrane protein complex//dendrite//main axon//ion channel complex//somatodendritic compartment//transpor…	GO:0005261//GO:0046873//GO:0022838//GO:0005267//GO:0022843//GO:0022836//GO:0005216//GO:0003674//GO:0005251//GO:0015267//GO:0022832//GO:0015077//GO:0005488//GO:0022891//GO:0005244//GO:0015075//GO:0022857//GO:0008324//GO:0005515//GO:0022890//GO:0015079//GO:0005249//GO:0022803//GO:0022892//GO:0005215	cation channel activity//metal ion transmembrane transporter activity//substrate-specific channel activity//potassium channel activity//voltage-gated cation channel activity//gated channel activity//ion channel activity//molecular_function//delayed rectifier potassium channel activity//channel activity//voltage-gated channel activity//monovalent inorganic cation transmembrane transporter activity…	--	KCNA2	Two pore domain potassium channel||Potassium channel, voltage dependent, Kv1.2||Potassium channel||Potassium channel, voltage dependent, Kv||BTB/POZ fold||Ion transport domain||Potassium channel, voltage dependent, Kv1.1||BTB/POZ-like||Potassium channel, voltage dependent, Kv1||Potassium channel tetramerisation-type BTB domain||Potassium channel, voltage dependent, Kv1.3||Two pore domain potassiu…
ENSGALT00000000600	ENSGALG00000000443	chr25	-	205888	214237	729	6	5	2	5	4	1	2	1	1	12	0	1	--	--	--	--	--	--	--	-	Galactose-binding domain-like||SUN domain
ENSGALT00000000603	ENSGALG00000000446	chr26	-	1427354	1433627	529	5	3	4	4	3	1	2	1	0	2	2	0	--	--	--	--	--	--	--	--	--
ENSGALT00000000612	ENSGALG00000000451	chr1	+	7339036	7344816	913	6	1	3	5	3	0	0	1	0	1	6	1	--	--	GO:0043229//GO:0043227//GO:0044424//GO:0005634//GO:0005623//GO:0005575//GO:0005622//GO:0043226//GO:0044464//GO:0043231	intracellular organelle//membrane-bounded organelle//intracellular part//nucleus//cell//cellular_component//intracellular//organelle//cell part//intracellular membrane-bounded organelle	--	--	--	MEIG1	-
ENSGALT00000000614	ENSGALG00000000453	chr5	-	117890	133597	2706	542	441	392	441	547	498	473	358	487	261	517	273	GO:0051649//GO:1902582//GO:0050658//GO:0016482//GO:0051236//GO:0051169//GO:0051179//GO:0043170//GO:0044699//GO:0006913//GO:0071705//GO:0071426//GO:0051234//GO:0046907//GO:0033036//GO:0008150//GO:0050657//GO:0006406//GO:0051028//GO:0044765//GO:0006810//GO:0071427//GO:0051641//GO:0008152//GO:0006403//GO:1902578//GO:0015931//GO:0071166//GO:0006405//GO:0071704//GO:0051168//GO:0071702//GO:0010467	establishment of localization in cell//single-organism intracellular transport//RNA transport//cytoplasmic transport//establishment of RNA localization//nuclear transport//localization//macromolecule metabolic process//single-organism process//nucleocytoplasmic transport//nitrogen compound transport//ribonucleoprotein complex export from nucleus//establishment of localization//intracellular trans…	GO:0098687//GO:0012505//GO:0043227//GO:0044422//GO:0043229//GO:0005634//GO:0000776//GO:0044424//GO:0031975//GO:0005623//GO:0005643//GO:0005575//GO:0044427//GO:0000775//GO:0005622//GO:0005635//GO:0044446//GO:0043234//GO:0005694//GO:0043226//GO:0043228//GO:0031967//GO:0044464//GO:0032991//GO:0043232//GO:0043231//GO:0044428	chromosomal region//endomembrane system//membrane-bounded organelle//organelle part//intracellular organelle//nucleus//kinetochore//intracellular part//envelope//cell//nuclear pore//cellular_component//chromosomal part//chromosome, centromeric region//intracellular//nuclear envelope//intracellular organelle part//protein complex//chromosome//organelle//non-membrane-bounded organelle//organelle en…	GO:0003674//GO:0005487//GO:0005215//GO:0005488//GO:0005515	molecular_function//nucleocytoplasmic transporter activity//transporter activity//binding//protein binding	--	NUP160	Nucleoporin Nup120/160||Quinonprotein alcohol dehydrogenase-like superfamily
ENSGALT00000000616	ENSGALG00000000454	JH375221.1	-	39058	56073	2667	1219	1230	1095	1006	1387	1279	975	858	1397	1789	999	935	GO:0033365//GO:0016482//GO:0023052//GO:0031291//GO:0070271//GO:0050789//GO:0007049//GO:0051656//GO:0022607//GO:0007010//GO:0048285//GO:0007059//GO:0044085//GO:0015031//GO:1902582//GO:0016043//GO:0007165//GO:0000070//GO:0007264//GO:1902580//GO:0007017//GO:1902850//GO:0007067//GO:0044744//GO:0051649//GO:0031122//GO:0033036//GO:0051310//GO:0000819//GO:0070925//GO:0007265//GO:0065003//GO:0008150//GO:…	protein localization to organelle//cytoplasmic transport//signaling//Ran protein signal transduction//protein complex biogenesis//regulation of biological process//cell cycle//establishment of organelle localization//cellular component assembly//cytoskeleton organization//organelle fission//chromosome segregation//cellular component biogenesis//protein transport//single-organism intracellular tra…	GO:0005634//GO:0031965//GO:0044424//GO:0044444//GO:0012505//GO:0044421//GO:0043227//GO:0043229//GO:0005737//GO:0044422//GO:0070062//GO:0005575//GO:0065010//GO:0005576//GO:0016020//GO:0005623//GO:0031975//GO:0043230//GO:0043226//GO:0005783//GO:0031090//GO:0031967//GO:0044432//GO:0098827//GO:0043234//GO:0005622//GO:0044446//GO:0005635//GO:0031988//GO:0043231//GO:0044428//GO:0032991//GO:0031982//GO:…	nucleus//nuclear membrane//intracellular part//cytoplasmic part//endomembrane system//extracellular region part//membrane-bounded organelle//intracellular organelle//cytoplasm//organelle part//extracellular exosome//cellular_component//extracellular membrane-bounded organelle//extracellular region//membrane//cell//envelope//extracellular organelle//organelle//endoplasmic reticulum//organelle memb…	GO:1901363//GO:0003723//GO:0003674//GO:0003676//GO:0008565//GO:0044822//GO:0005215//GO:0097159//GO:0019904//GO:0022892//GO:0005515//GO:0019899//GO:0005488	heterocyclic compound binding//RNA binding//molecular_function//nucleic acid binding//protein transporter activity//poly(A) RNA binding//transporter activity//organic cyclic compound binding//protein domain specific binding//substrate-specific transporter activity//protein binding//enzyme binding//binding	--	KPNB1	Armadillo||HEAT, type 2||Armadillo-type fold||HEAT
ENSGALT00000000618	ENSGALG00000000456	chr25	-	1561763	1563334	439	1020	1020	875	1041	772	687	1204	1190	1062	829	643	1123	GO:1901564//GO:0034641//GO:0019538//GO:0034645//GO:0008150//GO:0044260//GO:0006518//GO:0043170//GO:0043603//GO:0009059//GO:0006807//GO:0044237//GO:1901576//GO:0043043//GO:1901566//GO:0044267//GO:0010467//GO:0044271//GO:0071704//GO:0006412//GO:0009987//GO:0043604//GO:0008152//GO:0044238//GO:0009058//GO:0044249	organonitrogen compound metabolic process//cellular nitrogen compound metabolic process//protein metabolic process//cellular macromolecule biosynthetic process//biological_process//cellular macromolecule metabolic process//peptide metabolic process//macromolecule metabolic process//cellular amide metabolic process//macromolecule biosynthetic process//nitrogen compound metabolic process//cellular …	GO:0005575//GO:0044391//GO:0016020//GO:0031975//GO:0005623//GO:0005740//GO:0044429//GO:0044424//GO:0044444//GO:0043227//GO:0044422//GO:0043229//GO:0005737//GO:0043232//GO:0043231//GO:0005840//GO:0005743//GO:0031966//GO:0032991//GO:0030529//GO:0044464//GO:0043226//GO:0043228//GO:0031090//GO:0031967//GO:0019866//GO:0005622//GO:0005739//GO:0044446	cellular_component//ribosomal subunit//membrane//envelope//cell//mitochondrial envelope//mitochondrial part//intracellular part//cytoplasmic part//membrane-bounded organelle//organelle part//intracellular organelle//cytoplasm//intracellular non-membrane-bounded organelle//intracellular membrane-bounded organelle//ribosome//mitochondrial inner membrane//mitochondrial membrane//macromolecular compl…	GO:0003735//GO:0003674//GO:0005198	structural constituent of ribosome//molecular_function//structural molecule activity	--	MRPS21	Ribosomal protein S21
ENSGALT00000000620	ENSGALG00000000458	chr28	+	615634	627109	3276	10	11	9	4	14	0	9	6	3	5	8	1	GO:0044238//GO:0031639//GO:0010467//GO:0006508//GO:0016485//GO:0071704//GO:0008152//GO:0019538//GO:0008150//GO:0031638//GO:0043170//GO:0051604	primary metabolic process//plasminogen activation//gene expression//proteolysis//protein processing//organic substance metabolic process//metabolic process//protein metabolic process//biological_process//zymogen activation//macromolecule metabolic process//protein maturation	--	--	GO:0008233//GO:0017171//GO:0070011//GO:0005515//GO:0003824//GO:0005488//GO:0003674//GO:0004175//GO:0016787//GO:0004252//GO:0008236	peptidase activity//serine hydrolase activity//peptidase activity, acting on L-amino acid peptides//protein binding//catalytic activity//binding//molecular_function//endopeptidase activity//hydrolase activity//serine-type endopeptidase activity//serine-type peptidase activity	--	TMPRSS9	Low-density lipoprotein (LDL) receptor class A repeat||Peptidase S1A, chymotrypsin-type||Peptidase S1||Trypsin-like cysteine/serine peptidase domain||Peptidase S1A, nudel||SEA domain
ENSGALT00000000626	ENSGALG00000003081	chr8	-	4459962	4489769	5293	1004	820	1182	1280	1109	812	984	888	1007	1387	875	925	GO:0019222//GO:0032965//GO:0071704//GO:0044707//GO:0009987//GO:0048518//GO:0001649//GO:0008152//GO:0030278//GO:0044236//GO:0045667//GO:0010604//GO:0009058//GO:0032501//GO:0046850//GO:0048869//GO:0009893//GO:0046849//GO:0050793//GO:0034103//GO:0032967//GO:0044763//GO:0032502//GO:0065007//GO:0032963//GO:0010712//GO:0045597//GO:0044710//GO:0045595//GO:0060255//GO:0009891//GO:0008150//GO:0009889//GO:…	regulation of metabolic process//regulation of collagen biosynthetic process//organic substance metabolic process//single-multicellular organism process//cellular process//positive regulation of biological process//osteoblast differentiation//metabolic process//regulation of ossification//multicellular organismal metabolic process//regulation of osteoblast differentiation//positive regulation of …	GO:0043231//GO:0044464//GO:0043226//GO:0005791//GO:0005783//GO:0005622//GO:0005575//GO:0005623//GO:0016020//GO:0044424//GO:0012505//GO:0005737//GO:0043229//GO:0043227//GO:0044444	intracellular membrane-bounded organelle//cell part//organelle//rough endoplasmic reticulum//endoplasmic reticulum//intracellular//cellular_component//cell//membrane//intracellular part//endomembrane system//cytoplasm//intracellular organelle//membrane-bounded organelle//cytoplasmic part	--	--	--	SUCO	Galactose-binding domain-like||SUN domain
ENSGALT00000000627	ENSGALG00000000461	chr27	+	2412671	2426010	4322	5608	3464	3889	4507	4084	2812	2935	1978	4556	1055	1823	1332	GO:0048869//GO:0044712//GO:0032501//GO:0032502//GO:0032963//GO:0044710//GO:0044763//GO:0044243//GO:0044707//GO:0071704//GO:0044236//GO:0009987//GO:0009056//GO:0008152//GO:0001649//GO:0001503//GO:0044259//GO:0030574//GO:0044767//GO:0008150//GO:0043170//GO:0044699//GO:0030154	cellular developmental process//single-organism catabolic process//multicellular organismal process//developmental process//collagen metabolic process//single-organism metabolic process//single-organism cellular process//multicellular organismal catabolic process//single-multicellular organism process//organic substance metabolic process//multicellular organismal metabolic process//cellular proce…	GO:0070161//GO:0030054//GO:0005924//GO:0005575//GO:0030055//GO:0005912//GO:0016020//GO:0005925	anchoring junction//cell junction//cell-substrate adherens junction//cellular_component//cell-substrate junction//adherens junction//membrane//focal adhesion	GO:0030246//GO:0005515//GO:0005488//GO:0005518//GO:0044877//GO:0003674//GO:0032403	carbohydrate binding//protein binding//binding//collagen binding//macromolecular complex binding//molecular_function//protein complex binding	--	MRC2	C-type lectin||Herpesvirus UL45-like||C-type lectin fold||Fibronectin, type II, collagen-binding||Ricin B lectin domain||Type-2 ice-structuring protein||Kringle-like fold
ENSGALT00000000632	ENSGALG00000000463	chr19	+	58895	64786	2269	108	115	113	83	75	80	45	42	101	18	26	16	GO:0008150//GO:0009889//GO:0034645//GO:0019538//GO:0060255//GO:0034641//GO:1901564//GO:0033036//GO:0046907//GO:0006518//GO:0051234//GO:0044260//GO:0071426//GO:0043603//GO:0071705//GO:0050794//GO:0044699//GO:0006913//GO:0010468//GO:0007281//GO:0043170//GO:0051179//GO:0009059//GO:0051704//GO:0051169//GO:0030154//GO:0007286//GO:0051236//GO:0044237//GO:0050789//GO:0048468//GO:0048856//GO:0016482//GO:…	biological_process//regulation of biosynthetic process//cellular macromolecule biosynthetic process//protein metabolic process//regulation of macromolecule metabolic process//cellular nitrogen compound metabolic process//organonitrogen compound metabolic process//macromolecule localization//intracellular transport//peptide metabolic process//establishment of localization//cellular macromolecule m…	GO:0005575//GO:0005623//GO:0044424//GO:0005634//GO:0033391//GO:0036464//GO:0044444//GO:0005737//GO:0043229//GO:0043227//GO:0043232//GO:0043231//GO:0032991//GO:0044464//GO:0030529//GO:0035770//GO:0043228//GO:0043226//GO:0005622	cellular_component//cell//intracellular part//nucleus//chromatoid body//cytoplasmic ribonucleoprotein granule//cytoplasmic part//cytoplasm//intracellular organelle//membrane-bounded organelle//intracellular non-membrane-bounded organelle//intracellular membrane-bounded organelle//macromolecular complex//cell part//ribonucleoprotein complex//ribonucleoprotein granule//non-membrane-bounded organell…	GO:0016887//GO:0004386//GO:0032549//GO:0016462//GO:0016817//GO:0016818//GO:1901265//GO:0003676//GO:0032555//GO:0016787//GO:0008186//GO:0017076//GO:0030554//GO:0005524//GO:1901363//GO:0003674//GO:0008026//GO:0003724//GO:0032553//GO:0000166//GO:0036094//GO:0003824//GO:0001883//GO:0005488//GO:0070035//GO:0032550//GO:0043168//GO:0001882//GO:0032559//GO:0042623//GO:0097367//GO:0004004//GO:0097159//GO:…	ATPase activity//helicase activity//ribonucleoside binding//pyrophosphatase activity//hydrolase activity, acting on acid anhydrides//hydrolase activity, acting on acid anhydrides, in phosphorus-containing anhydrides//nucleoside phosphate binding//nucleic acid binding//purine ribonucleotide binding//hydrolase activity//RNA-dependent ATPase activity//purine nucleotide binding//adenyl nucleotide bin…	DDX25; DEAD (Asp-Glu-Ala-Asp) box helicase 25; K18656 ATP-dependent RNA helicase DDX25 [EC:3.6.4.13]	DDX25	P-loop containing nucleoside triphosphate hydrolase||Helicase superfamily 1/2, ATP-binding domain||RNA helicase, DEAD-box type, Q motif||Helicase, C-terminal||DEAD/DEAH box helicase domain
ENSGALT00000000633	ENSGALG00000000464	chr22	-	1277204	1295625	3078	83	56	74	64	98	46	74	38	68	33	31	27	GO:0051179//GO:0044699//GO:0050794//GO:0050896//GO:0051234//GO:0033036//GO:0035556//GO:0008150//GO:0015031//GO:0007165//GO:0007264//GO:0006184//GO:0023052//GO:0050789//GO:0009987//GO:0008104//GO:0071702//GO:0044763//GO:0051716//GO:0045184//GO:0065007//GO:0007154//GO:0006810//GO:0044700	localization//single-organism process//regulation of cellular process//response to stimulus//establishment of localization//macromolecule localization//intracellular signal transduction//biological_process//protein transport//signal transduction//small GTPase mediated signal transduction//obsolete GTP catabolic process//signaling//regulation of biological process//cellular process//protein locali…	GO:0005623//GO:0016020//GO:0005575//GO:0044464//GO:0005622	cell//membrane//cellular_component//cell part//intracellular	GO:0032555//GO:1901265//GO:0032549//GO:0032553//GO:0003674//GO:1901363//GO:0017076//GO:0001882//GO:0043168//GO:0032550//GO:0005488//GO:0001883//GO:0005515//GO:0000166//GO:0032561//GO:0036094//GO:0005525//GO:0043167//GO:0035639//GO:0097159//GO:0097367//GO:0019001	purine ribonucleotide binding//nucleoside phosphate binding//ribonucleoside binding//ribonucleotide binding//molecular_function//heterocyclic compound binding//purine nucleotide binding//nucleoside binding//anion binding//purine ribonucleoside binding//binding//purine nucleoside binding//protein binding//nucleotide binding//guanyl ribonucleotide binding//small molecule binding//GTP binding//ion b…	--	RHOBTB2	BTB/POZ||Small GTPase superfamily, Rho type||P-loop containing nucleoside triphosphate hydrolase||BTB/POZ-like||Small GTPase superfamily||Small GTPase superfamily, Rab type||Small GTPase superfamily, Ras type||BTB/POZ fold||Small GTP-binding protein domain||Mitochondrial Rho-like
ENSGALT00000000635	ENSGALG00000000466	chr23	-	5090137	5095478	1660	97	39	39	104	65	62	69	66	104	51	129	49	GO:0045586//GO:0009719//GO:0044767//GO:0012501//GO:1902107//GO:0036211//GO:0031325//GO:0002521//GO:0042492//GO:0032270//GO:0046649//GO:0023051//GO:0010628//GO:0070489//GO:0071310//GO:0010646//GO:0045321//GO:0007165//GO:0042325//GO:1903706//GO:0045087//GO:0008219//GO:0016265//GO:0045582//GO:1902531//GO:0050730//GO:0007167//GO:0051239//GO:0046777//GO:0001934//GO:0044237//GO:0050789//GO:0051174//GO:…	regulation of gamma-delta T cell differentiation//response to endogenous stimulus//single-organism developmental process//programmed cell death//positive regulation of leukocyte differentiation//protein modification process//positive regulation of cellular metabolic process//leukocyte differentiation//gamma-delta T cell differentiation//positive regulation of cellular protein metabolic process//l…	GO:0043227//GO:0044421//GO:0031234//GO:0001772//GO:0030054//GO:0044424//GO:0005911//GO:0043230//GO:0005623//GO:0016020//GO:0044425//GO:0005576//GO:0065010//GO:0005575//GO:0070062//GO:0098552//GO:0019897//GO:0005622//GO:0044459//GO:0019898//GO:0009898//GO:0098562//GO:0043226//GO:0044464//GO:1903561//GO:0031982//GO:0005886//GO:0071944//GO:0031988	membrane-bounded organelle//extracellular region part//extrinsic component of cytoplasmic side of plasma membrane//immunological synapse//cell junction//intracellular part//cell-cell junction//extracellular organelle//cell//membrane//membrane part//extracellular region//extracellular membrane-bounded organelle//cellular_component//extracellular exosome//side of membrane//extrinsic component of pl…	GO:0042609//GO:0004672//GO:0003823//GO:0032553//GO:0004713//GO:0001948//GO:0004715//GO:0003674//GO:0019901//GO:0005524//GO:1901363//GO:0017076//GO:0005102//GO:0042802//GO:0051117//GO:0030554//GO:0016772//GO:0008022//GO:1901265//GO:0019902//GO:0032555//GO:0042610//GO:0032549//GO:0016740//GO:0043167//GO:0035639//GO:0097159//GO:1990405//GO:0097367//GO:0019900//GO:0043168//GO:0001882//GO:0032559//GO:…	CD4 receptor binding//protein kinase activity//antigen binding//ribonucleotide binding//protein tyrosine kinase activity//glycoprotein binding//non-membrane spanning protein tyrosine kinase activity//molecular_function//protein kinase binding//ATP binding//heterocyclic compound binding//purine nucleotide binding//receptor binding//identical protein binding//ATPase binding//adenyl nucleotide bindi…	--	LCK	SH3 domain||Protein kinase-like domain||Tyrosine-protein kinase, catalytic domain||Serine-threonine/tyrosine-protein kinase catalytic domain||Serine/threonine/dual specificity protein kinase, catalytic domain||SH2 domain||Variant SH3 domain||Protein kinase domain
ENSGALT00000000639	ENSGALG00000000469	chr22	+	3934595	3949175	1404	20	10	11	16	21	7	14	16	24	18	31	3	GO:0023052//GO:0045987//GO:0051174//GO:0050789//GO:0060047//GO:0008016//GO:0043412//GO:0048856//GO:0006793//GO:0001983//GO:0010459//GO:0001934//GO:0051239//GO:0044237//GO:0006942//GO:0042310//GO:1902531//GO:0050877//GO:0042325//GO:0023014//GO:0007165//GO:0050880//GO:0045777//GO:0051241//GO:0010646//GO:0010460//GO:0036211//GO:0008217//GO:0031325//GO:0032270//GO:0023051//GO:0044767//GO:0007507//GO:…	signaling//positive regulation of smooth muscle contraction//regulation of phosphorus metabolic process//regulation of biological process//heart contraction//regulation of heart contraction//macromolecule modification//anatomical structure development//phosphorus metabolic process//baroreceptor response to increased systemic arterial blood pressure//negative regulation of heart rate//positive reg…	GO:0031965//GO:0005634//GO:0044424//GO:0016021//GO:0012505//GO:0044422//GO:0043229//GO:0043227//GO:0005575//GO:0044425//GO:0031224//GO:0016020//GO:0031975//GO:0005623//GO:0043226//GO:0031967//GO:0031090//GO:0005622//GO:0044446//GO:0005635//GO:0043231//GO:0071944//GO:0044428//GO:0005886//GO:0044464	nuclear membrane//nucleus//intracellular part//integral component of membrane//endomembrane system//organelle part//intracellular organelle//membrane-bounded organelle//cellular_component//membrane part//intrinsic component of membrane//membrane//envelope//cell//organelle//organelle envelope//organelle membrane//intracellular//intracellular organelle part//nuclear envelope//intracellular membrane…	GO:0060089//GO:0003674//GO:0008227//GO:0004935//GO:0004936//GO:0004872//GO:0004937//GO:0046983//GO:0005515//GO:0004871//GO:0046982//GO:0004888//GO:0005488//GO:0038023//GO:0004930	molecular transducer activity//molecular_function//G-protein coupled amine receptor activity//adrenergic receptor activity//alpha-adrenergic receptor activity//receptor activity//alpha1-adrenergic receptor activity//protein dimerization activity//protein binding//signal transducer activity//protein heterodimerization activity//transmembrane signaling receptor activity//binding//signaling receptor…	--	ADRA1A	Alpha 1A adrenoceptor||7TM GPCR, serpentine receptor class x (Srx)||7TM GPCR, olfactory receptor/chemoreceptor Srsx||Adrenoceptor family||GPCR, rhodopsin-like, 7TM||G protein-coupled receptor, rhodopsin-like
ENSGALT00000000640	ENSGALG00000000470	chr28	-	636058	661825	1944	828	795	1167	748	1507	1055	684	457	721	603	680	342	--	--	GO:0044424//GO:0031965//GO:0005634//GO:0043229//GO:0044422//GO:0043227//GO:0005882//GO:0012505//GO:0005638//GO:0005637//GO:0005575//GO:0034399//GO:0005623//GO:0031975//GO:0005652//GO:0045111//GO:0016020//GO:0019866//GO:0031967//GO:0031090//GO:0043228//GO:0043226//GO:0005635//GO:0044446//GO:0005622//GO:0005856//GO:0043234//GO:0031981//GO:0044430//GO:0044428//GO:0043231//GO:0043232//GO:0070013//GO:…	intracellular part//nuclear membrane//nucleus//intracellular organelle//organelle part//membrane-bounded organelle//intermediate filament//endomembrane system//lamin filament//nuclear inner membrane//cellular_component//nuclear periphery//cell//envelope//nuclear lamina//intermediate filament cytoskeleton//membrane//organelle inner membrane//organelle envelope//organelle membrane//non-membrane-bou…	GO:0003674//GO:0005198	molecular_function//structural molecule activity	--	LMNB2	Lamin Tail Domain||Intermediate filament protein
ENSGALT00000000644	ENSGALG00000000474	chr28	+	676818	677614	225	3260	4184	3820	4798	2796	2282	5229	4299	3426	2844	2955	4217	GO:0044249//GO:0009058//GO:0044238//GO:0008152//GO:0043604//GO:0009987//GO:0006412//GO:0071704//GO:0044271//GO:0044267//GO:0010467//GO:0043043//GO:1901566//GO:1901576//GO:0044237//GO:0006807//GO:0009059//GO:0043603//GO:0043170//GO:0006518//GO:0044260//GO:0034645//GO:0008150//GO:1901564//GO:0034641//GO:0019538	cellular biosynthetic process//biosynthetic process//primary metabolic process//metabolic process//amide biosynthetic process//cellular process//translation//organic substance metabolic process//cellular nitrogen compound biosynthetic process//cellular protein metabolic process//gene expression//peptide biosynthetic process//organonitrogen compound biosynthetic process//organic substance biosynth…	GO:0022625//GO:0044446//GO:0005622//GO:0043226//GO:0043228//GO:0044464//GO:0043233//GO:0005829//GO:0031974//GO:0030529//GO:0032991//GO:0005730//GO:0031981//GO:0044428//GO:0005840//GO:0070013//GO:0043231//GO:0043232//GO:0043227//GO:0043229//GO:0005737//GO:0044422//GO:0022626//GO:0044444//GO:0044424//GO:0005634//GO:0015934//GO:0005623//GO:0016020//GO:0044445//GO:0044391//GO:0005575	cytosolic large ribosomal subunit//intracellular organelle part//intracellular//organelle//non-membrane-bounded organelle//cell part//organelle lumen//cytosol//membrane-enclosed lumen//ribonucleoprotein complex//macromolecular complex//nucleolus//nuclear lumen//nuclear part//ribosome//intracellular organelle lumen//intracellular membrane-bounded organelle//intracellular non-membrane-bounded organ…	GO:0097159//GO:0005488//GO:0005198//GO:0003674//GO:1901363//GO:0003723//GO:0044822//GO:0003735//GO:0003676	organic cyclic compound binding//binding//structural molecule activity//molecular_function//heterocyclic compound binding//RNA binding//poly(A) RNA binding//structural constituent of ribosome//nucleic acid binding	--	RPL36	Ribosomal protein L36e
ENSGALT00000000646	ENSGALG00000000476	chr22	-	3455032	3456588	1557	45	37	60	34	27	34	19	29	46	8	10	13	--	--	--	--	GO:0005515//GO:0005488//GO:0003674	protein binding//binding//molecular_function	--	LRRTM4	Leucine-rich repeat, typical subtype||Leucine-rich repeat
ENSGALT00000000647	ENSGALG00000000477	chr26	+	1462432	1464531	813	4	3	0	5	3	2	4	1	2	0	4	1	GO:0006629//GO:0008150//GO:0044699//GO:0044238//GO:0044710//GO:0071704//GO:0008152	lipid metabolic process//biological_process//single-organism process//primary metabolic process//single-organism metabolic process//organic substance metabolic process//metabolic process	GO:0044424//GO:0005737//GO:0005575//GO:0005623//GO:0005622//GO:0044464	intracellular part//cytoplasm//cellular_component//cell//intracellular//cell part	--	--	--	PNPLA1	Acyl transferase/acyl hydrolase/lysophospholipase||Patatin/Phospholipase A2-related
ENSGALT00000000648	ENSGALG00000000478	chr27	+	2524612	2629807	6450	123	146	94	77	137	158	106	115	131	114	143	90	--	--	--	--	--	--	--	--	--
ENSGALT00000000655	ENSGALG00000021714	chr21	-	138391	148124	1986	11	8	4	2	16	3	8	5	7	2	7	0	GO:1901605//GO:0006082//GO:0009987//GO:0008152//GO:0044283//GO:0006464//GO:0019752//GO:1901566//GO:0044267//GO:0018193//GO:0000052//GO:0071704//GO:0044710//GO:0008652//GO:0018195//GO:0044763//GO:0044238//GO:0009058//GO:0044249//GO:0043170//GO:0044699//GO:0006520//GO:1901564//GO:0006575//GO:0019538//GO:0044711//GO:0008150//GO:0044260//GO:0046394//GO:1901576//GO:0019240//GO:0036211//GO:0018101//GO:…	alpha-amino acid metabolic process//organic acid metabolic process//cellular process//metabolic process//small molecule biosynthetic process//cellular protein modification process//carboxylic acid metabolic process//organonitrogen compound biosynthetic process//cellular protein metabolic process//peptidyl-amino acid modification//citrulline metabolic process//organic substance metabolic process//…	GO:0044464//GO:0005622//GO:0005623//GO:0005575//GO:0005737//GO:0044424	cell part//intracellular//cell//cellular_component//cytoplasm//intracellular part	GO:0005488//GO:0005509//GO:0003824//GO:0016813//GO:0043167//GO:0016810//GO:0043169//GO:0016787//GO:0046872//GO:0003674//GO:0004668	binding//calcium ion binding//catalytic activity//hydrolase activity, acting on carbon-nitrogen (but not peptide) bonds, in linear amidines//ion binding//hydrolase activity, acting on carbon-nitrogen (but not peptide) bonds//cation binding//hydrolase activity//metal ion binding//molecular_function//protein-arginine deiminase activity	--	PADI1	Cupredoxin||Protein-arginine deiminase, C-terminal||Protein-arginine deiminase (PAD), central domain||Protein-arginine deiminase (PAD) N-terminal
ENSGALT00000000658	ENSGALG00000000479	chr21	-	129323	135282	2173	22	13	21	12	31	14	13	25	15	11	38	11	GO:0043436//GO:0006807//GO:0043412//GO:0044237//GO:1901607//GO:0016053//GO:0018101//GO:0036211//GO:0042398//GO:0044281//GO:0046394//GO:1901576//GO:0019240//GO:0044260//GO:0006520//GO:1901564//GO:0006575//GO:0019538//GO:0044711//GO:0008150//GO:0043170//GO:0044699//GO:0009058//GO:0044249//GO:0044238//GO:0018195//GO:0044763//GO:0044710//GO:0008652//GO:0018193//GO:0000052//GO:0071704//GO:0019752//GO:…	oxoacid metabolic process//nitrogen compound metabolic process//macromolecule modification//cellular metabolic process//alpha-amino acid biosynthetic process//organic acid biosynthetic process//protein citrullination//protein modification process//cellular modified amino acid biosynthetic process//small molecule metabolic process//carboxylic acid biosynthetic process//organic substance biosynthet…	GO:0044424//GO:0005737//GO:0005575//GO:0005623//GO:0005622//GO:0044464	intracellular part//cytoplasm//cellular_component//cell//intracellular//cell part	GO:0004668//GO:0003674//GO:0046872//GO:0043169//GO:0016787//GO:0016810//GO:0043167//GO:0016813//GO:0003824//GO:0005509//GO:0005488	protein-arginine deiminase activity//molecular_function//metal ion binding//cation binding//hydrolase activity//hydrolase activity, acting on carbon-nitrogen (but not peptide) bonds//ion binding//hydrolase activity, acting on carbon-nitrogen (but not peptide) bonds, in linear amidines//catalytic activity//calcium ion binding//binding	--	PADI3	Protein-arginine deiminase, subgroup||Protein-arginine deiminase (PAD) N-terminal||Protein-arginine deiminase (PAD), central domain||Cupredoxin||Protein-arginine deiminase, C-terminal
ENSGALT00000000663	ENSGALG00000000483	chr26	-	1468607	1473077	783	2	1	2	3	3	1	0	0	1	2	1	0	GO:0006629//GO:0008150//GO:0044699//GO:0044238//GO:0044710//GO:0071704//GO:0008152	lipid metabolic process//biological_process//single-organism process//primary metabolic process//single-organism metabolic process//organic substance metabolic process//metabolic process	--	--	--	--	--	-	Acyl transferase/acyl hydrolase/lysophospholipase
ENSGALT00000000664	ENSGALG00000000484	LGE22C19W28_E50C23	+	911334	914630	1323	99	56	52	84	71	54	64	58	97	54	64	38	--	--	GO:0044464//GO:0043231//GO:0044428//GO:0005622//GO:0005635//GO:0044446//GO:0043226//GO:0031967//GO:0005623//GO:0031975//GO:0005575//GO:0012505//GO:0043229//GO:0044422//GO:0043227//GO:0005634//GO:0044424	cell part//intracellular membrane-bounded organelle//nuclear part//intracellular//nuclear envelope//intracellular organelle part//organelle//organelle envelope//cell//envelope//cellular_component//endomembrane system//intracellular organelle//organelle part//membrane-bounded organelle//nucleus//intracellular part	GO:0005488//GO:0005515//GO:0003674	binding//protein binding//molecular_function	--	NEMP1	Transmembrane protein 194
ENSGALT00000000667	ENSGALG00000000486	chr4	-	69409004	69426500	2590	268	193	215	244	347	170	185	181	142	148	214	137	GO:0005975//GO:0005996//GO:0019318//GO:0044699//GO:0008150//GO:0044710//GO:0044238//GO:0006006//GO:0044723//GO:0008152//GO:0071704	carbohydrate metabolic process//monosaccharide metabolic process//hexose metabolic process//single-organism process//biological_process//single-organism metabolic process//primary metabolic process//glucose metabolic process//single-organism carbohydrate metabolic process//metabolic process//organic substance metabolic process	GO:0043227//GO:0044421//GO:0005576//GO:0043230//GO:0070062//GO:0005575//GO:0065010//GO:0043226//GO:1903561//GO:0031982//GO:0031988	membrane-bounded organelle//extracellular region part//extracellular region//extracellular organelle//extracellular exosome//cellular_component//extracellular membrane-bounded organelle//organelle//extracellular vesicle//vesicle//membrane-bounded vesicle	GO:0003674//GO:0016866//GO:0016853//GO:0043169//GO:0046872//GO:0004614//GO:0016868//GO:0043167//GO:0000287//GO:0008973//GO:0005488//GO:0005515//GO:0003824	molecular_function//intramolecular transferase activity//isomerase activity//cation binding//metal ion binding//phosphoglucomutase activity//intramolecular transferase activity, phosphotransferases//ion binding//magnesium ion binding//phosphopentomutase activity//binding//protein binding//catalytic activity	--	PGM2	Alpha-D-phosphohexomutase superfamily||Alpha-D-phosphohexomutase, C-terminal||Alpha-D-phosphohexomutase, alpha/beta/alpha domain II||Alpha-D-phosphohexomutase, alpha/beta/alpha domain I||Alpha-D-phosphohexomutase, alpha/beta/alpha I/II/III||Alpha-D-phosphohexomutase, alpha/beta/alpha domain III
ENSGALT00000000670	ENSGALG00000000489	LGE22C19W28_E50C23	+	943950	953591	743	2415	1941	1604	2641	2633	1363	1711	1139	1605	904	1672	687	--	--	--	--	GO:0005488//GO:0005515//GO:0003674	binding//protein binding//molecular_function	--	-	Nascent polypeptide-associated complex subunit alpha||Nascent polypeptide-associated complex NAC domain||UBA-like
ENSGALT00000000671	ENSGALG00000000490	chr28	-	678763	694768	3160	1275	1120	972	1305	1312	805	1287	916	1423	862	878	1382	GO:0033554//GO:0044238//GO:0044257//GO:0090304//GO:0071822//GO:0006974//GO:0006461//GO:0006139//GO:0044763//GO:0030163//GO:0051716//GO:0006259//GO:0009057//GO:1901575//GO:0044710//GO:0001666//GO:0007005//GO:0071704//GO:0051260//GO:0044267//GO:0051259//GO:0006508//GO:0009056//GO:0006950//GO:0009987//GO:1901360//GO:0008152//GO:0043933//GO:0006281//GO:0006725//GO:0009628//GO:0071840//GO:0006310//GO:…	cellular response to stress//primary metabolic process//cellular protein catabolic process//nucleic acid metabolic process//protein complex subunit organization//cellular response to DNA damage stimulus//protein complex assembly//nucleobase-containing compound metabolic process//single-organism cellular process//protein catabolic process//cellular response to stimulus//DNA metabolic process//macr…	GO:0043226//GO:0043228//GO:0042645//GO:0005622//GO:0005739//GO:0044446//GO:0005759//GO:0070013//GO:0043232//GO:0043231//GO:0031974//GO:0044464//GO:0043233//GO:0044429//GO:0009295//GO:0044424//GO:0043227//GO:0044422//GO:0043229//GO:0005737//GO:0044444//GO:0005575//GO:0005623//GO:0016020	organelle//non-membrane-bounded organelle//mitochondrial nucleoid//intracellular//mitochondrion//intracellular organelle part//mitochondrial matrix//intracellular organelle lumen//intracellular non-membrane-bounded organelle//intracellular membrane-bounded organelle//membrane-enclosed lumen//cell part//organelle lumen//mitochondrial part//nucleoid//intracellular part//membrane-bounded organelle//…	GO:0017171//GO:0003678//GO:0003727//GO:0042623//GO:0097367//GO:0008233//GO:0070361//GO:0051880//GO:0043167//GO:0070011//GO:0017111//GO:0035639//GO:0097159//GO:0043566//GO:0005515//GO:0019899//GO:0003824//GO:0044212//GO:0070362//GO:0003677//GO:0000166//GO:0001067//GO:0036094//GO:0001882//GO:0032559//GO:0043168//GO:0032550//GO:0005488//GO:0004176//GO:0000975//GO:0001883//GO:0005524//GO:0003723//GO:…	serine hydrolase activity//DNA helicase activity//single-stranded RNA binding//ATPase activity, coupled//carbohydrate derivative binding//peptidase activity//mitochondrial light strand promoter anti-sense binding//G-quadruplex DNA binding//ion binding//peptidase activity, acting on L-amino acid peptides//nucleoside-triphosphatase activity//purine ribonucleoside triphosphate binding//organic cycli…	--	LONP1	P-loop containing nucleoside triphosphate hydrolase||Ribosomal protein S5 domain 2-type fold||ATPase, dynein-related, AAA domain||Lon protease, bacterial/eukaryotic-type||AAA+ ATPase domain||Peptidase S16, lon N-terminal||Peptidase S16, Lon C-terminal||ATPase, AAA-type, core||PUA-like domain||DNA helicase, Holliday junction RuvB type, N-terminal||PrkA AAA domain
ENSGALT00000000678	ENSGALG00000000495	JH375240.1	+	5570	9602	2788	3572	3667	3382	4264	3313	3067	3916	3311	4692	3797	2880	2545	GO:0006996//GO:0044260//GO:0019538//GO:0043967//GO:0043543//GO:0008150//GO:0044699//GO:0043170//GO:0051276//GO:0016570//GO:0043412//GO:0018393//GO:0044237//GO:0043982//GO:0036211//GO:0016043//GO:0018193//GO:0071704//GO:0006325//GO:0044267//GO:0006473//GO:0009987//GO:0043984//GO:0016569//GO:0043933//GO:0006464//GO:0008152//GO:0018394//GO:0018205//GO:0071840//GO:0016568//GO:0043981//GO:1902589//GO:…	organelle organization//cellular macromolecule metabolic process//protein metabolic process//histone H4 acetylation//protein acylation//biological_process//single-organism process//macromolecule metabolic process//chromosome organization//histone modification//macromolecule modification//internal peptidyl-lysine acetylation//cellular metabolic process//histone H4-K8 acetylation//protein modificat…	GO:0005575//GO:0005654//GO:1990234//GO:0044427//GO:0005623//GO:0097346//GO:0031011//GO:0070603//GO:0005634//GO:0044424//GO:0030054//GO:1902493//GO:0005737//GO:0043229//GO:0044422//GO:0000228//GO:0043227//GO:0000790//GO:0031981//GO:0071339//GO:0043231//GO:0043232//GO:0070013//GO:0031248//GO:0044428//GO:0031974//GO:1902494//GO:0044665//GO:0043233//GO:0044464//GO:0032991//GO:0044451//GO:0034708//GO:…	cellular_component//nucleoplasm//transferase complex//chromosomal part//cell//INO80-type complex//Ino80 complex//SWI/SNF superfamily-type complex//nucleus//intracellular part//cell junction//acetyltransferase complex//cytoplasm//intracellular organelle//organelle part//nuclear chromosome//membrane-bounded organelle//nuclear chromatin//nuclear lumen//MLL1 complex//intracellular membrane-bounded or…	GO:0016740//GO:0016746//GO:0043995//GO:0008080//GO:0016407//GO:0010485//GO:0034212//GO:0004402//GO:0003674//GO:0005515//GO:0061733//GO:0046972//GO:0003824//GO:0016747//GO:0005488//GO:0016410//GO:0043996	transferase activity//transferase activity, transferring acyl groups//histone acetyltransferase activity (H4-K5 specific)//N-acetyltransferase activity//acetyltransferase activity//H4 histone acetyltransferase activity//peptide N-acetyltransferase activity//histone acetyltransferase activity//molecular_function//protein binding//peptide-lysine-N-acetyltransferase activity//histone acetyltransfera…	--	MCRS1	SMAD/FHA domain||Forkhead-associated (FHA) domain
ENSGALT00000000680	ENSGALG00000000497	chr26	-	1475977	1480127	1526	16	2	34	9	7	2	8	3	7	2	4	0	--	--	--	--	--	--	--	--	--
ENSGALT00000000687	ENSGALG00000000503	chr21	+	152626	161623	2137	6	13	2	10	26	0	5	6	2	2	13	6	GO:0007420//GO:0031325//GO:0018101//GO:0036211//GO:0030336//GO:0031328//GO:0010628//GO:0023051//GO:0010557//GO:0044767//GO:0048096//GO:0042398//GO:0006333//GO:0044281//GO:0032774//GO:0018130//GO:0016043//GO:0046483//GO:0007165//GO:0051270//GO:2000112//GO:0046394//GO:0072676//GO:0006935//GO:0051128//GO:0002689//GO:0009968//GO:0019221//GO:0019240//GO:0019219//GO:0031498//GO:0071310//GO:0097659//GO:…	brain development//positive regulation of cellular metabolic process//protein citrullination//protein modification process//negative regulation of cell migration//positive regulation of cellular biosynthetic process//positive regulation of gene expression//regulation of signaling//positive regulation of macromolecule biosynthetic process//single-organism developmental process//chromatin-mediated …	GO:0043229//GO:0005737//GO:0044422//GO:0044421//GO:0043227//GO:0035327//GO:0044424//GO:0043230//GO:0005623//GO:0005576//GO:0065010//GO:0005575//GO:0070062//GO:0044427//GO:0005622//GO:0044446//GO:0043228//GO:0043226//GO:0005694//GO:0000785//GO:0031982//GO:1903561//GO:0044464//GO:0032991//GO:0043232//GO:0031988	intracellular organelle//cytoplasm//organelle part//extracellular region part//membrane-bounded organelle//transcriptionally active chromatin//intracellular part//extracellular organelle//cell//extracellular region//extracellular membrane-bounded organelle//cellular_component//extracellular exosome//chromosomal part//intracellular//intracellular organelle part//non-membrane-bounded organelle//org…	GO:0003674//GO:0004668//GO:0030331//GO:0005102//GO:0016787//GO:0043169//GO:0035257//GO:0051427//GO:0016810//GO:0046872//GO:0043167//GO:0016813//GO:0005488//GO:0005515//GO:0035258//GO:0003824//GO:0005509	molecular_function//protein-arginine deiminase activity//estrogen receptor binding//receptor binding//hydrolase activity//cation binding//nuclear hormone receptor binding//hormone receptor binding//hydrolase activity, acting on carbon-nitrogen (but not peptide) bonds//metal ion binding//ion binding//hydrolase activity, acting on carbon-nitrogen (but not peptide) bonds, in linear amidines//binding…	--	PADI2	Protein-arginine deiminase (PAD) N-terminal||Protein-arginine deiminase (PAD), central domain||Cupredoxin||Protein-arginine deiminase, C-terminal
ENSGALT00000000689	ENSGALG00000000504	chr26	-	1482961	1487317	1722	39	20	16	17	24	3	17	5	12	5	15	5	GO:0031327//GO:0006139//GO:0044763//GO:0051171//GO:0032502//GO:0065007//GO:0006366//GO:0010629//GO:0016070//GO:0051172//GO:0009058//GO:0048519//GO:0048523//GO:0044249//GO:0044238//GO:0031323//GO:0048869//GO:0090304//GO:1903507//GO:0019438//GO:0009987//GO:1901360//GO:2000113//GO:0045892//GO:0008152//GO:0006725//GO:0019222//GO:0044271//GO:0034654//GO:0071704//GO:0051252//GO:0080090//GO:0010467//GO:…	negative regulation of cellular biosynthetic process//nucleobase-containing compound metabolic process//single-organism cellular process//regulation of nitrogen compound metabolic process//developmental process//biological regulation//transcription from RNA polymerase II promoter//negative regulation of gene expression//RNA metabolic process//negative regulation of nitrogen compound metabolic pro…	GO:0005622//GO:0044446//GO:0043226//GO:0031974//GO:0044464//GO:0043233//GO:0031981//GO:0070013//GO:0043231//GO:0044428//GO:0043227//GO:0044422//GO:0043229//GO:0005634//GO:0044424//GO:0005623//GO:0005654//GO:0005575	intracellular//intracellular organelle part//organelle//membrane-enclosed lumen//cell part//organelle lumen//nuclear lumen//intracellular organelle lumen//intracellular membrane-bounded organelle//nuclear part//membrane-bounded organelle//organelle part//intracellular organelle//nucleus//intracellular part//cell//nucleoplasm//cellular_component	GO:0097159//GO:0005488//GO:0001012//GO:0000975//GO:0001071//GO:0005515//GO:0044212//GO:0000981//GO:0003677//GO:0001067//GO:0000977//GO:0003674//GO:0000976//GO:1901363//GO:0003676//GO:0003700//GO:0043565//GO:0001227	organic cyclic compound binding//binding//RNA polymerase II regulatory region DNA binding//regulatory region DNA binding//nucleic acid binding transcription factor activity//protein binding//transcription regulatory region DNA binding//RNA polymerase II transcription factor activity, sequence-specific DNA binding//DNA binding//regulatory region nucleic acid binding//RNA polymerase II regulatory r…	--	ETV7	Ets domain||Pointed domain||Sterile alpha motif/pointed domain
ENSGALT00000000694	ENSGALG00000000508	chr21	+	162038	170418	1027	1628	1287	1407	1758	1417	972	1666	1739	1911	593	1312	1733	GO:0044710//GO:0045333//GO:0015980//GO:0044763//GO:0055114//GO:0044238//GO:0006082//GO:0008152//GO:0009987//GO:0006099//GO:0019752//GO:0071704//GO:0044281//GO:0044237//GO:0043436//GO:0072350//GO:0006101//GO:0044699//GO:0008150//GO:0009060//GO:0006091	single-organism metabolic process//cellular respiration//energy derivation by oxidation of organic compounds//single-organism cellular process//oxidation-reduction process//primary metabolic process//organic acid metabolic process//metabolic process//cellular process//tricarboxylic acid cycle//carboxylic acid metabolic process//organic substance metabolic process//small molecule metabolic process…	GO:0005739//GO:0044446//GO:0005622//GO:0031090//GO:0031967//GO:0043226//GO:0019866//GO:0044464//GO:0043231//GO:0031966//GO:0005743//GO:0044444//GO:0043227//GO:0005737//GO:0043229//GO:0044422//GO:0044424//GO:0044429//GO:0016020//GO:0005623//GO:0031975//GO:0005740//GO:0005575	mitochondrion//intracellular organelle part//intracellular//organelle membrane//organelle envelope//organelle//organelle inner membrane//cell part//intracellular membrane-bounded organelle//mitochondrial membrane//mitochondrial inner membrane//cytoplasmic part//membrane-bounded organelle//cytoplasm//intracellular organelle//organelle part//intracellular part//mitochondrial part//membrane//cell//e…	GO:0051538//GO:0043167//GO:0051536//GO:0008177//GO:0005488//GO:0051539//GO:0003824//GO:0016491//GO:0003674//GO:0016627//GO:0009055//GO:0016635//GO:0051537//GO:0043169//GO:0046872//GO:0051540//GO:0000104	3 iron, 4 sulfur cluster binding//ion binding//iron-sulfur cluster binding//succinate dehydrogenase (ubiquinone) activity//binding//4 iron, 4 sulfur cluster binding//catalytic activity//oxidoreductase activity//molecular_function//oxidoreductase activity, acting on the CH-CH group of donors//electron carrier activity//oxidoreductase activity, acting on the CH-CH group of donors, quinone or relate…	--	-	Succinate dehydrogenase/fumarate reductase iron-sulphur protein||Alpha-helical ferredoxin||2Fe-2S ferredoxin-type domain
ENSGALT00000000695	ENSGALG00000000509	chr23	+	188096	199912	6681	15	8	6	6	21	1	6	4	6	10	3	6	--	--	--	--	--	--	--	AIM1L	Beta/gamma crystallin||Gamma-crystallin-related||Ricin B lectin domain
ENSGALT00000000697	ENSGALG00000000510	chr27	+	2698550	2714282	3879	512	413	588	710	515	668	500	435	583	726	493	482	--	--	GO:0031461//GO:0043227//GO:0044422//GO:0043229//GO:0016363//GO:0080008//GO:0044424//GO:0005634//GO:0005623//GO:0034399//GO:0000151//GO:1990234//GO:0005654//GO:0005575//GO:0043234//GO:0044446//GO:0005622//GO:0043226//GO:0032991//GO:0044464//GO:0043233//GO:1902494//GO:0031974//GO:0044428//GO:0070013//GO:0043231//GO:0031981	cullin-RING ubiquitin ligase complex//membrane-bounded organelle//organelle part//intracellular organelle//nuclear matrix//Cul4-RING E3 ubiquitin ligase complex//intracellular part//nucleus//cell//nuclear periphery//ubiquitin ligase complex//transferase complex//nucleoplasm//cellular_component//protein complex//intracellular organelle part//intracellular//organelle//macromolecular complex//cell p…	GO:0003674//GO:0005488//GO:0005515	molecular_function//binding//protein binding	--	DCAF7	WD40-repeat-containing domain||WD40 repeat
ENSGALT00000000700	ENSGALG00000000511	chr26	+	1495717	1504229	1299	2901	2969	4091	1549	2103	1111	1679	1749	1475	2714	5763	3080	GO:0009987//GO:0048518//GO:0008152//GO:0010562//GO:0043933//GO:0071840//GO:0019222//GO:0051260//GO:0051259//GO:0019220//GO:0006461//GO:0045937//GO:0006796//GO:0065007//GO:0031323//GO:0009893//GO:0071822//GO:0042327//GO:0016310//GO:0048522//GO:0050794//GO:0065003//GO:0008150//GO:0031325//GO:0044085//GO:0016043//GO:0042325//GO:0022607//GO:0006793//GO:0051174//GO:0050789//GO:0070271//GO:0044237	cellular process//positive regulation of biological process//metabolic process//positive regulation of phosphorus metabolic process//macromolecular complex subunit organization//cellular component organization or biogenesis//regulation of metabolic process//protein homooligomerization//protein oligomerization//regulation of phosphate metabolic process//protein complex assembly//positive regulatio…	GO:0044464//GO:0005622//GO:0005623//GO:0005575//GO:0005737//GO:0044424	cell part//intracellular//cell//cellular_component//cytoplasm//intracellular part	GO:0005488//GO:0005515//GO:0003674	binding//protein binding//molecular_function	KCTD20; potassium channel tetramerisation domain containing 20	KCTD20	BTB/POZ fold||Potassium channel tetramerisation-type BTB domain||BTB/POZ-like
ENSGALT00000000702	ENSGALG00000000513	chr11	+	18218293	18225436	2362	454	370	441	525	496	352	515	361	472	421	383	330	--	--	GO:0005622//GO:0043226//GO:0044464//GO:0043231//GO:0043229//GO:0043227//GO:0005634//GO:0044424//GO:0005623//GO:0005575	intracellular//organelle//cell part//intracellular membrane-bounded organelle//intracellular organelle//membrane-bounded organelle//nucleus//intracellular part//cell//cellular_component	GO:0043167//GO:0097159//GO:0005488//GO:0005515//GO:0046914//GO:0003674//GO:1901363//GO:0043169//GO:0003676//GO:0008270//GO:0046872	ion binding//organic cyclic compound binding//binding//protein binding//transition metal ion binding//molecular_function//heterocyclic compound binding//cation binding//nucleic acid binding//zinc ion binding//metal ion binding	--	ZNF276	Zinc finger, C2H2-like||Zinc finger, C2H2||Zinc finger, AD-type
ENSGALT00000000703	ENSGALG00000000514	chr21	+	171133	212641	785	206	181	230	152	195	184	202	140	180	153	202	242	GO:1901564//GO:0019538//GO:0034641//GO:0034645//GO:0044711//GO:0008150//GO:0044260//GO:0006996//GO:0006518//GO:0043170//GO:0044699//GO:0043603//GO:0009059//GO:0006807//GO:0032543//GO:0044237//GO:0016043//GO:1901576//GO:0043043//GO:1901566//GO:0044267//GO:0010467//GO:0007005//GO:0044271//GO:0071704//GO:0006412//GO:0071840//GO:0009987//GO:0043604//GO:0008152//GO:1902589//GO:0044238//GO:0009058//GO:…	organonitrogen compound metabolic process//protein metabolic process//cellular nitrogen compound metabolic process//cellular macromolecule biosynthetic process//single-organism biosynthetic process//biological_process//cellular macromolecule metabolic process//organelle organization//peptide metabolic process//macromolecule metabolic process//single-organism process//cellular amide metabolic proc…	GO:0005575//GO:0044391//GO:0005623//GO:0015935//GO:0044429//GO:0044424//GO:0044444//GO:0043227//GO:0044422//GO:0005737//GO:0043229//GO:0070013//GO:0043232//GO:0043231//GO:0005763//GO:0005840//GO:0000313//GO:0005759//GO:0000314//GO:0032991//GO:0005761//GO:0030529//GO:0031974//GO:0044464//GO:0043233//GO:0043226//GO:0043228//GO:0005622//GO:0005739//GO:0044446	cellular_component//ribosomal subunit//cell//small ribosomal subunit//mitochondrial part//intracellular part//cytoplasmic part//membrane-bounded organelle//organelle part//cytoplasm//intracellular organelle//intracellular organelle lumen//intracellular non-membrane-bounded organelle//intracellular membrane-bounded organelle//mitochondrial small ribosomal subunit//ribosome//organellar ribosome//mi…	GO:0003735//GO:0003674//GO:0005198	structural constituent of ribosome//molecular_function//structural molecule activity	--	-	Ribosomal protein S16 domain||Ribosomal protein S16
ENSGALT00000000704	ENSGALG00000013837	chr9	+	17416496	17505171	6015	1799	1482	1357	1743	1235	1861	1373	1381	1689	2074	1330	1394	GO:1901135//GO:0044260//GO:0000122//GO:0006641//GO:0002021//GO:0010605//GO:1901564//GO:0009891//GO:0019538//GO:0034641//GO:0060255//GO:0048589//GO:0034645//GO:0006357//GO:0009889//GO:1903508//GO:0006629//GO:0008150//GO:0009605//GO:0010498//GO:0051603//GO:0048731//GO:0048522//GO:0030154//GO:0031324//GO:0044265//GO:1902679//GO:0048513//GO:0016042//GO:0009059//GO:0007275//GO:0043170//GO:0051254//GO:…	carbohydrate derivative metabolic process//cellular macromolecule metabolic process//negative regulation of transcription from RNA polymerase II promoter//triglyceride metabolic process//response to dietary excess//negative regulation of macromolecule metabolic process//organonitrogen compound metabolic process//positive regulation of biosynthetic process//protein metabolic process//cellular nitr…	GO:0005654//GO:0005575//GO:0005874//GO:0005623//GO:0017053//GO:0005634//GO:0044424//GO:0005819//GO:0043227//GO:0043229//GO:0044422//GO:0031981//GO:0070013//GO:0043231//GO:0043232//GO:0044428//GO:0044430//GO:1902494//GO:0031974//GO:0044464//GO:0043233//GO:0005876//GO:0032991//GO:0044451//GO:0043226//GO:0015630//GO:0043228//GO:0000118//GO:0005622//GO:0005856//GO:0044446//GO:0043234	nucleoplasm//cellular_component//microtubule//cell//transcriptional repressor complex//nucleus//intracellular part//spindle//membrane-bounded organelle//intracellular organelle//organelle part//nuclear lumen//intracellular organelle lumen//intracellular membrane-bounded organelle//intracellular non-membrane-bounded organelle//nuclear part//cytoskeletal part//catalytic complex//membrane-enclosed l…	GO:0003714//GO:0003676//GO:1901363//GO:0000988//GO:0003674//GO:0005515//GO:0003677//GO:0003712//GO:0005488//GO:0008013//GO:0000989//GO:0042393//GO:0047485//GO:0097159	transcription corepressor activity//nucleic acid binding//heterocyclic compound binding//transcription factor activity, protein binding//molecular_function//protein binding//DNA binding//transcription cofactor activity//binding//beta-catenin binding//transcription factor activity, transcription factor binding//histone binding//protein N-terminus binding//organic cyclic compound binding	--	TBL1XR1	G-protein beta WD-40 repeat||LisH dimerisation motif||LisH dimerisation motif, subgroup||WD40-repeat-containing domain||WD40 repeat
ENSGALT00000000705	ENSGALG00000000516	chr11	-	18225502	18257747	4309	39	29	38	46	64	11	21	12	17	30	52	13	GO:0008584//GO:0048608//GO:0046545//GO:0044707//GO:1903046//GO:0046546//GO:0071840//GO:0051321//GO:0009987//GO:0046661//GO:0007548//GO:0003006//GO:1902589//GO:0008585//GO:0007140//GO:0032501//GO:0022414//GO:0042127//GO:0000280//GO:0000003//GO:0032502//GO:0065007//GO:0044763//GO:0046660//GO:0008150//GO:0008406//GO:0006996//GO:0022402//GO:0008283//GO:0007275//GO:0050794//GO:0044699//GO:0061458//GO:…	male gonad development//reproductive structure development//development of primary female sexual characteristics//single-multicellular organism process//meiotic cell cycle process//development of primary male sexual characteristics//cellular component organization or biogenesis//meiotic cell cycle//cellular process//male sex differentiation//sex differentiation//developmental process involved in …	GO:0044428//GO:0070013//GO:0043231//GO:0043232//GO:0005730//GO:0031981//GO:0032991//GO:0044464//GO:0043233//GO:0031974//GO:0043226//GO:0043228//GO:0044451//GO:0043234//GO:0044446//GO:0005622//GO:0043240//GO:0005654//GO:0005575//GO:0005623//GO:0044424//GO:0005634//GO:0043227//GO:0005737//GO:0043229//GO:0044422	nuclear part//intracellular organelle lumen//intracellular membrane-bounded organelle//intracellular non-membrane-bounded organelle//nucleolus//nuclear lumen//macromolecular complex//cell part//organelle lumen//membrane-enclosed lumen//organelle//non-membrane-bounded organelle//nucleoplasm part//protein complex//intracellular organelle part//intracellular//Fanconi anaemia nuclear complex//nucleop…	GO:0005515//GO:0005488//GO:0003674	protein binding//binding//molecular_function	--	FANCA	Fanconi anaemia group A protein
ENSGALT00000000712	ENSGALG00000000518	chr26	+	500629	507262	1725	327	220	230	317	281	238	216	227	267	294	174	258	GO:0036211//GO:0006888//GO:0044802//GO:0016567//GO:0051649//GO:0007165//GO:1902582//GO:0016043//GO:0006513//GO:0044085//GO:1902580//GO:0048207//GO:0022607//GO:1902591//GO:0070271//GO:0023052//GO:0050789//GO:0016192//GO:0043412//GO:0016482//GO:0051656//GO:0044237//GO:0051640//GO:0051668//GO:0051179//GO:0048193//GO:0044699//GO:0007166//GO:0050794//GO:0050896//GO:0043170//GO:0006996//GO:0051234//GO:…	protein modification process//ER to Golgi vesicle-mediated transport//single-organism membrane organization//protein ubiquitination//establishment of localization in cell//signal transduction//single-organism intracellular transport//cellular component organization//protein monoubiquitination//cellular component biogenesis//single-organism cellular localization//vesicle targeting, rough ER to cis…	GO:0012505//GO:0044422//GO:0043229//GO:0005737//GO:0043227//GO:0030134//GO:0098588//GO:0044444//GO:0031461//GO:0044431//GO:0044424//GO:0005623//GO:0016020//GO:0005575//GO:1990234//GO:0000151//GO:0005622//GO:0000139//GO:0030133//GO:0044446//GO:0043234//GO:0005794//GO:0043226//GO:0031090//GO:1902494//GO:0031982//GO:0031410//GO:0044464//GO:0032991//GO:0031463//GO:0030135//GO:0016023//GO:0043231//GO:…	endomembrane system//organelle part//intracellular organelle//cytoplasm//membrane-bounded organelle//ER to Golgi transport vesicle//bounding membrane of organelle//cytoplasmic part//cullin-RING ubiquitin ligase complex//Golgi apparatus part//intracellular part//cell//membrane//cellular_component//transferase complex//ubiquitin ligase complex//intracellular//Golgi membrane//transport vesicle//intr…	GO:0003674//GO:0005488//GO:0005515	molecular_function//binding//protein binding	--	KLHL12	Kelch-like protein, gigaxonin type||BTB/POZ fold||BTB/POZ||Kelch repeat type 1||Kelch repeat type 2||BTB/Kelch-associated
ENSGALT00000000714	ENSGALG00000000519	chr23	+	203721	213621	1331	21	6	4	11	12	1	4	4	2	8	13	5	--	--	--	--	GO:0003674//GO:0005515//GO:0005488	molecular_function//protein binding//binding	--	UBXN11	UBX domain||Ubiquitin-like||Ubiquitin-related domain||SEP domain
ENSGALT00000000716	ENSGALG00000013789	chr10	+	9954985	10004800	3693	1174	1070	1000	1125	724	928	788	565	927	349	619	616	GO:0019318//GO:0006793//GO:0044237//GO:0005975//GO:0005996//GO:0008150//GO:0044262//GO:0046835//GO:0006012//GO:0016310//GO:0044699//GO:0044238//GO:0006796//GO:0044710//GO:0071704//GO:0044723//GO:0009987//GO:0008152	hexose metabolic process//phosphorus metabolic process//cellular metabolic process//carbohydrate metabolic process//monosaccharide metabolic process//biological_process//cellular carbohydrate metabolic process//carbohydrate phosphorylation//galactose metabolic process//phosphorylation//single-organism process//primary metabolic process//phosphate-containing compound metabolic process//single-orga…	GO:0044424//GO:0005737//GO:0005575//GO:0005623//GO:0005622//GO:0044464	intracellular part//cytoplasm//cellular_component//cell//intracellular//cell part	GO:0005524//GO:1901363//GO:0016772//GO:0017076//GO:0030554//GO:0032553//GO:0003674//GO:0032549//GO:0016740//GO:0032555//GO:1901265//GO:0097367//GO:0043167//GO:0097159//GO:0035639//GO:0004335//GO:0019200//GO:0003824//GO:0000166//GO:0036094//GO:0043168//GO:0001882//GO:0032559//GO:0005488//GO:0016301//GO:0032550//GO:0016773//GO:0001883	ATP binding//heterocyclic compound binding//transferase activity, transferring phosphorus-containing groups//purine nucleotide binding//adenyl nucleotide binding//ribonucleotide binding//molecular_function//ribonucleoside binding//transferase activity//purine ribonucleotide binding//nucleoside phosphate binding//carbohydrate derivative binding//ion binding//organic cyclic compound binding//purine…	--	GALK2	GHMP kinase N-terminal domain||Galactokinase||Mevalonate/galactokinase||Galactokinase galactose-binding domain||GHMP kinase, C-terminal domain||Ribosomal protein S5 domain 2-type fold
ENSGALT00000000717	ENSGALG00000000521	chr11	+	18260413	18267088	2380	5	8	113	15	22	6	6	9	16	10	16	0	GO:0036089//GO:0044085//GO:0016043//GO:1902580//GO:0007017//GO:0051649//GO:0016192//GO:0007049//GO:0051656//GO:0022607//GO:0051017//GO:0000910//GO:0048285//GO:0007010//GO:0007126//GO:0051301//GO:0030036//GO:0061572//GO:0032506//GO:0044699//GO:0022402//GO:0051640//GO:0007015//GO:0007143//GO:0051179//GO:0051295//GO:0008150//GO:0030029//GO:0006996//GO:0051234//GO:0046907//GO:0000280//GO:0000003//GO:…	cleavage furrow formation//cellular component biogenesis//cellular component organization//single-organism cellular localization//microtubule-based process//establishment of localization in cell//vesicle-mediated transport//cell cycle//establishment of organelle localization//cellular component assembly//actin filament bundle assembly//cytokinesis//organelle fission//cytoskeleton organization//me…	GO:0044444//GO:0043227//GO:0043229//GO:0030659//GO:0005737//GO:0044422//GO:0044424//GO:0032154//GO:0016020//GO:0005623//GO:0005575//GO:0044433//GO:0009986//GO:0032153//GO:0032155//GO:0005622//GO:0044446//GO:0043226//GO:0097610//GO:0012506//GO:0031090//GO:0031982//GO:0044464//GO:0031410//GO:0031988//GO:0071944//GO:0043231//GO:0016023//GO:0005938	cytoplasmic part//membrane-bounded organelle//intracellular organelle//cytoplasmic vesicle membrane//cytoplasm//organelle part//intracellular part//cleavage furrow//membrane//cell//cellular_component//cytoplasmic vesicle part//cell surface//cell division site//cell division site part//intracellular//intracellular organelle part//organelle//cell surface furrow//vesicle membrane//organelle membrane…	--	--	--	SPIRE2	Zinc finger, FYVE/PHD-type||KIND
ENSGALT00000000720	ENSGALG00000000522	JH376331.1	+	36552	38890	1473	799	1069	1147	1040	769	753	1269	716	761	903	686	925	GO:0008150//GO:0008152	biological_process//metabolic process	--	--	GO:0003674//GO:0003824	molecular_function//catalytic activity	--	-	Fumarylacetoacetase, C-terminal-related||Fumarylacetoacetase, C-terminal
ENSGALT00000000721	ENSGALG00000000523	chr26	-	1510158	1518372	1400	600	397	522	721	589	521	580	442	568	384	531	396	GO:0071704//GO:0019222//GO:0009966//GO:0080090//GO:0044267//GO:0019220//GO:0032269//GO:0048583//GO:0044092//GO:0048585//GO:0071901//GO:0008152//GO:0006464//GO:0009987//GO:0051246//GO:0044700//GO:0051248//GO:0001932//GO:0048519//GO:0006468//GO:0045859//GO:0048523//GO:0065009//GO:0031400//GO:0031323//GO:0044238//GO:0006796//GO:0044763//GO:0051716//GO:0000165//GO:0032268//GO:0007154//GO:0044710//GO:…	organic substance metabolic process//regulation of metabolic process//regulation of signal transduction//regulation of primary metabolic process//cellular protein metabolic process//regulation of phosphate metabolic process//negative regulation of cellular protein metabolic process//regulation of response to stimulus//negative regulation of molecular function//negative regulation of response to s…	GO:0031981//GO:0044428//GO:0070013//GO:0043231//GO:0044464//GO:0043233//GO:0031974//GO:1902494//GO:0032991//GO:0034708//GO:0044451//GO:0035097//GO:0043226//GO:0044446//GO:0005622//GO:0043234//GO:1990234//GO:0005654//GO:0005575//GO:0070688//GO:0005623//GO:0044424//GO:0005634//GO:0043227//GO:0044422//GO:0043229//GO:0005737	nuclear lumen//nuclear part//intracellular organelle lumen//intracellular membrane-bounded organelle//cell part//organelle lumen//membrane-enclosed lumen//catalytic complex//macromolecular complex//methyltransferase complex//nucleoplasm part//histone methyltransferase complex//organelle//intracellular organelle part//intracellular//protein complex//transferase complex//nucleoplasm//cellular_compo…	GO:0019899//GO:0003824//GO:0005515//GO:0000166//GO:0036094//GO:0019900//GO:0004674//GO:0001882//GO:0032559//GO:0043168//GO:0001883//GO:0016773//GO:0032550//GO:0016301//GO:0005488//GO:0097367//GO:0000287//GO:0043167//GO:0035639//GO:0097159//GO:0046872//GO:0032549//GO:0016740//GO:0043169//GO:1901265//GO:0032555//GO:0005524//GO:1901363//GO:0019901//GO:0017076//GO:0030554//GO:0016772//GO:0031435//GO:…	enzyme binding//catalytic activity//protein binding//nucleotide binding//small molecule binding//kinase binding//protein serine/threonine kinase activity//nucleoside binding//adenyl ribonucleotide binding//anion binding//purine nucleoside binding//phosphotransferase activity, alcohol group as acceptor//purine ribonucleoside binding//kinase activity//binding//carbohydrate derivative binding//magne…	--	STK38	Protein kinase domain||Protein kinase-like domain||Tyrosine-protein kinase, catalytic domain||Serine-threonine/tyrosine-protein kinase catalytic domain||Serine/threonine/dual specificity protein kinase, catalytic domain||AGC-kinase, C-terminal||Protein kinase, C-terminal
ENSGALT00000000726	ENSGALG00000000526	chr11	-	18259198	18260379	722	0	1	2	0	3	0	0	0	1	2	1	0	--	--	--	--	--	--	--	--	--
ENSGALT00000000727	ENSGALG00000000527	chr23	-	215226	217140	1216	2303	1414	1248	1673	2445	1140	1543	893	1400	769	1594	657	GO:0044093//GO:0030029//GO:0051336//GO:0022411//GO:0006996//GO:0051261//GO:0030834//GO:0043241//GO:0040011//GO:0032970//GO:0001667//GO:0008150//GO:0007015//GO:0008064//GO:0051179//GO:0065008//GO:0050794//GO:0043087//GO:0044699//GO:0048870//GO:0010631//GO:0051345//GO:0030042//GO:0040012//GO:0050790//GO:0007010//GO:0010632//GO:0033043//GO:0030036//GO:0032984//GO:0050789//GO:0051239//GO:0042592//GO:…	positive regulation of molecular function//actin filament-based process//regulation of hydrolase activity//cellular component disassembly//organelle organization//protein depolymerization//regulation of actin filament depolymerization//protein complex disassembly//locomotion//regulation of actin filament-based process//ameboidal-type cell migration//biological_process//actin filament organization…	GO:0065010//GO:0070062//GO:0005575//GO:0042995//GO:0005623//GO:0043230//GO:0005576//GO:0043227//GO:0044421//GO:0031988//GO:1903561//GO:0031982//GO:0044464//GO:0043226//GO:0031252//GO:0030027	extracellular membrane-bounded organelle//extracellular exosome//cellular_component//cell projection//cell//extracellular organelle//extracellular region//membrane-bounded organelle//extracellular region part//membrane-bounded vesicle//extracellular vesicle//vesicle//cell part//organelle//cell leading edge//lamellipodium	GO:0060589//GO:0098772//GO:0015035//GO:0030234//GO:0005102//GO:0030215//GO:0009055//GO:0003674//GO:0016491//GO:0005515//GO:0003824//GO:0030695//GO:0005488//GO:0008047//GO:0016667//GO:0005096//GO:0015036	nucleoside-triphosphatase regulator activity//molecular function regulator//protein disulfide oxidoreductase activity//enzyme regulator activity//receptor binding//semaphorin receptor binding//electron carrier activity//molecular_function//oxidoreductase activity//protein binding//catalytic activity//GTPase regulator activity//binding//enzyme activator activity//oxidoreductase activity, acting on…	--	SH3BGRL3	Thioredoxin-like fold||SH3-binding, glutamic acid-rich protein||Glutaredoxin
ENSGALT00000000728	ENSGALG00000000528	chr11	-	18297075	18298237	876	44	52	48	36	47	37	32	16	39	18	16	14	--	--	GO:0005623//GO:0005575//GO:0005737//GO:0044424//GO:0044464//GO:0005622	cell//cellular_component//cytoplasm//intracellular part//cell part//intracellular	--	--	--	DBNDD1	Dysbindin
ENSGALT00000000731	ENSGALG00000000530	chr21	-	176274	183622	2290	226	143	194	269	194	190	186	140	235	118	197	150	GO:1902578//GO:0009987//GO:0006810//GO:0044765//GO:0044763//GO:0008150//GO:0055085//GO:0051234//GO:0044699//GO:0051179	single-organism localization//cellular process//transport//single-organism transport//single-organism cellular process//biological_process//transmembrane transport//establishment of localization//single-organism process//localization	GO:0005575//GO:0016020//GO:0031224//GO:0044425//GO:0016021	cellular_component//membrane//intrinsic component of membrane//membrane part//integral component of membrane	--	--	--	SLC45A1	Major facilitator superfamily domain||Major facilitator superfamily
ENSGALT00000000735	ENSGALG00000000533	chr26	+	1527549	1533439	882	256	251	409	318	299	298	406	803	593	515	425	378	--	--	--	--	GO:0097159//GO:0036094//GO:0000166//GO:0005515//GO:0005488//GO:1901363//GO:0003723//GO:0003674//GO:0003676//GO:1901265//GO:0044822	organic cyclic compound binding//small molecule binding//nucleotide binding//protein binding//binding//heterocyclic compound binding//RNA binding//molecular_function//nucleic acid binding//nucleoside phosphate binding//poly(A) RNA binding	--	SRSF3	RNA recognition motif domain
ENSGALT00000000738	ENSGALG00000000534	JH375214.1	+	1205	3576	1873	2	1	3	6	10	1	2	1	1	9	7	1	GO:0051649//GO:0009617//GO:0042493//GO:0033673//GO:0046683//GO:0051348//GO:0002673//GO:0012501//GO:0015718//GO:1904018//GO:0042592//GO:0046165//GO:0032774//GO:0050886//GO:0044281//GO:0044767//GO:1901617//GO:0009719//GO:0046649//GO:0019915//GO:0032270//GO:0045834//GO:0010557//GO:0042326//GO:0014074//GO:0031328//GO:0071715//GO:0010827//GO:0070489//GO:0031620//GO:0042345//GO:0023051//GO:0010628//GO:…	establishment of localization in cell//response to bacterium//response to drug//negative regulation of kinase activity//response to organophosphorus//negative regulation of transferase activity//regulation of acute inflammatory response//programmed cell death//monocarboxylic acid transport//positive regulation of vasculature development//homeostatic process//alcohol biosynthetic process//RNA bios…	GO:0044421//GO:0043227//GO:0043229//GO:0005737//GO:0012505//GO:0044444//GO:0044424//GO:0005615//GO:0005623//GO:0005576//GO:0005575//GO:0005622//GO:0043226//GO:0044464//GO:0030141//GO:0031410//GO:0031982//GO:0031988//GO:0016023//GO:0043231	extracellular region part//membrane-bounded organelle//intracellular organelle//cytoplasm//endomembrane system//cytoplasmic part//intracellular part//extracellular space//cell//extracellular region//cellular_component//intracellular//organelle//cell part//secretory granule//cytoplasmic vesicle//vesicle//membrane-bounded vesicle//cytoplasmic membrane-bounded vesicle//intracellular membrane-bounded…	GO:0005125//GO:0003674//GO:0070851//GO:0005149//GO:0005102//GO:0005126//GO:0019904//GO:0005488//GO:0005515	cytokine activity//molecular_function//growth factor receptor binding//interleukin-1 receptor binding//receptor binding//cytokine receptor binding//protein domain specific binding//binding//protein binding	--	il-1beta	Interleukin-1 alpha/beta||Interleukin-1 propeptide||Cytokine, IL-1-like||Interleukin-1 family
ENSGALT00000000739	ENSGALG00000000535	chr21	+	254221	257066	1310	288	144	151	258	514	269	171	151	164	515	376	204	GO:0023052//GO:0050789//GO:0051174//GO:0043412//GO:0045616//GO:0048856//GO:0006793//GO:0030855//GO:0007167//GO:0046777//GO:0051239//GO:0044237//GO:0031952//GO:0010648//GO:0001944//GO:0023057//GO:0042325//GO:0007165//GO:0043589//GO:0009913//GO:0009968//GO:0010646//GO:0007173//GO:0036211//GO:0009653//GO:0043588//GO:0009892//GO:0042326//GO:0023051//GO:0044767//GO:0045604//GO:0060255//GO:0019538//GO:…	signaling//regulation of biological process//regulation of phosphorus metabolic process//macromolecule modification//regulation of keratinocyte differentiation//anatomical structure development//phosphorus metabolic process//epithelial cell differentiation//enzyme linked receptor protein signaling pathway//protein autophosphorylation//regulation of multicellular organismal process//cellular metab…	GO:0044424//GO:0031234//GO:0005575//GO:0044425//GO:0016020//GO:0005623//GO:0098562//GO:0009898//GO:0044459//GO:0019898//GO:0005622//GO:0098552//GO:0019897//GO:0071944//GO:0005886//GO:0044464	intracellular part//extrinsic component of cytoplasmic side of plasma membrane//cellular_component//membrane part//membrane//cell//cytoplasmic side of membrane//cytoplasmic side of plasma membrane//plasma membrane part//extrinsic component of membrane//intracellular//side of membrane//extrinsic component of plasma membrane//cell periphery//plasma membrane//cell part	GO:0019901//GO:0003674//GO:0005515//GO:0019899//GO:0005488//GO:0019900	protein kinase binding//molecular_function//protein binding//enzyme binding//binding//kinase binding	--	ERRFI1	Mig-6 domain||Cdc42 binding domain like
ENSGALT00000000743	ENSGALG00000000538	chr27	+	2775142	2781204	1046	137	114	84	94	119	98	122	84	149	92	106	57	--	--	--	--	GO:0005515//GO:0046914//GO:0005488//GO:0043167//GO:0046872//GO:0008270//GO:0043169//GO:0003674	protein binding//transition metal ion binding//binding//ion binding//metal ion binding//zinc ion binding//cation binding//molecular_function	--	RNF113A	Zinc finger, C3HC4 RING-type||Zinc finger, RING-type||Zinc finger, CCCH-type
ENSGALT00000000745	ENSGALG00000000540	chr11	+	18300555	18308190	1565	204	168	165	171	169	134	185	175	197	105	151	175	GO:0051674//GO:0006928//GO:0044763//GO:0051641//GO:0034613//GO:0009987//GO:0008104//GO:0070727//GO:0044699//GO:0048870//GO:0051179//GO:0040011//GO:0033036//GO:0008150	localization of cell//movement of cell or subcellular component//single-organism cellular process//cellular localization//cellular protein localization//cellular process//protein localization//cellular macromolecule localization//single-organism process//cell motility//localization//locomotion//macromolecule localization//biological_process	GO:0043234//GO:0005794//GO:0005856//GO:0005622//GO:0044446//GO:0015630//GO:0043228//GO:0043226//GO:0031514//GO:0032991//GO:0044464//GO:0005929//GO:0043232//GO:0043231//GO:0044430//GO:0044444//GO:0012505//GO:0044422//GO:0043229//GO:0005737//GO:0043227//GO:0044424//GO:0005623//GO:0005575//GO:0005874//GO:0042995	protein complex//Golgi apparatus//cytoskeleton//intracellular//intracellular organelle part//microtubule cytoskeleton//non-membrane-bounded organelle//organelle//motile cilium//macromolecular complex//cell part//cilium//intracellular non-membrane-bounded organelle//intracellular membrane-bounded organelle//cytoskeletal part//cytoplasmic part//endomembrane system//organelle part//intracellular org…	GO:0051020//GO:0005488//GO:0017137//GO:0005515//GO:0019899//GO:0003674//GO:0031267//GO:0017016	GTPase binding//binding//Rab GTPase binding//protein binding//enzyme binding//molecular_function//small GTPase binding//Ras GTPase binding	--	GAS8	-
ENSGALT00000000748	ENSGALG00000000541	chr26	+	467889	481411	2494	1508	1295	1292	1743	1637	1283	1349	1133	1550	1150	1453	1190	GO:0008150//GO:0033036//GO:0046907//GO:0051234//GO:0071426//GO:0071705//GO:0044699//GO:0006913//GO:0043170//GO:0051179//GO:0051169//GO:0051236//GO:0016482//GO:0050658//GO:1902582//GO:0051649//GO:0016973//GO:0010467//GO:0071702//GO:0051168//GO:0071704//GO:0071166//GO:0006405//GO:0015931//GO:1902578//GO:0006403//GO:0008152//GO:0071427//GO:0051641//GO:0006810//GO:0044765//GO:0051028//GO:0006406//GO:…	biological_process//macromolecule localization//intracellular transport//establishment of localization//ribonucleoprotein complex export from nucleus//nitrogen compound transport//single-organism process//nucleocytoplasmic transport//macromolecule metabolic process//localization//nuclear transport//establishment of RNA localization//cytoplasmic transport//RNA transport//single-organism intracellu…	GO:0005575//GO:0005623//GO:0044424//GO:0000346//GO:0005634//GO:0044422//GO:0043229//GO:0043227//GO:0044428//GO:0043231//GO:0032991//GO:0044464//GO:0043226//GO:0043234//GO:0044446//GO:0005622	cellular_component//cell//intracellular part//transcription export complex//nucleus//organelle part//intracellular organelle//membrane-bounded organelle//nuclear part//intracellular membrane-bounded organelle//macromolecular complex//cell part//organelle//protein complex//intracellular organelle part//intracellular	GO:0046872//GO:0003676//GO:0044822//GO:0043169//GO:0003723//GO:1901363//GO:0003674//GO:0005515//GO:0005488//GO:0097159//GO:0043167	metal ion binding//nucleic acid binding//poly(A) RNA binding//cation binding//RNA binding//heterocyclic compound binding//molecular_function//protein binding//binding//organic cyclic compound binding//ion binding	--	ZC3H11A	Zinc finger, CCCH-type
ENSGALT00000000749	ENSGALG00000000542	chr23	-	239321	240520	665	1717	1741	1695	2101	1370	1273	2170	1552	1205	1524	1126	1103	GO:0044248//GO:0031667//GO:0016043//GO:0000423//GO:0061726//GO:0044237//GO:0009605//GO:0031669//GO:0016236//GO:1903008//GO:0044699//GO:0050896//GO:0009991//GO:0022411//GO:0006996//GO:0071496//GO:0008150//GO:0042594//GO:0000422//GO:0044763//GO:0051716//GO:0007154//GO:0044710//GO:0044712//GO:0006914//GO:0033554//GO:1902589//GO:0031668//GO:0009267//GO:0098780//GO:0009056//GO:0006950//GO:0009987//GO:…	cellular catabolic process//response to nutrient levels//cellular component organization//macromitophagy//mitochondrion disassembly//cellular metabolic process//response to external stimulus//cellular response to nutrient levels//macroautophagy//organelle disassembly//single-organism process//response to stimulus//response to extracellular stimulus//cellular component disassembly//organelle organ…	GO:0043227//GO:0044422//GO:0043229//GO:0005634//GO:0044424//GO:0005623//GO:0005575//GO:0005622//GO:0044446//GO:0043226//GO:0043228//GO:0031974//GO:0044464//GO:0043233//GO:0031981//GO:0005730//GO:0070013//GO:0043232//GO:0043231//GO:0044428	membrane-bounded organelle//organelle part//intracellular organelle//nucleus//intracellular part//cell//cellular_component//intracellular//intracellular organelle part//organelle//non-membrane-bounded organelle//membrane-enclosed lumen//cell part//organelle lumen//nuclear lumen//nucleolus//intracellular organelle lumen//intracellular non-membrane-bounded organelle//intracellular membrane-bounded …	GO:0003674//GO:1901363//GO:0043169//GO:0003676//GO:0008270//GO:0046872//GO:0043167//GO:0097159//GO:0005488//GO:0005515//GO:0046914	molecular_function//heterocyclic compound binding//cation binding//nucleic acid binding//zinc ion binding//metal ion binding//ion binding//organic cyclic compound binding//binding//protein binding//transition metal ion binding	--	ZNF593	Zinc finger, C2H2||Zinc finger, U1-type||Zinc finger, double-stranded RNA binding
ENSGALT00000000750	ENSGALG00000021697	chr23	-	219501	230114	2368	1259	2125	1290	1526	1150	1262	902	1174	1229	1987	2719	1458	--	--	GO:0070013//GO:0043231//GO:0043232//GO:0044428//GO:0044430//GO:0031981//GO:0005730//GO:0031974//GO:0044464//GO:0043233//GO:0043226//GO:0043228//GO:0015630//GO:0000922//GO:0005794//GO:0005622//GO:0005856//GO:0044446//GO:0005575//GO:0005815//GO:0005623//GO:0005813//GO:0005634//GO:0044424//GO:0044444//GO:0005819//GO:0012505//GO:0043227//GO:0005737//GO:0043229//GO:0044422	intracellular organelle lumen//intracellular membrane-bounded organelle//intracellular non-membrane-bounded organelle//nuclear part//cytoskeletal part//nuclear lumen//nucleolus//membrane-enclosed lumen//cell part//organelle lumen//organelle//non-membrane-bounded organelle//microtubule cytoskeleton//spindle pole//Golgi apparatus//intracellular//cytoskeleton//intracellular organelle part//cellular_…	GO:0005515//GO:0005488//GO:0003674	protein binding//binding//molecular_function	--	CEP85	-
ENSGALT00000000755	ENSGALG00000000543	chr21	+	268938	274009	1670	167	69	86	223	200	77	110	126	134	128	180	111	GO:0044699//GO:0050794//GO:0008283//GO:0051049//GO:0046903//GO:0051179//GO:0032615//GO:0050708//GO:0033036//GO:0008150//GO:0065003//GO:2001180//GO:0070201//GO:0051234//GO:0072608//GO:0050710//GO:1903530//GO:0051224//GO:0016043//GO:0060341//GO:0015031//GO:0044085//GO:0001817//GO:0051241//GO:0032613//GO:0051046//GO:0072610//GO:0051649//GO:0070271//GO:0050789//GO:0032653//GO:0051239//GO:0009306//GO:…	single-organism process//regulation of cellular process//cell proliferation//regulation of transport//secretion//localization//interleukin-12 production//regulation of protein secretion//macromolecule localization//biological_process//macromolecular complex assembly//negative regulation of interleukin-10 secretion//regulation of establishment of protein localization//establishment of localization…	GO:0005576//GO:0044425//GO:0016020//GO:0005623//GO:0005615//GO:0005575//GO:0009986//GO:0044421//GO:0005886//GO:0044464//GO:0071944//GO:0009897//GO:0098552//GO:0044459	extracellular region//membrane part//membrane//cell//extracellular space//cellular_component//cell surface//extracellular region part//plasma membrane//cell part//cell periphery//external side of plasma membrane//side of membrane//plasma membrane part	GO:0003674//GO:0060089//GO:0005488//GO:0005515//GO:0019955//GO:0004872	molecular_function//molecular transducer activity//binding//protein binding//cytokine binding//receptor activity	--	TNFRSF9	TNFR/NGFR cysteine-rich region
ENSGALT00000000757	ENSGALG00000000545	chr26	-	1667696	1671368	1218	4	2	3	0	6	0	3	4	1	1	4	0	GO:0035929//GO:1902531//GO:0009755//GO:0050789//GO:0051174//GO:0023052//GO:0043412//GO:0048468//GO:0009914//GO:0048856//GO:0006793//GO:0044237//GO:0008217//GO:0036211//GO:0001823//GO:0023051//GO:0050886//GO:0009719//GO:0045137//GO:0044767//GO:0051649//GO:0007165//GO:0023014//GO:0042325//GO:0071310//GO:0010646//GO:0044702//GO:0001655//GO:0072001//GO:0051234//GO:0044260//GO:0070887//GO:0035931//GO:…	steroid hormone secretion//regulation of intracellular signal transduction//hormone-mediated signaling pathway//regulation of biological process//regulation of phosphorus metabolic process//signaling//macromolecule modification//cell development//hormone transport//anatomical structure development//phosphorus metabolic process//cellular metabolic process//regulation of blood pressure//protein mod…	GO:0044421//GO:0005575//GO:0005623//GO:0005615//GO:0005576//GO:0005622//GO:0044464	extracellular region part//cellular_component//cell//extracellular space//extracellular region//intracellular//cell part	GO:0004190//GO:0005102//GO:0003674//GO:0004175//GO:0016787//GO:0008233//GO:0070011//GO:0005515//GO:0003824//GO:0070001//GO:0005488	aspartic-type endopeptidase activity//receptor binding//molecular_function//endopeptidase activity//hydrolase activity//peptidase activity//peptidase activity, acting on L-amino acid peptides//protein binding//catalytic activity//aspartic-type peptidase activity//binding	--	REN	Aspartic peptidase, N-terminal||Aspartic peptidase domain||Aspartic peptidase
ENSGALT00000000759	ENSGALG00000000546	chr13	+	7523610	7548527	6312	1091	963	900	1265	924	714	846	833	989	553	704	672	--	--	--	--	GO:0005488//GO:0005515//GO:0003674	binding//protein binding//molecular_function	--	FBXO38	F-box domain
ENSGALT00000000760	ENSGALG00000000547	chr23	-	230940	237139	2881	645	415	568	367	260	230	386	391	529	260	310	457	GO:0007266//GO:0023052//GO:0050789//GO:0007165//GO:0007264//GO:0007265//GO:0008150//GO:0035556//GO:0044699//GO:0050794//GO:0050896//GO:0044700//GO:0065007//GO:0007154//GO:0044763//GO:0051716//GO:0009987	Rho protein signal transduction//signaling//regulation of biological process//signal transduction//small GTPase mediated signal transduction//Ras protein signal transduction//biological_process//intracellular signal transduction//single-organism process//regulation of cellular process//response to stimulus//single organism signaling//biological regulation//cell communication//single-organism cell…	GO:0044424//GO:0044444//GO:0005737//GO:0005575//GO:0005623//GO:0005622//GO:0071944//GO:0005938//GO:0044464	intracellular part//cytoplasmic part//cytoplasm//cellular_component//cell//intracellular//cell periphery//cell cortex//cell part	GO:0003674//GO:0060090//GO:0030674//GO:0005515//GO:0005488	molecular_function//binding, bridging//protein binding, bridging//protein binding//binding	--	CNKSR1	Sterile alpha motif domain||PDZ domain||Sterile alpha motif/pointed domain||Pleckstrin homology domain||CRIC domain, Chordata
ENSGALT00000000761	ENSGALG00000000548	chr23	-	243866	259904	1926	58	20	22	25	29	23	46	29	34	27	48	11	GO:0030500//GO:0003433//GO:0003429//GO:0000902//GO:0003417//GO:0002062//GO:0070167//GO:0060350//GO:0048705//GO:0060351//GO:0048589//GO:0008150//GO:0048731//GO:0060349//GO:0030154//GO:0048513//GO:0007275//GO:0044699//GO:0060348//GO:0000904//GO:0001503//GO:0032989//GO:0048856//GO:0050789//GO:0003416//GO:0048468//GO:0051239//GO:0051216//GO:0030282//GO:0009653//GO:0003418//GO:0003422//GO:0044767//GO:…	regulation of bone mineralization//chondrocyte development involved in endochondral bone morphogenesis//growth plate cartilage chondrocyte morphogenesis//cell morphogenesis//growth plate cartilage development//chondrocyte differentiation//regulation of biomineral tissue development//endochondral bone morphogenesis//skeletal system morphogenesis//cartilage development involved in endochondral bone…	GO:0005575//GO:0031012//GO:0005576//GO:0005578//GO:0044421	cellular_component//extracellular matrix//extracellular region//proteinaceous extracellular matrix//extracellular region part	GO:0046872//GO:0043169//GO:0003674//GO:0005515//GO:0005509//GO:0005488//GO:0043167	metal ion binding//cation binding//molecular_function//protein binding//calcium ion binding//binding//ion binding	--	MATN1	von Willebrand factor, type A||Matrilin, coiled-coil trimerisation domain||Epidermal growth factor-like domain||EGF-like calcium-binding domain
ENSGALT00000000763	ENSGALG00000000549	chr11	-	18308197	18309804	539	25	33	21	4	27	14	18	11	11	4	6	5	GO:0051234//GO:0008150//GO:1901564//GO:0034641//GO:0051179//GO:0044699//GO:0009112//GO:0044237//GO:0006807//GO:0044281//GO:0072521//GO:0046483//GO:0071704//GO:0008152//GO:0006144//GO:0009987//GO:1901360//GO:0006725//GO:0006810//GO:0044238//GO:0044763//GO:0006139//GO:0044710//GO:0055086	establishment of localization//biological_process//organonitrogen compound metabolic process//cellular nitrogen compound metabolic process//localization//single-organism process//nucleobase metabolic process//cellular metabolic process//nitrogen compound metabolic process//small molecule metabolic process//purine-containing compound metabolic process//heterocycle metabolic process//organic substa…	GO:0005575//GO:0005623//GO:0044424//GO:0043227//GO:0005737//GO:0043229//GO:0044444//GO:0043231//GO:0044464//GO:0043226//GO:0005739//GO:0005622	cellular_component//cell//intracellular part//membrane-bounded organelle//cytoplasm//intracellular organelle//cytoplasmic part//intracellular membrane-bounded organelle//cell part//organelle//mitochondrion//intracellular	GO:0033971//GO:0016787//GO:0016810//GO:0016812//GO:0003674//GO:0003824	hydroxyisourate hydrolase activity//hydrolase activity//hydrolase activity, acting on carbon-nitrogen (but not peptide) bonds//hydrolase activity, acting on carbon-nitrogen (but not peptide) bonds, in cyclic amides//molecular_function//catalytic activity	--	-	Transthyretin/hydroxyisourate hydrolase, superfamily||Hydroxyisourate hydrolase||Transthyretin/hydroxyisourate hydrolase
ENSGALT00000000766	ENSGALG00000000550	chr27	-	2782104	2793046	2566	930	925	847	1237	1024	587	970	925	945	586	756	871	GO:0051347//GO:0033674//GO:0006796//GO:0045937//GO:0043085//GO:0032147//GO:0032268//GO:0065007//GO:0045184//GO:0001932//GO:0006810//GO:0010604//GO:0044765//GO:0045859//GO:0006468//GO:0051641//GO:0042327//GO:0065009//GO:0031401//GO:0009893//GO:0044238//GO:0031323//GO:0006464//GO:0008152//GO:0010562//GO:0034613//GO:0045860//GO:0009987//GO:0048518//GO:1902578//GO:0051246//GO:0070727//GO:0071704//GO:…	positive regulation of transferase activity//positive regulation of kinase activity//phosphate-containing compound metabolic process//positive regulation of phosphate metabolic process//positive regulation of catalytic activity//activation of protein kinase activity//regulation of cellular protein metabolic process//biological regulation//establishment of protein localization//regulation of prote…	GO:0044446//GO:0005622//GO:0043226//GO:0043233//GO:0044464//GO:0031974//GO:0031981//GO:0044428//GO:0043231//GO:0070013//GO:0044422//GO:0005737//GO:0043229//GO:0043227//GO:0044424//GO:0005634//GO:0005623//GO:0005575//GO:0005654	intracellular organelle part//intracellular//organelle//organelle lumen//cell part//membrane-enclosed lumen//nuclear lumen//nuclear part//intracellular membrane-bounded organelle//intracellular organelle lumen//organelle part//cytoplasm//intracellular organelle//membrane-bounded organelle//intracellular part//nucleus//cell//cellular_component//nucleoplasm	GO:0043167//GO:0097159//GO:0035639//GO:0008047//GO:0097367//GO:0019900//GO:0043168//GO:0001882//GO:0032559//GO:0016773//GO:0001883//GO:0005488//GO:0030295//GO:0016301//GO:0032550//GO:0003824//GO:0019899//GO:0005515//GO:0000166//GO:0036094//GO:0043539//GO:0004672//GO:0032553//GO:0004713//GO:0003674//GO:0005524//GO:1901363//GO:0017076//GO:0030554//GO:0016772//GO:0030234//GO:0019209//GO:1901265//GO:…	ion binding//organic cyclic compound binding//purine ribonucleoside triphosphate binding//enzyme activator activity//carbohydrate derivative binding//kinase binding//anion binding//nucleoside binding//adenyl ribonucleotide binding//phosphotransferase activity, alcohol group as acceptor//purine nucleoside binding//binding//protein kinase activator activity//kinase activity//purine ribonucleoside b…	--	STRADA	Tyrosine-protein kinase, catalytic domain||Serine-threonine/tyrosine-protein kinase catalytic domain||Protein kinase-like domain||Protein kinase domain||Serine/threonine/dual specificity protein kinase, catalytic domain
ENSGALT00000000772	ENSGALG00000000556	chr21	+	283153	286467	571	5	0	1	1	5	0	1	0	1	2	2	1	GO:0044707//GO:0003018//GO:1903522//GO:0003008//GO:0003013//GO:0090066//GO:0032501//GO:0065007//GO:0035150//GO:0042312//GO:0008015//GO:0008150//GO:0065008//GO:0044699//GO:0044057//GO:0050789//GO:0051239//GO:0050880//GO:0042311//GO:0008217	single-multicellular organism process//vascular process in circulatory system//regulation of blood circulation//system process//circulatory system process//regulation of anatomical structure size//multicellular organismal process//biological regulation//regulation of tube size//regulation of vasodilation//blood circulation//biological_process//regulation of biological quality//single-organism pro…	GO:0005575//GO:0005576	cellular_component//extracellular region	GO:0005515//GO:0005488//GO:0005179//GO:0005102//GO:0003674	protein binding//binding//hormone activity//receptor binding//molecular_function	--	UTS2	Urotensin II
ENSGALT00000000773	ENSGALG00000000557	chr26	-	1658325	1665181	1236	8	14	20	11	27	12	13	5	11	10	10	2	GO:0048589//GO:0008150//GO:0016310//GO:0007275//GO:0044699//GO:0044237//GO:0006793//GO:0044767//GO:0044707//GO:0035264//GO:0008152//GO:0009987//GO:0009791//GO:0032501//GO:0006796//GO:0040007//GO:0032502	developmental growth//biological_process//phosphorylation//multicellular organismal development//single-organism process//cellular metabolic process//phosphorus metabolic process//single-organism developmental process//single-multicellular organism process//multicellular organism growth//metabolic process//cellular process//post-embryonic development//multicellular organismal process//phosphate-c…	--	--	GO:0016740//GO:0016772//GO:0003674//GO:0003824//GO:0004305//GO:0016773//GO:0016301	transferase activity//transferase activity, transferring phosphorus-containing groups//molecular_function//catalytic activity//ethanolamine kinase activity//phosphotransferase activity, alcohol group as acceptor//kinase activity	--	ETNK2	Protein kinase-like domain||Aminoglycoside phosphotransferase
ENSGALT00000000776	ENSGALG00000000558	chr28	-	701484	724473	1951	17	13	9	17	80	11	23	11	21	23	47	6	GO:0015711//GO:0015813//GO:0006810//GO:0006865//GO:0044765//GO:0042391//GO:0065007//GO:0044763//GO:0046942//GO:0071702//GO:0006811//GO:0089711//GO:1902578//GO:0006820//GO:0098656//GO:0009987//GO:1903825//GO:0003333//GO:0034220//GO:0015849//GO:1902475//GO:0006835//GO:0008150//GO:0051234//GO:0055085//GO:0015807//GO:0071705//GO:0015800//GO:0065008//GO:0044699//GO:0051179	organic anion transport//L-glutamate transport//transport//amino acid transport//single-organism transport//regulation of membrane potential//biological regulation//single-organism cellular process//carboxylic acid transport//organic substance transport//ion transport//L-glutamate transmembrane transport//single-organism localization//anion transport//anion transmembrane transport//cellular proce…	GO:0043226//GO:0005794//GO:0005622//GO:0043231//GO:0044464//GO:0044424//GO:0044444//GO:0016021//GO:0043227//GO:0043229//GO:0005737//GO:0012505//GO:0005575//GO:0031224//GO:0016020//GO:0044425//GO:0005623	organelle//Golgi apparatus//intracellular//intracellular membrane-bounded organelle//cell part//intracellular part//cytoplasmic part//integral component of membrane//membrane-bounded organelle//intracellular organelle//cytoplasm//endomembrane system//cellular_component//intrinsic component of membrane//membrane//membrane part//cell	GO:0005215//GO:0022890//GO:0015171//GO:0015370//GO:0022804//GO:0005343//GO:0022892//GO:0015179//GO:0046943//GO:0015296//GO:0015293//GO:0015294//GO:0022857//GO:0008324//GO:0015077//GO:0022891//GO:0015081//GO:0005310//GO:0015075//GO:0008514//GO:0015291//GO:0003674//GO:0017153//GO:0005342//GO:0008509//GO:0005313//GO:0015172//GO:0046873	transporter activity//inorganic cation transmembrane transporter activity//amino acid transmembrane transporter activity//solute:sodium symporter activity//active transmembrane transporter activity//organic acid:sodium symporter activity//substrate-specific transporter activity//L-amino acid transmembrane transporter activity//carboxylic acid transmembrane transporter activity//anion:cation sympo…	--	SLC1A6	Sodium:dicarboxylate symporter
ENSGALT00000000779	ENSGALG00000000560	chr26	+	1580563	1587475	1178	331	280	262	214	107	136	41	91	186	80	89	73	GO:0014896//GO:0055022//GO:0014897//GO:0061050//GO:0044707//GO:0009888//GO:0048583//GO:0060420//GO:0055026//GO:0060284//GO:0048640//GO:0060419//GO:0055021//GO:0043502//GO:0055007//GO:0071840//GO:0072359//GO:1901862//GO:0072358//GO:0051093//GO:0043500//GO:0016049//GO:0055002//GO:0051154//GO:0061052//GO:0003008//GO:0009987//GO:0046620//GO:0007517//GO:0090257//GO:0048588//GO:0048635//GO:0050793//GO:…	muscle hypertrophy//negative regulation of cardiac muscle tissue growth//striated muscle hypertrophy//regulation of cell growth involved in cardiac muscle cell development//single-multicellular organism process//tissue development//regulation of response to stimulus//regulation of heart growth//negative regulation of cardiac muscle tissue development//regulation of cell development//negative regu…	GO:0031988//GO:0031982//GO:1903561//GO:0043226//GO:0070062//GO:0005575//GO:0065010//GO:0005576//GO:0005615//GO:0043230//GO:0044421//GO:0043227	membrane-bounded vesicle//vesicle//extracellular vesicle//organelle//extracellular exosome//cellular_component//extracellular membrane-bounded organelle//extracellular region//extracellular space//extracellular organelle//extracellular region part//membrane-bounded organelle	--	--	PI16; peptidase inhibitor 16	PI16	CAP domain||Cysteine-rich secretory protein, allergen V5/Tpx-1-related
ENSGALT00000000781	ENSGALG00000000562	chr23	-	267869	281554	830	1149	536	479	787	1428	545	770	397	503	660	983	407	GO:0006810//GO:0051179//GO:0008150//GO:0051234	transport//localization//biological_process//establishment of localization	GO:0044437//GO:0005886//GO:0044464//GO:0071944//GO:0043231//GO:0098805//GO:0005773//GO:0005764//GO:0044446//GO:0000323//GO:0005622//GO:0031090//GO:0043226//GO:0044459//GO:0031226//GO:0016020//GO:0031224//GO:0044425//GO:0005623//GO:0005575//GO:0044444//GO:0016021//GO:0098588//GO:0043227//GO:0005765//GO:0005737//GO:0043229//GO:0044422//GO:0005774//GO:0044424//GO:0005887	vacuolar part//plasma membrane//cell part//cell periphery//intracellular membrane-bounded organelle//whole membrane//vacuole//lysosome//intracellular organelle part//lytic vacuole//intracellular//organelle membrane//organelle//plasma membrane part//intrinsic component of plasma membrane//membrane//intrinsic component of membrane//membrane part//cell//cellular_component//cytoplasmic part//integral…	GO:0005488//GO:0005515//GO:0003674	binding//protein binding//molecular_function	--	LAPTM5	Lysosomal-associated transmembrane protein 4/5||Lysosomal-associated transmembrane protein, 4A/5
ENSGALT00000000783	ENSGALG00000000564	chr27	-	2793588	2803402	2932	1946	1948	2033	3443	1919	2321	2810	2280	1881	1534	1513	2345	GO:0023052//GO:0050789//GO:0044237//GO:0055065//GO:0006511//GO:0001503//GO:0019941//GO:0048878//GO:0098771//GO:0007165//GO:0016043//GO:0055074//GO:0030433//GO:0044248//GO:0042592//GO:0044767//GO:0019538//GO:0008150//GO:0044260//GO:0006996//GO:0065008//GO:0007275//GO:0043170//GO:0044699//GO:0050794//GO:0050896//GO:0043632//GO:0010498//GO:0051603//GO:0071216//GO:0030154//GO:0006984//GO:0044265//GO:…	signaling//regulation of biological process//cellular metabolic process//metal ion homeostasis//ubiquitin-dependent protein catabolic process//ossification//modification-dependent protein catabolic process//chemical homeostasis//inorganic ion homeostasis//signal transduction//cellular component organization//calcium ion homeostasis//ER-associated ubiquitin-dependent protein catabolic process//cel…	GO:0044424//GO:0044444//GO:0012505//GO:0043227//GO:0043229//GO:0005737//GO:0005575//GO:0016020//GO:0005623//GO:0043226//GO:0005791//GO:0005783//GO:0005622//GO:0043231//GO:0044464	intracellular part//cytoplasmic part//endomembrane system//membrane-bounded organelle//intracellular organelle//cytoplasm//cellular_component//membrane//cell//organelle//rough endoplasmic reticulum//endoplasmic reticulum//intracellular//intracellular membrane-bounded organelle//cell part	GO:0003723//GO:1901363//GO:0003674//GO:0046872//GO:0003676//GO:0043169//GO:0044822//GO:0097159//GO:0043167//GO:0005509//GO:0005515//GO:0005488	RNA binding//heterocyclic compound binding//molecular_function//metal ion binding//nucleic acid binding//cation binding//poly(A) RNA binding//organic cyclic compound binding//ion binding//calcium ion binding//protein binding//binding	--	CCDC47	Protein of unknown function DUF1682
ENSGALT00000000792	ENSGALG00000000568	chr26	+	397071	465917	2856	12	3	0	2	3	1	4	0	5	6	6	3	GO:0048583//GO:0016055//GO:0009966//GO:0030334//GO:0032879//GO:0023056//GO:0030111//GO:0009987//GO:0048518//GO:0010647//GO:0044700//GO:0040017//GO:2000145//GO:0051674//GO:0007154//GO:0065007//GO:0044763//GO:0051716//GO:0016477//GO:0030335//GO:0006928//GO:0048584//GO:0008150//GO:0040011//GO:0009967//GO:2000147//GO:0040012//GO:0007166//GO:0050794//GO:0048870//GO:0044699//GO:0030177//GO:0050896//GO:…	regulation of response to stimulus//Wnt signaling pathway//regulation of signal transduction//regulation of cell migration//regulation of localization//positive regulation of signaling//regulation of Wnt signaling pathway//cellular process//positive regulation of biological process//positive regulation of cell communication//single organism signaling//positive regulation of locomotion//regulation…	GO:0044428//GO:0070013//GO:0043231//GO:0031981//GO:0044464//GO:0043233//GO:0031982//GO:0031974//GO:0043226//GO:0044446//GO:0005622//GO:0005654//GO:0005575//GO:0016020//GO:0031224//GO:0044425//GO:0005623//GO:0044424//GO:0005634//GO:0016021//GO:0043227//GO:0044422//GO:0005737//GO:0043229	nuclear part//intracellular organelle lumen//intracellular membrane-bounded organelle//nuclear lumen//cell part//organelle lumen//vesicle//membrane-enclosed lumen//organelle//intracellular organelle part//intracellular//nucleoplasm//cellular_component//membrane//intrinsic component of membrane//membrane part//cell//intracellular part//nucleus//integral component of membrane//membrane-bounded orga…	GO:0004888//GO:0004871//GO:0005515//GO:0038023//GO:0005488//GO:0004930//GO:0016500//GO:0004872//GO:0060089//GO:0003674	transmembrane signaling receptor activity//signal transducer activity//protein binding//signaling receptor activity//binding//G-protein coupled receptor activity//protein-hormone receptor activity//receptor activity//molecular transducer activity//molecular_function	--	LGR6	Leucine-rich repeat, typical subtype||Leucine-rich repeat||G protein-coupled receptor, rhodopsin-like||Glycoprotein hormone receptor family||GPCR, rhodopsin-like, 7TM||Leucine-rich repeat-containing N-terminal
ENSGALT00000000793	ENSGALG00000000569	chr23	-	432251	454938	5755	277	199	197	248	429	201	287	267	286	223	458	380	--	--	GO:0044425//GO:0031224//GO:0016020//GO:0005575//GO:0016021	membrane part//intrinsic component of membrane//membrane//cellular_component//integral component of membrane	GO:0003674//GO:0005488//GO:0005515//GO:0008092	molecular_function//binding//protein binding//cytoskeletal protein binding	--	SDC3	Syndecan/Neurexin domain||Neurexin/syndecan/glycophorin C
ENSGALT00000000796	ENSGALG00000018838	chr1	+	122897456	122899552	705	2	3	0	0	1	0	0	0	0	3	0	0	--	--	--	--	--	--	--	--	--
[truncated: 40,944 more rows]

## Sheet: miRNA list
Table S3. A list of genes and miRNAs identified in this stduy.
miRNA ID	j06.tpm	j14.tpm	j22.tpm	j30.tpm
gga-let-7a-2-3p	0	0.140509	0.363668	0.440726
gga-let-7a-3p	5.84054	10.2572	6.18235	8.22688
gga-let-7a-5p	7426.42	11317.9	7841.16	7402.28
gga-let-7b	2752.5	4269.94	3224.28	2280.76
gga-let-7c-3p	0.229041	1.12408	0.48489	0.293817
[truncated: 414 more rows]
