# Supplementary material for: Analyses of MicroRNA and mRNA Expression Profiles Reveal the Crucial Interaction Networks and Pathways for Regulation of Chicken Breast Muscle Development
Source: Front Genet. 2019 Mar 18;10:197. doi: 10.3389/fgene.2019.00197 (PMC6431651; doi:10.3389/fgene.2019.00197)
Supplement: Supplementary file 4 [file Table_4.xlsx]

## Sheet: DEGs
Table S4. A list of differentially expressed genes in the different combinations.
Table S4-1 W14 vs W6 combinations
transcript_id	gene_id	gene_name	length	group1_FPKM	group2_FPKM	log2(foldchange)	p value	q value	related miRNA
ENSGALT00000005443	ENSGALG00000003435	cPgC	chr26:4980961-4984806	0.201033	8.46822	-5.39655	5e-05	0.00220184	gga-miR-148a-3p,gga-miR-1684a-5p,gga-miR-2130,gga-miR-27b-3p,gga-miR-29a-3p,gga-miR-29b-3p,gga-miR-29c-3p,gga-miR-3532-3p,gga-miR-6631-5p,novel_204
ENSGALT00000037418	ENSGALG00000023014	PPP1R36	chr5:52754965-52774887	0.862852	0.350061	1.30151	0.0015	0.0325729
ENSGALT00000045646	ENSGALG00000027874	CHAC1	chr5:23730411-23732558	18.1187	144.57	-2.99622	5e-05	0.00220184	gga-let-7a-5p,gga-let-7b,gga-let-7c-5p,gga-let-7d,gga-let-7f-5p,gga-let-7g-5p,gga-let-7i,gga-let-7k-5p,gga-miR-106-5p,gga-miR-128-3p,gga-miR-130a-5p,gga-miR-130b-5p,gga-miR-130c-5p,gga-miR-1467-5p,gga-miR-1551-5p,gga-miR-1583,gga-miR-15a,gga-miR-15b-5p,gga-miR-15c-5p,gga-miR-1649-5p,gga-miR-16-5p,gga-miR-1685-3p,gga-miR-1685-5p,gga-miR-1699,gga-miR-16c-5p,gga-miR-1710,gga-miR-1727,gga-miR-1736-5p…
ENSGALT00000043390	ENSGALG00000025842	BRT-1	chrZ:9066146-9077155	49.37	17.157	1.52483	0.0011	0.0259076	gga-let-7a-5p,gga-let-7b,gga-let-7c-5p,gga-let-7d,gga-let-7f-5p,gga-let-7g-5p,gga-let-7i,gga-let-7k-5p,gga-miR-128-1-5p,gga-miR-128-2-5p,gga-miR-128-3p,gga-miR-130a-3p,gga-miR-130a-5p,gga-miR-130b-3p,gga-miR-130c-3p,gga-miR-130c-5p,gga-miR-1329-5p,gga-miR-135a-5p,gga-miR-135a-5p,gga-miR-138-5p,gga-miR-140-3p,gga-miR-140-5p,gga-miR-1416-5p,gga-miR-1453,gga-miR-1456-5p,gga-miR-146a-3p,gga-miR-148a-…
ENSGALT00000033111	ENSGALG00000011149	PLA2R1	chr7:21327980-21363749	10.0979	22.897	-1.1811	5e-05	0.00220184	gga-miR-125b-5p,gga-miR-128-3p,gga-miR-1329-5p,gga-miR-140-5p,gga-miR-146b-3p,gga-miR-153-3p,gga-miR-155,gga-miR-1563,gga-miR-1618-5p,gga-miR-1647,gga-miR-1663-3p,gga-miR-1677-3p,gga-miR-1703-5p,gga-miR-1727,gga-miR-1760,gga-miR-1771,gga-miR-1784-5p,gga-miR-181b-2-3p,gga-miR-184-3p,gga-miR-187-5p,gga-miR-200a-3p,gga-miR-217-5p,gga-miR-2188-5p,gga-miR-2954,gga-miR-29a-3p,gga-miR-29b-1-5p,gga-miR-2…
ENSGALT00000010118	ENSGALG00000006260	KLHL30	chr9:4328458-4331622	34.1026	14.4833	1.23549	5e-05	0.00220184
ENSGALT00000011880	ENSGALG00000007343	FGF1	chr13:16717402-16731816	5.75048	17.7068	-1.62255	5e-05	0.00220184
ENSGALT00000025536	ENSGALG00000015836	CEP162	chr3:76875546-76922687	2.07459	4.2592	-1.03775	0.001	0.0241274
ENSGALT00000014545	ENSGALG00000008945	NEXN	chr8:17817584-17833703	122.136	67.2886	0.860056	0.0013	0.0293645
ENSGALT00000027975	ENSGALG00000017311	P4HA3	chr1:194915189-194923866	5.69458	13.0892	-1.20072	5e-05	0.00220184
ENSGALT00000028042	ENSGALG00000017358	YWHAG	chr19:4247943-4248600	49.8352	26.6652	0.902203	0.0026	0.0481664	gga-let-7j-3p,gga-miR-106-3p,gga-miR-125b-5p,gga-miR-128-1-5p,gga-miR-128-2-5p,gga-miR-130a-3p,gga-miR-130a-5p,gga-miR-130b-3p,gga-miR-130c-3p,gga-miR-130c-5p,gga-miR-138-2-3p,gga-miR-144-3p,gga-miR-1453,gga-miR-146a-5p,gga-miR-146b-5p,gga-miR-146c-3p,gga-miR-146c-5p,gga-miR-148a-3p,gga-miR-1560-3p,gga-miR-1590,gga-miR-1618-3p,gga-miR-1641,gga-miR-1651-3p,gga-miR-1685-3p,gga-miR-1703-5p,gga-miR-1…
ENSGALT00000036163	ENSGALG00000022586	HPX	chr1:193596424-193599483	21.3451	0.661165	5.01275	5e-05	0.00220184
ENSGALT00000010708	ENSGALG00000006629	RBP4	chr6:19941319-19946482	11.3825	0.36976	4.94408	0.0001	0.00398242	gga-let-7g-3p,gga-miR-20b-3p,gga-miR-24-5p,gga-miR-3536,gga-miR-3607-5p,gga-miR-6575-5p,novel_110,novel_147
ENSGALT00000007350	ENSGALG00000004617	-	JH375197.1:5804-7031	1.39111	9.72421	-2.80534	5e-05	0.00220184
ENSGALT00000002482	ENSGALG00000001626	UTS2R	chr18:3633807-3634956	11.7481	2.22674	2.39943	5e-05	0.00220184	gga-miR-1651-3p,gga-miR-1727,gga-miR-1751-5p,gga-miR-1781-3p,gga-miR-1781-5p,gga-miR-1782,gga-miR-1798-3p,gga-miR-183,gga-miR-196-1-3p,gga-miR-3525,gga-miR-375,gga-miR-6675-3p,gga-miR-6677-5p,gga-miR-7441-5p,novel_104,novel_150,novel_237
ENSGALT00000001975	ENSGALG00000001293	IGF2BP1	chr27:3433056-3459259	1.66176	3.85819	-1.21521	0.00045	0.0132153
ENSGALT00000020468	ENSGALG00000012531	-	AADN03018760.1:359-10879	0.138167	0.616542	-2.15779	0.00035	0.010879
ENSGALT00000024541	ENSGALG00000015209	NFIL3	chrZ:44205923-44207300	54.8603	28.2383	0.958112	0.0002	0.00704726	gga-let-7g-3p,gga-let-7j-3p,gga-miR-1329-5p,gga-miR-16-2-3p,gga-miR-1662,gga-miR-1731-5p,gga-miR-1756a,gga-miR-203a,gga-miR-20a-3p,gga-miR-21-3p,novel_224
ENSGALT00000043898	ENSGALG00000026679	-	AADN03013989.1:20-1073	24.0963	44.3994	-0.881729	0.0023	0.0442781
ENSGALT00000001766	ENSGALG00000001166	-	chr19:2527340-2617445	23.6123	43.9691	-0.89695	0.00155	0.0333367
ENSGALT00000038916	ENSGALG00000006025	XIRP1	chr2:4944067-4977259	81.7426	27.6074	1.56603	5e-05	0.00220184	gga-let-7j-3p,gga-miR-125b-5p,gga-miR-146a-3p,gga-miR-1553-5p,gga-miR-1737,gga-miR-181a-3p,gga-miR-181b-2-3p,gga-miR-193b-5p,gga-miR-196-1-3p,gga-miR-199-5p,gga-miR-200b-3p,gga-miR-217-5p,gga-miR-218-5p,gga-miR-22-3p,gga-miR-26a-5p,gga-miR-29a-3p,gga-miR-29b-3p,gga-miR-29c-3p,gga-miR-3064-5p,gga-miR-30a-5p,gga-miR-30d,gga-miR-34a-5p,gga-miR-34c-5p,gga-miR-3525,gga-miR-3530-5p,gga-miR-429-3p,gga-m…
ENSGALT00000008087	ENSGALG00000005043	-	chr15:6650608-6669926	0.68336	3.0996	-2.18137	5e-05	0.00220184
ENSGALT00000013137	ENSGALG00000008094	HSPD1	chr7:9720879-9729711	140.331	54.047	1.37654	5e-05	0.00220184	gga-miR-1329-5p,gga-miR-1662,gga-miR-1a-3p,gga-miR-206,gga-miR-30a-5p,gga-miR-30b-5p,gga-miR-30c-5p,gga-miR-30d,gga-miR-30e-3p,gga-miR-3607-3p,gga-miR-6660-3p
ENSGALT00000017540	ENSGALG00000010785	ACOT11	chr8:24131386-24140486	12.2664	6.09293	1.0095	0.00055	0.0153357
ENSGALT00000015862	ENSGALG00000009748	ASNS	chr2:24791549-24805274	17.8682	7.60139	1.23306	5e-05	0.00220184	gga-miR-125b-5p,gga-miR-1306-5p,gga-miR-135a-5p,gga-miR-137-3p,gga-miR-1467-5p,gga-miR-153-3p,gga-miR-1590,gga-miR-15a,gga-miR-15b-5p,gga-miR-15c-5p,gga-miR-16-5p,gga-miR-1684a-3p,gga-miR-16c-5p,gga-miR-1747-5p,gga-miR-181a-5p,gga-miR-181b-5p,gga-miR-18a-5p,gga-miR-18b-5p,gga-miR-199-3p,gga-miR-2129,gga-miR-214,gga-miR-27b-3p,gga-miR-34b-3p,gga-miR-34c-3p,gga-miR-455-3p,gga-miR-6546-3p,gga-miR-65…
ENSGALT00000012805	ENSGALG00000007886	PAMR1	chr5:18394010-18447963	1.30864	3.45899	-1.40228	0.0004	0.0120178
ENSGALT00000044996	ENSGALG00000026633	-	AADN03010826.1:3076-7117	0.16789	3.80433	-4.50206	5e-05	0.00220184
ENSGALT00000031579	ENSGALG00000019867	C2orf44	chr3:103783105-103791013	8.60201	4.51048	0.931392	0.00085	0.0212791	gga-miR-106-3p,gga-miR-146b-3p,gga-miR-1684a-5p,gga-miR-17-3p,gga-miR-1771,gga-miR-181b-2-3p,gga-miR-205a,gga-miR-222b-5p,gga-miR-455-3p,gga-miR-6555-5p,gga-miR-9-3p
ENSGALT00000044736	ENSGALG00000026428	CHMP6	chr18:9620080-9622486	43.9892	111.027	-1.33569	5e-05	0.00220184	gga-miR-135a-5p,gga-miR-137-3p,gga-miR-138-1-3p,gga-miR-140-3p,gga-miR-1467-5p,gga-miR-146a-3p,gga-miR-1585,gga-miR-1597-3p,gga-miR-15a,gga-miR-15b-5p,gga-miR-15c-5p,gga-miR-1604,gga-miR-1618-5p,gga-miR-1635,gga-miR-1647,gga-miR-1649-5p,gga-miR-1655-5p,gga-miR-16-5p,gga-miR-1676-5p,gga-miR-1677-5p,gga-miR-1684a-5p,gga-miR-1699,gga-miR-16c-5p,gga-miR-1706,gga-miR-1727,gga-miR-1737,gga-miR-1751-5p,…
ENSGALT00000010098	ENSGALG00000006245	KLF15	chr12:10614315-10626926	23.603	64.1471	-1.44242	5e-05	0.00220184
ENSGALT00000027119	ENSGALG00000016797	FHL2	chr1:134496863-134536397	18.3421	35.6993	-0.960733	0.0025	0.0469915	gga-miR-135a-5p,gga-miR-138-1-3p,gga-miR-1454,gga-miR-147,gga-miR-1744-3p,gga-miR-1771,gga-miR-1781-3p,gga-miR-181b-2-3p,gga-miR-196-1-3p,gga-miR-19a-5p,gga-miR-1a-1-5p,gga-miR-1a-2-5p,gga-miR-200a-3p,gga-miR-200b-3p,gga-miR-20b-3p,gga-miR-29a-5p,gga-miR-32-5p,gga-miR-3533,gga-miR-383-5p,gga-miR-429-3p,gga-miR-6572-5p,gga-miR-92-3p,gga-miR-9-3p,novel_200,novel_216,novel_237
ENSGALT00000019602	ENSGALG00000012013	SLC25A17	chr1:49784854-49804765	3.32542	8.41294	-1.33907	5e-05	0.00220184	gga-miR-128-3p,gga-miR-1329-5p,gga-miR-15b-3p,gga-miR-1771,gga-miR-1c,gga-miR-23b-5p,gga-miR-30c-1-3p,gga-miR-3530-5p,gga-miR-489-3p,gga-miR-6664-3p,gga-miR-7441-5p,novel_110,novel_200
ENSGALT00000001958	ENSGALG00000001282	GABRD	chr21:1849379-1856932	2.74793	0.602352	2.18967	5e-05	0.00220184
ENSGALT00000016005	ENSGALG00000009844	ACTC1	chr5:31546120-31552902	33.0183	83.9772	-1.34673	0.0001	0.00398242	gga-let-7a-2-3p,gga-let-7c-3p,gga-miR-1454,gga-miR-30a-5p,gga-miR-30b-5p,gga-miR-30c-5p,gga-miR-30d,gga-miR-30e-5p,gga-miR-32-5p,gga-miR-3607-3p,gga-miR-6546-3p,gga-miR-6586-5p,gga-miR-92-3p,novel_110
ENSGALT00000016007	ENSGALG00000009846	BBS5	chr7:18171746-18181640	18.5277	5.66897	1.70852	5e-05	0.00220184	gga-miR-10a-5p,gga-miR-10b-5p,gga-miR-142-3p,gga-miR-142-5p,gga-miR-146c-3p,gga-miR-148a-3p,gga-miR-15a,gga-miR-15b-5p,gga-miR-15c-5p,gga-miR-1651-3p,gga-miR-16-5p,gga-miR-1668-3p,gga-miR-16c-5p,gga-miR-1712-3p,gga-miR-1727,gga-miR-1729-5p,gga-miR-1744-3p,gga-miR-1781-5p,gga-miR-1786,gga-miR-190a-5p,gga-miR-194,gga-miR-196-1-3p,gga-miR-196-5p,gga-miR-200a-3p,gga-miR-21-3p,gga-miR-214,gga-miR-217-…
ENSGALT00000012241	ENSGALG00000007570	-	chr4:11396596-11408463	0.058229	0.46406	-2.9945	0.00025	0.00841976
ENSGALT00000039765	ENSGALG00000008608	FETUB	chr9:15620749-15629885	0.860746	0.175774	2.29186	5e-05	0.00220184	gga-miR-196-5p,gga-miR-6699-5p,gga-miR-7b,gga-miR-7
ENSGALT00000020191	ENSGALG00000012362	THSD7B	chr7:30459506-30701723	2.72732	6.29573	-1.20689	5e-05	0.00220184
ENSGALT00000026878	ENSGALG00000016651	-	chr3:106804290-106812581	36.5432	165.073	-2.17543	5e-05	0.00220184	gga-miR-101-3p,gga-miR-144-3p,gga-miR-148a-5p,gga-miR-1651-3p,gga-miR-1651-5p,gga-miR-1813,gga-miR-301a-5p,gga-miR-3525,gga-miR-499-5p,novel_179
ENSGALT00000000433	ENSGALG00000000327	FBN3	chr28:271547-395862	0.593984	1.68869	-1.50741	5e-05	0.00220184
ENSGALT00000003775	ENSGALG00000002397	PSPH	chr19:4870121-4880847	151.709	80.5536	0.913289	0.001	0.0241274	gga-miR-1781-5p
ENSGALT00000025023	ENSGALG00000015520	TRIM55	chr2:114674301-114710966	41.2053	76.0317	-0.883773	0.00135	0.0301455
ENSGALT00000004693	ENSGALG00000002967	ZNF365	chr6:7640975-7657585	14.7111	4.99469	1.55843	5e-05	0.00220184	gga-miR-101-2-5p,gga-miR-106-3p,gga-miR-130a-3p,gga-miR-130a-5p,gga-miR-130b-3p,gga-miR-130b-5p,gga-miR-130c-3p,gga-miR-130c-5p,gga-miR-140-5p,gga-miR-1456-5p,gga-miR-147,gga-miR-148a-3p,gga-miR-1585,gga-miR-1605,gga-miR-16-1-3p,gga-miR-1647,gga-miR-1649-5p,gga-miR-1662,gga-miR-1664-3p,gga-miR-1677-5p,gga-miR-1684a-5p,gga-miR-1685-3p,gga-miR-1710,gga-miR-1712-3p,gga-miR-1727,gga-miR-1729-5p,gga-m…
ENSGALT00000036689	ENSGALG00000016708	ENPP4	chr3:109323128-109327586	7.90456	17.4976	-1.1464	0.0002	0.00704726	gga-let-7g-3p,gga-miR-101-3p,gga-miR-106-3p,gga-miR-106-5p,gga-miR-130a-3p,gga-miR-130b-3p,gga-miR-130c-3p,gga-miR-144-3p,gga-miR-1467-5p,gga-miR-148a-3p,gga-miR-1569,gga-miR-1641,gga-miR-1649-5p,gga-miR-17-3p,gga-miR-17-5p,gga-miR-20a-5p,gga-miR-20b-5p,gga-miR-218-5p,gga-miR-24-3p,gga-miR-301b-3p,gga-miR-365-3p,gga-miR-454-3p,novel_233
ENSGALT00000002994	ENSGALG00000001936	MYO7B	chr9:834636-880098	0.112763	1.11034	-3.29964	5e-05	0.00220184
ENSGALT00000021280	ENSGALG00000013035	SBK2	chr2:78377185-78379177	15.6683	30.4403	-0.958133	0.00215	0.0421759
ENSGALT00000003168	ENSGALG00000002038	DENND2C	chr26:3814480-3828825	11.3024	22.5149	-0.994253	0.0002	0.00704726	gga-miR-1597-3p,gga-miR-1647,gga-miR-6608-3p,gga-miR-7449-3p,gga-miR-92-5p
ENSGALT00000009310	ENSGALG00000005796	XBP1	chr15:7713030-7716156	56.5587	29.59	0.934638	0.0005	0.0142826	gga-miR-130b-5p,gga-miR-1563,gga-miR-1590,gga-miR-16-2-3p,gga-miR-1703-5p,gga-miR-1737,gga-miR-1751-5p,gga-miR-1769-5p,gga-miR-1773-5p,gga-miR-1782,gga-miR-181b-1-3p,gga-miR-181b-2-3p,gga-miR-200a-3p,gga-miR-205a,gga-miR-23b-5p,gga-miR-30a-3p,gga-miR-30c-2-3p,gga-miR-32-5p,gga-miR-33-5p,gga-miR-34b-3p,gga-miR-34c-3p,gga-miR-460a-5p,gga-miR-6550-3p,gga-miR-6553-3p,gga-miR-6631-5p,gga-miR-92-3p,gga…
ENSGALT00000018542	ENSGALG00000027991	TTLL4	chr7:21924994-21942633	3.12394	8.9864	-1.52438	5e-05	0.00220184
ENSGALT00000026109	ENSGALG00000016195	COL22A1	chr2:144142254-144374426	0.392712	1.08795	-1.47007	0.0016	0.034086
ENSGALT00000010536	ENSGALG00000006521	TRPM5	chr5:12954870-12990576	0.0542461	0.793025	-3.86977	0.0005	0.0142826
ENSGALT00000039524	ENSGALG00000004509	UbI	chr19:6584722-6586315	5262.72	2317.84	1.18303	0.0013	0.0293645	gga-miR-130a-3p,gga-miR-130b-3p,gga-miR-130c-3p,gga-miR-148a-3p,gga-miR-19a-3p,gga-miR-19b-3p,gga-miR-301b-3p,gga-miR-454-3p,gga-miR-499-5p,gga-miR-6548-5p
ENSGALT00000042662	ENSGALG00000026858	BTG2	chr26:5157230-5161261	77.6497	156.575	-1.0118	0.0014	0.0309927
ENSGALT00000022165	ENSGALG00000013624	FAM65B	chr2:90153585-90209672	21.7511	6.95879	1.64418	5e-05	0.00220184	gga-let-7j-3p,gga-miR-128-3p,gga-miR-130b-5p,gga-miR-1329-5p,gga-miR-133a-3p,gga-miR-133b,gga-miR-133c-3p,gga-miR-135a-5p,gga-miR-137-3p,gga-miR-138-5p,gga-miR-140-3p,gga-miR-1456-5p,gga-miR-1467-5p,gga-miR-1551-3p,gga-miR-1553-3p,gga-miR-1585,gga-miR-1618-5p,gga-miR-1628,gga-miR-1647,gga-miR-1655-5p,gga-miR-1668-3p,gga-miR-1671,gga-miR-1728-3p,gga-miR-1731-3p,gga-miR-1740-5p,gga-miR-1760,gga-miR…
ENSGALT00000022388	ENSGALG00000000735	CDD	AADN03012049.1:543-2333	0	1.33269	#NAME?	5e-05	0.00220184
ENSGALT00000032169	ENSGALG00000011455	CL2	chr4:49041664-49042706	6.18137	0.789879	2.96822	0.00145	0.0317478	gga-miR-1306-5p,gga-miR-6609-3p,gga-miR-6669-3p
ENSGALT00000014759	ENSGALG00000020084	CAPN13	chr3:7749553-7787813	0.0851226	0.497206	-2.54623	0.00025	0.00841976	gga-miR-1306-5p,gga-miR-130a-5p,gga-miR-130b-5p,gga-miR-130c-5p,gga-miR-133a-3p,gga-miR-133b,gga-miR-133c-3p,gga-miR-135a-5p,gga-miR-138-5p,gga-miR-140-3p,gga-miR-1453,gga-miR-1467-5p,gga-miR-146a-3p,gga-miR-148a-3p,gga-miR-1560-3p,gga-miR-1597-3p,gga-miR-15a,gga-miR-15b-3p,gga-miR-15b-5p,gga-miR-15c-5p,gga-miR-1605,gga-miR-16-1-3p,gga-miR-1618-5p,gga-miR-1628,gga-miR-1649-5p,gga-miR-1651-3p,gga-…
ENSGALT00000023174	ENSGALG00000014346	TSPAN9	chr1:74834820-74842880	24.0502	13.6032	0.822096	0.0019	0.0385326	gga-let-7a-2-3p,gga-let-7c-3p,gga-miR-135a-5p,gga-miR-1569,gga-miR-1729-5p,gga-miR-1756a,gga-miR-2131-5p,gga-miR-21-3p,gga-miR-214,gga-miR-3535,novel_200
ENSGALT00000044647	ENSGALG00000025751	NMRK2	chr28:1455326-1478145	65.7949	149.117	-1.18039	0.00265	0.0487014	gga-let-7a-3p,gga-let-7f-3p,gga-miR-1647,gga-miR-34a-3p,novel_158
ENSGALT00000004579	ENSGALG00000002900	NOTUM	chr18:5023601-5028361	13.0432	6.5279	0.998609	0.0027	0.0493079
ENSGALT00000040686	ENSGALG00000028990	-	AADN03010826.1:8515-10267	0	1.73799	#NAME?	5e-05	0.00220184
ENSGALT00000000004	ENSGALG00000000004	RFK	chrZ:34293200-34299523	27.5932	11.5574	1.2555	5e-05	0.00220184	gga-let-7g-3p,gga-let-7j-3p,gga-miR-101-3p,gga-miR-130a-3p,gga-miR-130b-3p,gga-miR-130b-5p,gga-miR-130c-3p,gga-miR-1329-5p,gga-miR-133a-5p,gga-miR-144-3p,gga-miR-1451-3p,gga-miR-146a-5p,gga-miR-146b-5p,gga-miR-146c-5p,gga-miR-148a-3p,gga-miR-1559-3p,gga-miR-15a,gga-miR-15b-3p,gga-miR-15b-5p,gga-miR-15c-5p,gga-miR-1628,gga-miR-1651-5p,gga-miR-16-5p,gga-miR-1666,gga-miR-1677-3p,gga-miR-1677-5p,gga-…
ENSGALT00000045378	ENSGALG00000025842	BRT-1	chrZ:9066146-9077155	105.14	42.1412	1.319	0.00035	0.010879	gga-let-7a-5p,gga-let-7b,gga-let-7c-5p,gga-let-7d,gga-let-7f-5p,gga-let-7g-5p,gga-let-7i,gga-let-7k-5p,gga-miR-128-1-5p,gga-miR-128-2-5p,gga-miR-128-3p,gga-miR-130a-3p,gga-miR-130a-5p,gga-miR-130b-3p,gga-miR-130c-3p,gga-miR-130c-5p,gga-miR-1329-5p,gga-miR-135a-5p,gga-miR-135a-5p,gga-miR-138-5p,gga-miR-140-3p,gga-miR-140-5p,gga-miR-1416-5p,gga-miR-1453,gga-miR-1456-5p,gga-miR-146a-3p,gga-miR-148a-…
ENSGALT00000027385	ENSGALG00000016943	OLFM4	chr1:164871750-164897395	0.0966408	0.90993	-3.23505	0.00075	0.019419
ENSGALT00000008547	ENSGALG00000005327	RBP2	chr9:5392691-5403608	0	8.38048	#NAME?	5e-05	0.00220184	gga-miR-140-5p,gga-miR-199-3p
ENSGALT00000019926	ENSGALG00000012203	SAMD4A	chr5:56257303-56323004	17.9717	9.18517	0.968345	0.0006	0.0163993
ENSGALT00000021387	ENSGALG00000013100	GRB10	chr2:80801705-80940693	27.9417	11.4068	1.29252	5e-05	0.00220184	gga-miR-18a-5p,gga-miR-18b-5p,gga-miR-6701-3p
ENSGALT00000001871	ENSGALG00000001234	CETP	chr11:620993-627089	84.031	36.8646	1.18869	5e-05	0.00220184	gga-miR-1773-3p,gga-miR-1813,gga-miR-3531-5p,novel_129,novel_237
ENSGALT00000015077	ENSGALG00000009266	FGA	chr4:19793619-19800505	27.5298	0.10752	8.00024	5e-05	0.00220184	gga-miR-101-2-5p,gga-miR-137-3p,gga-miR-1563,gga-miR-1590,gga-miR-1712-3p,gga-miR-1737,gga-miR-1740-5p,gga-miR-223,gga-miR-365-3p,gga-miR-455-5p
ENSGALT00000034416	ENSGALG00000021340	CA9	chrZ:9084929-9095262	13.9152	53.4639	-1.9419	5e-05	0.00220184	gga-miR-146c-3p
ENSGALT00000026523	ENSGALG00000016440	KLF11	chr3:96059085-96063958	3.28911	7.3591	-1.16183	0.002	0.0399303	gga-let-7a-2-3p,gga-miR-103-3p,gga-miR-106-3p,gga-miR-107-3p,gga-miR-10a-5p,gga-miR-10b-5p,gga-miR-138-5p,gga-miR-140-5p,gga-miR-146b-3p,gga-miR-1583,gga-miR-1605,gga-miR-16-1-3p,gga-miR-1618-3p,gga-miR-1628,gga-miR-1635,gga-miR-1666,gga-miR-1668-3p,gga-miR-1677-5p,gga-miR-1710,gga-miR-1722-5p,gga-miR-17-3p,gga-miR-1786,gga-miR-1798-3p,gga-miR-18a-5p,gga-miR-18b-5p,gga-miR-199-5p,gga-miR-2130,gga…
ENSGALT00000011200	ENSGALG00000006911	TMC5	chr14:8502403-8516390	0.0728708	0.694526	-3.25262	0.00135	0.0301455
ENSGALT00000039093	ENSGALG00000009654	MLF1	chr9:21936182-21948704	70.477	202.85	-1.52519	5e-05	0.00220184	gga-miR-106-5p,gga-miR-135a-5p,gga-miR-148a-3p,gga-miR-1651-3p,gga-miR-17-5p,gga-miR-181a-5p,gga-miR-181b-5p,gga-miR-20a-5p,gga-miR-20b-5p,gga-miR-29a-3p,gga-miR-29b-3p,gga-miR-29c-3p
ENSGALT00000024268	ENSGALG00000015050	KIAA2026	chrZ:27682517-27745297	20.355	9.16641	1.15095	0.0001	0.00398242
ENSGALT00000010311	ENSGALG00000006384	-	chr6:18900980-18904128	31.1308	11.9662	1.37938	5e-05	0.00220184
ENSGALT00000001603	ENSGALG00000001071	ELN	chr19:785548-804855	5.09259	11.7359	-1.20446	0.0001	0.00398242
ENSGALT00000028044	ENSGALG00000014182	7	chr19:6439175-6447413	11.69	5.56655	1.07042	0.00155	0.0333367	gga-miR-140-3p,gga-miR-1454,gga-miR-153-3p,gga-miR-15a,gga-miR-15b-5p,gga-miR-15c-5p,gga-miR-1649-5p,gga-miR-16-5p,gga-miR-16c-5p,gga-miR-1781-5p,gga-miR-199-3p,gga-miR-217-5p,gga-miR-221-5p,gga-miR-456-3p,gga-miR-6615-5p
ENSGALT00000032813	ENSGALG00000015167	-	chrZ:37257628-37355651	1.27744	0.204394	2.64383	5e-05	0.00220184
ENSGALT00000043029	ENSGALG00000027638	CA3	chr2:122552714-122568598	5.00578	1.36736	1.8722	5e-05	0.00220184
ENSGALT00000044854	ENSGALG00000025916	EMILIN3	chr20:5314291-5324952	1.34846	0.59229	1.18694	0.0005	0.0142826
ENSGALT00000010812	ENSGALG00000006689	ABHD2	chr10:12480720-12504608	59.6478	27.7627	1.10332	0.00015	0.0055394	gga-miR-15a,gga-miR-15b-5p,gga-miR-15c-5p,gga-miR-16-5p,gga-miR-16c-5p,gga-miR-1773-5p,gga-miR-181b-1-3p,gga-miR-214
ENSGALT00000032201	ENSGALG00000010769	HPGD	chr4:43211797-43236772	4.68545	12.8018	-1.45009	0.0004	0.0120178	gga-let-7a-2-3p,gga-let-7c-3p,gga-miR-1560-3p,gga-miR-1618-5p,gga-miR-1740-5p,gga-miR-1769-3p,gga-miR-181b-2-3p,gga-miR-181b-5p,gga-miR-193a-3p,gga-miR-193b-3p,gga-miR-200b-3p,gga-miR-20b-3p,gga-miR-219b,gga-miR-221-3p,gga-miR-22-5p,gga-miR-30a-5p,gga-miR-30b-5p,gga-miR-30c-5p,gga-miR-32-5p,gga-miR-3539,gga-miR-429-3p,gga-miR-460b-5p,gga-miR-6544-5p,novel_149,novel_224
ENSGALT00000023158	ENSGALG00000014331	FKBP4	chr1:75178045-75192167	60.3945	32.8302	0.879393	0.00055	0.0153357	gga-let-7g-3p,gga-miR-101-3p,gga-miR-138-1-3p,gga-miR-138-2-3p,gga-miR-144-3p,gga-miR-147,gga-miR-153-3p,gga-miR-16-1-3p,gga-miR-1664-3p,gga-miR-1677-3p,gga-miR-1731-5p,gga-miR-1737,gga-miR-1781-3p,gga-miR-1784-5p,gga-miR-181b-1-3p,gga-miR-181b-2-3p,gga-miR-194,gga-miR-200a-3p,gga-miR-27b-3p,gga-miR-27b-5p,gga-miR-34b-5p,gga-miR-3530-5p,gga-miR-6544-5p,gga-miR-6547-5p,gga-miR-6586-5p,gga-miR-6631…
ENSGALT00000025676	ENSGALG00000015930	RBM12B	chr2:125623602-125630097	18.9082	10.2239	0.887071	0.0007	0.0184809
ENSGALT00000016884	ENSGALG00000010364	-	chr9:22910473-22916639	3.03322	11.089	-1.87021	5e-05	0.00220184	gga-miR-1453,gga-miR-1467-5p,gga-miR-1560-3p,gga-miR-1635,gga-miR-1647,gga-miR-1664-3p,gga-miR-1677-5p,gga-miR-1684a-5p,gga-miR-1737,gga-miR-1798-3p,gga-miR-183,gga-miR-18b-3p,gga-miR-29b-1-5p,gga-miR-29b-2-5p,gga-miR-6562-3p,gga-miR-6608-3p,gga-miR-6663-5p,novel_156,novel_200,novel_237
ENSGALT00000009716	ENSGALG00000006034	PITPNM3	chr19:9835174-9878165	5.5105	2.68581	1.03683	0.00015	0.0055394
ENSGALT00000012430	ENSGALG00000007668	BMP7	chr20:12026080-12069868	1.61232	5.35565	-1.73193	5e-05	0.00220184
ENSGALT00000012431	ENSGALG00000007669	EGR1	chr13:17704809-17707611	23.5076	50.4076	-1.10051	5e-05	0.00220184	gga-miR-101-3p,gga-miR-130a-5p,gga-miR-144-3p,gga-miR-146c-3p,gga-miR-1553-3p,gga-miR-1662,gga-miR-1769-5p,gga-miR-1773-5p,gga-miR-1813,gga-miR-183,gga-miR-193b-5p,gga-miR-218-5p,gga-miR-30b-5p,gga-miR-30c-5p,gga-miR-31-5p,gga-miR-3540,gga-miR-7441-3p,gga-miR-7465-3p,novel_200
ENSGALT00000046049	ENSGALG00000025884	NABP1	chr7:7640532-7649401	20.3437	8.40909	1.27456	5e-05	0.00220184	gga-let-7a-2-3p,gga-let-7c-3p,gga-let-7j-3p,gga-miR-103-3p,gga-miR-106-5p,gga-miR-107-3p,gga-miR-122-3p,gga-miR-130a-3p,gga-miR-130b-3p,gga-miR-130c-3p,gga-miR-137-3p,gga-miR-142-5p,gga-miR-1467-5p,gga-miR-1553-5p,gga-miR-1590,gga-miR-15a,gga-miR-15b-5p,gga-miR-15c-5p,gga-miR-16-1-3p,gga-miR-1651-3p,gga-miR-16-5p,gga-miR-1668-3p,gga-miR-1684a-3p,gga-miR-1699,gga-miR-16c-5p,gga-miR-1744-3p,gga-miR…
ENSGALT00000000257	ENSGALG00000000194	-	JH375607.1:9152-27107	1.41598	6.20065	-2.13062	5e-05	0.00220184
ENSGALT00000043187	ENSGALG00000026910	SMPD1	chr1:193606070-193608712	28.882	50.2671	-0.799443	0.00245	0.0462742
ENSGALT00000001663	ENSGALG00000001109	GTSF1	chr27:1056369-1079949	10.0453	19.1987	-0.934484	0.0023	0.0442781	gga-miR-101-2-5p,gga-miR-106-3p,gga-miR-135a-5p,gga-miR-1597-3p,gga-miR-1641,gga-miR-1668-3p,gga-miR-1703-5p,gga-miR-17-3p,gga-miR-1782,gga-miR-21-3p,gga-miR-215-3p,gga-miR-217-5p,gga-miR-32-5p,gga-miR-6701-3p,gga-miR-7441-5p,gga-miR-92-3p
ENSGALT00000026972	ENSGALG00000016715	MEP1A	chr3:109487074-109499681	0.0875864	4.33885	-5.63046	0.00015	0.0055394
ENSGALT00000008634	ENSGALG00000005378	BMAL1	chr5:6981155-7024873	12.7375	5.71085	1.15731	0.00035	0.010879	gga-let-7j-3p,gga-miR-128-3p,gga-miR-1329-5p,gga-miR-135a-5p,gga-miR-1756a,gga-miR-181b-2-3p,gga-miR-18a-5p,gga-miR-18b-5p,gga-miR-19a-5p,gga-miR-200a-3p,gga-miR-21-3p,gga-miR-6548-5p,gga-miR-6550-3p,gga-miR-6615-5p,gga-miR-6660-3p,gga-miR-9-3p,novel_119
ENSGALT00000044978	ENSGALG00000026687	PLCD4	chr7:21980709-21988531	8.72999	15.4398	-0.822605	0.00225	0.0436049
ENSGALT00000001398	ENSGALG00000000947	FKBP51	chr26:61867-80894	35.4073	14.2041	1.31774	5e-05	0.00220184
ENSGALT00000015769	ENSGALG00000009689	PON2	chr2:23977866-23996726	49.847	113.716	-1.18985	0.00145	0.0317478	gga-miR-101-3p,gga-miR-103-3p,gga-miR-106-3p,gga-miR-106-5p,gga-miR-107-3p,gga-miR-122-5p,gga-miR-125b-5p,gga-miR-130a-5p,gga-miR-130b-5p,gga-miR-130c-5p,gga-miR-133a-3p,gga-miR-133a-5p,gga-miR-133b,gga-miR-133c-3p,gga-miR-135a-5p,gga-miR-140-3p,gga-miR-140-5p,gga-miR-144-3p,gga-miR-1453,gga-miR-146a-3p,gga-miR-148a-3p,gga-miR-148a-5p,gga-miR-1551-3p,gga-miR-1551-5p,gga-miR-1559-3p,gga-miR-1579,g…
ENSGALT00000040396	ENSGALG00000023973	-	AADN03011039.1:4-396	607.698	1084.92	-0.836163	0.0014	0.0309927
ENSGALT00000009661	ENSGALG00000006003	-	chr13:13158122-13161628	0.487303	1.52247	-1.64353	0.002	0.0399303
ENSGALT00000037892	ENSGALG00000012135	ATF4	chr1:50456692-50459626	337.76	137.061	1.30118	5e-05	0.00220184	gga-miR-1563,gga-miR-15a,gga-miR-15b-5p,gga-miR-15c-5p,gga-miR-16-5p,gga-miR-16c-5p,gga-miR-6553-3p
ENSGALT00000016296	ENSGALG00000010032	PLB1	chr3:26632538-26715148	0.0758519	0.670668	-3.14434	5e-05	0.00220184
ENSGALT00000014587	ENSGALG00000008969	EPCAM	chr3:8534386-8539545	0.496796	5.29854	-3.41487	0.00015	0.0055394
ENSGALT00000038058	ENSGALG00000011759	HIST1H111L	chr1:48025515-48026285	46.6712	88.5467	-0.923906	0.0007	0.0184809
ENSGALT00000020631	ENSGALG00000012641	-	chr2:56203311-56208665	2.26159	11.3738	-2.3303	5e-05	0.00220184
ENSGALT00000024806	ENSGALG00000015375	PLCXD2	chr1:87804274-87808822	7.04753	3.25311	1.1153	0.00265	0.0487014
ENSGALT00000026776	ENSGALG00000016589	SLC35F6	chr3:104835718-104839201	12.6458	28.4968	-1.17214	5e-05	0.00220184	gga-miR-140-3p,gga-miR-1454,gga-miR-1647,gga-miR-187-3p,gga-miR-6609-3p,novel_237,novel_85
ENSGALT00000016897	ENSGALG00000010371	FAM13A	chr4:34542532-34656257	35.5432	13.1909	1.43003	5e-05	0.00220184
ENSGALT00000026601	ENSGALG00000016491	APOB	chr3:101880366-101916760	5.26573	1.78147	1.56357	0.00065	0.0174425	gga-miR-101-2-5p,gga-miR-1559-3p,gga-miR-1712-3p,gga-miR-30a-3p,gga-miR-6663-5p
ENSGALT00000040528	ENSGALG00000000498	ACE	chr27:2646483-2662837	8.03763	19.6055	-1.28642	0.0001	0.00398242	gga-miR-10a-5p,gga-miR-10b-5p,gga-miR-135a-5p,gga-miR-146a-3p,gga-miR-153-3p,gga-miR-1553-3p,gga-miR-1604,gga-miR-1647,gga-miR-1684a-5p,gga-miR-1779,gga-miR-1813,gga-miR-18a-3p,gga-miR-22-3p,gga-miR-455-3p,gga-miR-458a-3p,gga-miR-6665-5p,novel_116,novel_129
ENSGALT00000015156	ENSGALG00000009315	PAPLN	chr5:25589640-25615991	0.805083	2.34041	-1.53955	0.00015	0.0055394
ENSGALT00000017370	ENSGALG00000010678	PPPDE1	chr3:34049276-34074390	19.6769	10.3536	0.926367	0.00035	0.010879	gga-let-7g-3p,gga-miR-101-3p,gga-miR-10a-5p,gga-miR-10b-5p,gga-miR-122-5p,gga-miR-125b-5p,gga-miR-128-3p,gga-miR-1306-5p,gga-miR-130a-3p,gga-miR-130a-5p,gga-miR-130b-3p,gga-miR-130c-3p,gga-miR-130c-5p,gga-miR-1329-5p,gga-miR-135a-5p,gga-miR-138-2-3p,gga-miR-138-5p,gga-miR-144-3p,gga-miR-1453,gga-miR-1456-5p,gga-miR-1467-5p,gga-miR-146a-3p,gga-miR-148a-5p,gga-miR-155,gga-miR-1560-3p,gga-miR-15a,gg…
ENSGALT00000005939	ENSGALG00000003743	VPS37B	chr15:5226401-5237255	30.454	13.2922	1.19605	5e-05	0.00220184
ENSGALT00000043364	ENSGALG00000028143	GADD45B	JH376255.1:36-5193	35.0531	115.522	-1.72055	5e-05	0.00220184
ENSGALT00000014059	ENSGALG00000008638	-	chr2:19378596-19409501	1.1853	3.40836	-1.52383	5e-05	0.00220184
ENSGALT00000017322	ENSGALG00000010259	COL28A1	chr2:24839285-24897492	18.1318	34.129	-0.912476	0.00065	0.0174425	gga-let-7g-3p,gga-miR-125b-5p,gga-miR-128-3p,gga-miR-130b-5p,gga-miR-1329-5p,gga-miR-138-2-3p,gga-miR-138-5p,gga-miR-142-3p,gga-miR-142-5p,gga-miR-146b-3p,gga-miR-1553-3p,gga-miR-1563,gga-miR-1597-3p,gga-miR-16-1-3p,gga-miR-1668-3p,gga-miR-1712-3p,gga-miR-1727,gga-miR-1731-3p,gga-miR-1769-3p,gga-miR-193b-5p,gga-miR-196-1-3p,gga-miR-20b-3p,gga-miR-215-3p,gga-miR-22-5p,gga-miR-23b-3p,gga-miR-26a-5p…
ENSGALT00000020869	ENSGALG00000012790	DSP	chr2:64611441-64640267	0.295613	0.896023	-1.59982	0.0003	0.00968302
ENSGALT00000030299	ENSGALG00000019156	-	chr1:118603372-118606801	15.9683	6.20889	1.3628	0.00025	0.00841976
ENSGALT00000046230	ENSGALG00000028027	CHURC1	chr5:162543-163912	5066.2	21412.9	-2.07951	5e-05	0.00220184
ENSGALT00000024496	ENSGALG00000015180	PSAT1	chrZ:37821950-37840565	3.04344	0.983685	1.62944	5e-05	0.00220184	gga-miR-103-3p,gga-miR-107-3p,gga-miR-137-3p,gga-miR-138-1-3p,gga-miR-142-3p,gga-miR-144-5p,gga-miR-146c-3p,gga-miR-148a-3p,gga-miR-153-3p,gga-miR-1559-3p,gga-miR-15a,gga-miR-15b-5p,gga-miR-15c-5p,gga-miR-16-1-3p,gga-miR-1641,gga-miR-16-5p,gga-miR-1664-3p,gga-miR-1677-3p,gga-miR-1685-3p,gga-miR-16c-5p,gga-miR-1722-5p,gga-miR-1737,gga-miR-1759-5p,gga-miR-181b-5p,gga-miR-1a-3p,gga-miR-1b-3p,gga-miR…
ENSGALT00000026237	ENSGALG00000016271	PTP4A1	chr3:85052533-85067541	81.272	42.7933	0.925375	0.0004	0.0120178	gga-let-7a-2-3p,gga-let-7c-3p,gga-miR-101-3p,gga-miR-125b-3p,gga-miR-1329-5p,gga-miR-138-5p,gga-miR-144-3p,gga-miR-146b-3p,gga-miR-1677-5p,gga-miR-1784-5p,gga-miR-19a-3p,gga-miR-19b-3p,gga-miR-200a-3p,gga-miR-203a,gga-miR-2188-3p,gga-miR-2188-5p,gga-miR-219b,gga-miR-26a-5p,gga-miR-30a-5p,gga-miR-30d,gga-miR-31-5p,gga-miR-458b-5p,gga-miR-499-5p,gga-miR-6544-5p,gga-miR-6662-3p,gga-miR-6663-5p,gga-m…
ENSGALT00000037566	ENSGALG00000023066	DNAJA1	chrZ:70417888-70424546	120.852	63.6182	0.925728	0.00045	0.0132153	gga-miR-106-3p,gga-miR-128-3p,gga-miR-130a-3p,gga-miR-130b-3p,gga-miR-130c-3p,gga-miR-146a-5p,gga-miR-146b-5p,gga-miR-146c-5p,gga-miR-148a-3p,gga-miR-1583,gga-miR-1618-5p,gga-miR-1649-5p,gga-miR-1668-3p,gga-miR-1677-3p,gga-miR-1720-5p,gga-miR-17-3p,gga-miR-1771,gga-miR-1782,gga-miR-181a-5p,gga-miR-181b-5p,gga-miR-19a-3p,gga-miR-19b-3p,gga-miR-1a-2-5p,gga-miR-2131-5p,gga-miR-2188-5p,gga-miR-223,gg…
ENSGALT00000025446	ENSGALG00000015779	PM20D2	chr3:75200803-75217332	41.0826	21.3855	0.941893	0.00265	0.0487014
ENSGALT00000017633	ENSGALG00000010850	C8A	chr8:24711327-24727316	2.40842	0	inf	5e-05	0.00220184	gga-miR-146b-3p
ENSGALT00000017638	ENSGALG00000010853	C8B	chr8:24731781-24747335	1.83382	0.0736588	4.63785	5e-05	0.00220184
ENSGALT00000008181	ENSGALG00000005103	GDPD1	chr19:7206772-7218520	35.0723	17.1674	1.03066	5e-05	0.00220184	gga-miR-1662,gga-miR-1710,gga-miR-1720-5p,gga-miR-1736-3p,gga-miR-187-3p,gga-miR-21-3p,gga-miR-221-3p,gga-miR-222a,gga-miR-222b-3p,gga-miR-6544-5p,novel_179,novel_85
ENSGALT00000014829	ENSGALG00000009105	DPP7	chr17:308996-328969	23.177	47.59	-1.03796	5e-05	0.00220184
ENSGALT00000023517	ENSGALG00000014585	CCLI10	chr19:4792409-4793550	25.3843	9.33592	1.44307	0.00025	0.00841976	gga-miR-1453,gga-miR-1560-3p,gga-miR-1628,gga-miR-1676-5p,gga-miR-30b-3p,gga-miR-6608-3p,gga-miR-6649-3p,gga-miR-6663-5p
ENSGALT00000027550	ENSGALG00000017053	SPG20	chr1:171922101-171931316	18.4723	9.12766	1.01704	0.0004	0.0120178
ENSGALT00000033073	ENSGALG00000009312	RPL22L1	chr9:19191687-19193717	287.435	549.111	-0.933859	0.0006	0.0163993	gga-miR-1668-3p,gga-miR-33-3p,novel_116,novel_224
ENSGALT00000010419	ENSGALG00000006453	TF	chr9:4096868-4107617	43.1062	10.3481	2.05853	5e-05	0.00220184
ENSGALT00000038233	ENSGALG00000011360	PRKAG3	chr7:21913411-21923725	24.9186	62.9159	-1.3362	5e-05	0.00220184	gga-let-7g-3p,gga-miR-1306-3p,gga-miR-130a-5p,gga-miR-130c-5p,gga-miR-1453,gga-miR-1703-5p,gga-miR-1737,gga-miR-2129,gga-miR-214,gga-miR-24-3p,gga-miR-24-5p,gga-miR-3532-3p,gga-miR-3533,gga-miR-6604-5p,gga-miR-6609-3p,gga-miR-6648-5p,gga-miR-6665-5p,gga-miR-7465-3p,gga-miR-7474-5p,novel_204,novel_237
ENSGALT00000035511	ENSGALG00000021972	-	chr28:2487214-2492170	25.9851	47.4628	-0.869113	0.00115	0.0267697
ENSGALT00000003543	ENSGALG00000002260	CISH	chr12:1831237-1832110	14.9729	69.1244	-2.20684	5e-05	0.00220184	gga-miR-142-3p,gga-miR-148a-5p,gga-miR-1590,gga-miR-1628,gga-miR-1773-3p,gga-miR-1779,gga-miR-1c,gga-miR-24-5p,gga-miR-26a-5p,gga-miR-30c-1-3p,gga-miR-383-5p,novel_241
ENSGALT00000003541	ENSGALG00000002258	-	JH375252.1:3922-4559	8.66578	78.0448	-3.1709	5e-05	0.00220184
ENSGALT00000005006	ENSGALG00000003163	GNAO1	chr11:2195647-2306313	0.467121	3.39051	-2.85963	0.0002	0.00704726
ENSGALT00000000089	ENSGALG00000000065	PSMA5	JH375456.1:1241-9450	28.3045	66.3812	-1.22974	0.0001	0.00398242
ENSGALT00000010256	ENSGALG00000006346	JSC	chr13:14654458-14662648	23.9381	8.39407	1.51186	5e-05	0.00220184	gga-miR-101-3p,gga-miR-106-5p,gga-miR-125b-5p,gga-miR-130a-3p,gga-miR-130b-3p,gga-miR-130c-3p,gga-miR-138-1-3p,gga-miR-144-3p,gga-miR-1454,gga-miR-1467-5p,gga-miR-1655-5p,gga-miR-1684a-3p,gga-miR-1684b-3p,gga-miR-1706,gga-miR-1737,gga-miR-17-5p,gga-miR-1769-3p,gga-miR-181a-5p,gga-miR-181b-5p,gga-miR-187-5p,gga-miR-18b-3p,gga-miR-196-5p,gga-miR-20a-5p,gga-miR-20b-5p,gga-miR-2129,gga-miR-21-3p,gga-…
ENSGALT00000032496	ENSGALG00000011533	XRCC3	chr5:50375578-50384291	3.1316	10.4123	-1.73331	5e-05	0.00220184	gga-let-7a-3p,gga-let-7a-5p,gga-let-7b,gga-let-7c-5p,gga-let-7d,gga-let-7f-3p,gga-let-7f-5p,gga-let-7g-5p,gga-let-7i,gga-let-7k-5p,gga-miR-138-5p,gga-miR-155,gga-miR-1597-3p,gga-miR-15a,gga-miR-15b-5p,gga-miR-15c-5p,gga-miR-1625-5p,gga-miR-1628,gga-miR-1635,gga-miR-16-5p,gga-miR-16c-5p,gga-miR-1703-5p,gga-miR-1722-5p,gga-miR-1769-3p,gga-miR-1773-3p,gga-miR-1784-5p,gga-miR-2131-5p,gga-miR-21-3p,gg…
ENSGALT00000013724	ENSGALG00000008425	MAP1A	chr10:19691952-19739136	13.0566	6.63374	0.976886	0.00015	0.0055394
ENSGALT00000035181	ENSGALG00000022191	PFKFB1	JH376257.1:70-1452	311.723	547.776	-0.813322	0.0024	0.0456172
ENSGALT00000027531	ENSGALG00000017040	-	chr1:170575658-170618202	4.61243	1.80477	1.35371	0.00025	0.00841976
ENSGALT00000032184	ENSGALG00000020193	PLAC8	chr4:45840211-45841649	0	3.35845	#NAME?	5e-05	0.00220184	gga-miR-103-3p,gga-miR-107-3p,gga-miR-138-1-3p,gga-miR-1737,gga-miR-21-3p,gga-miR-3524a,gga-miR-6608-3p
ENSGALT00000017840	ENSGALG00000010961	IGF2BP3	chr2:31286665-31393727	1.97615	4.77059	-1.27148	5e-05	0.00220184	gga-let-7a-2-3p,gga-let-7a-5p,gga-let-7b,gga-let-7c-3p,gga-let-7c-5p,gga-let-7d,gga-let-7f-5p,gga-let-7g-5p,gga-let-7i,gga-let-7k-5p,gga-miR-103-3p,gga-miR-107-3p,gga-miR-126-5p,gga-miR-138-5p,gga-miR-140-5p,gga-miR-148a-3p,gga-miR-1553-5p,gga-miR-15c-3p,gga-miR-1605,gga-miR-16-1-3p,gga-miR-1649-5p,gga-miR-1651-3p,gga-miR-1655-5p,gga-miR-1684a-3p,gga-miR-1684a-5p,gga-miR-1684b-3p,gga-miR-1685-3p,…
ENSGALT00000045633	ENSGALG00000025921	-	chrZ:7504471-7507097	2.88206	6.57624	-1.19016	0.0002	0.00704726
ENSGALT00000025580	ENSGALG00000015868	ATP6V0D2	chr2:122812316-122830102	0.587825	2.21746	-1.91545	0.00085	0.0212791
ENSGALT00000044994	ENSGALG00000028318	CDKN1A	chr26:1543126-1545030	84.3284	39.5361	1.09285	0.0003	0.00968302	gga-miR-106-5p,gga-miR-10a-5p,gga-miR-10b-5p,gga-miR-128-3p,gga-miR-1306-5p,gga-miR-137-3p,gga-miR-1453,gga-miR-15a,gga-miR-15b-5p,gga-miR-15c-5p,gga-miR-1618-3p,gga-miR-1618-5p,gga-miR-1647,gga-miR-16-5p,gga-miR-1664-3p,gga-miR-1666,gga-miR-1682,gga-miR-1684a-5p,gga-miR-1699,gga-miR-16c-5p,gga-miR-1712-3p,gga-miR-1727,gga-miR-1747-5p,gga-miR-1751-5p,gga-miR-1756a,gga-miR-17-5p,gga-miR-1760,gga-m…
ENSGALT00000004111	ENSGALG00000002610	-	chr14:13064936-13068959	15.9854	30.3702	-0.925901	0.00145	0.0317478
ENSGALT00000024687	ENSGALG00000015297	FOXO3	chr3:66702482-66716393	96.9629	41.3617	1.22914	5e-05	0.00220184	gga-let-7j-3p,gga-miR-106-3p,gga-miR-128-1-5p,gga-miR-128-2-5p,gga-miR-128-3p,gga-miR-138-2-3p,gga-miR-142-5p,gga-miR-1453,gga-miR-1454,gga-miR-147,gga-miR-148a-5p,gga-miR-1585,gga-miR-1597-3p,gga-miR-15a,gga-miR-15b-5p,gga-miR-15c-5p,gga-miR-1635,gga-miR-1647,gga-miR-16-5p,gga-miR-1662,gga-miR-1684a-5p,gga-miR-1685-5p,gga-miR-1699,gga-miR-16c-5p,gga-miR-1708,gga-miR-1710,gga-miR-1731-5p,gga-miR-…
ENSGALT00000018613	ENSGALG00000011406	NTN4	chr1:45466329-45505575	4.09803	1.79386	1.19186	0.00025	0.00841976
ENSGALT00000000942	ENSGALG00000000667	EDN2	chr23:950278-955659	0.717055	2.05408	-1.51834	0.0003	0.00968302	gga-miR-106-5p,gga-miR-130a-3p,gga-miR-130b-3p,gga-miR-130b-5p,gga-miR-130c-3p,gga-miR-1453,gga-miR-146b-3p,gga-miR-148a-3p,gga-miR-1569,gga-miR-1597-3p,gga-miR-15a,gga-miR-15b-5p,gga-miR-15c-3p,gga-miR-15c-5p,gga-miR-1604,gga-miR-1605,gga-miR-1647,gga-miR-1649-5p,gga-miR-16-5p,gga-miR-1668-3p,gga-miR-1677-5p,gga-miR-1684a-5p,gga-miR-16c-5p,gga-miR-1710,gga-miR-1737,gga-miR-1747-5p,gga-miR-1756a,…
ENSGALT00000021722	ENSGALG00000013303	SLC27A1	JH376279.1:51665-61348	4.33484	26.0405	-2.58671	5e-05	0.00220184
ENSGALT00000027569	ENSGALG00000017068	KL	chr1:173504523-173551941	6.27602	2.05679	1.60946	5e-05	0.00220184
ENSGALT00000013600	ENSGALG00000008352	CKMT1A	chr10:19638557-19641543	0.16823	1.909	-3.50431	0.00085	0.0212791	gga-miR-128-1-5p,gga-miR-128-2-5p,gga-miR-135a-5p,gga-miR-138-5p,gga-miR-140-3p,gga-miR-144-5p,gga-miR-146a-3p,gga-miR-147,gga-miR-1551-5p,gga-miR-1585,gga-miR-15a,gga-miR-15b-5p,gga-miR-15c-5p,gga-miR-1647,gga-miR-1649-5p,gga-miR-1655-5p,gga-miR-16-5p,gga-miR-1671,gga-miR-1684a-5p,gga-miR-16c-5p,gga-miR-1716,gga-miR-1737,gga-miR-1751-5p,gga-miR-1754-5p,gga-miR-1773-3p,gga-miR-1781-5p,gga-miR-194…
ENSGALT00000036512	ENSGALG00000016912	EDNRB	chr1:153125272-153143030	8.36372	3.56186	1.23152	5e-05	0.00220184	gga-miR-1329-5p,gga-miR-148a-5p,gga-miR-1664-3p,gga-miR-1736-5p,gga-miR-196-1-3p,gga-miR-199-5p,gga-miR-19a-3p,gga-miR-19b-3p,gga-miR-200b-3p,gga-miR-21-3p,gga-miR-217-5p,gga-miR-29b-1-5p,gga-miR-29b-2-5p,gga-miR-3594-3p,gga-miR-429-3p,gga-miR-6548-5p,gga-miR-6590-3p
ENSGALT00000011938	ENSGALG00000007383	HSPB8	chr15:9720473-9724236	337.296	73.6937	2.1944	5e-05	0.00220184
ENSGALT00000012910	ENSGALG00000007948	LRRC4C	chr5:19803070-19804987	0.22888	1.24858	-2.44763	0.00055	0.0153357
ENSGALT00000014374	ENSGALG00000008845	HAO1	chr3:13999211-14027688	0.764443	0.117136	2.70623	5e-05	0.00220184	gga-miR-103-3p,gga-miR-107-3p,gga-miR-135a-5p,gga-miR-1551-5p,gga-miR-1560-3p,gga-miR-1651-3p,gga-miR-1740-5p,gga-miR-1744-3p,gga-miR-1756a,gga-miR-1a-1-5p,gga-miR-1a-2-5p,gga-miR-30c-2-3p,gga-miR-6662-3p,gga-miR-6663-5p
ENSGALT00000008859	ENSGALG00000005522	DYNLL2	chr19:8691043-8697672	113.872	43.4082	1.39138	5e-05	0.00220184	gga-let-7j-3p,gga-miR-103-3p,gga-miR-106-3p,gga-miR-107-3p,gga-miR-130a-3p,gga-miR-130b-3p,gga-miR-130c-3p,gga-miR-146c-3p,gga-miR-148a-3p,gga-miR-1563,gga-miR-15a,gga-miR-15b-5p,gga-miR-15c-5p,gga-miR-1647,gga-miR-1649-5p,gga-miR-1651-5p,gga-miR-16-5p,gga-miR-1677-3p,gga-miR-16c-5p,gga-miR-1722-5p,gga-miR-17-3p,gga-miR-1756a,gga-miR-1769-3p,gga-miR-19a-3p,gga-miR-19b-3p,gga-miR-1a-2-5p,gga-miR-2…
ENSGALT00000008858	ENSGALG00000005521	PER2	chr9:4978757-5005060	7.16676	13.0227	-0.861633	0.0018	0.0369631
ENSGALT00000015358	ENSGALG00000009433	BAG3	chr6:29813246-29832893	78.6484	38.5758	1.02772	0.0004	0.0120178	gga-let-7a-2-3p,gga-let-7g-3p,gga-miR-106-5p,gga-miR-128-3p,gga-miR-1551-3p,gga-miR-1559-3p,gga-miR-1585,gga-miR-1628,gga-miR-1649-5p,gga-miR-1677-5p,gga-miR-1727,gga-miR-17-5p,gga-miR-200a-3p,gga-miR-20a-5p,gga-miR-20b-5p,gga-miR-2131-5p,gga-miR-21-3p,gga-miR-6572-5p,gga-miR-6675-3p,novel_117
ENSGALT00000007003	ENSGALG00000004393	-	chr5:1399849-1415304	0.985476	2.28869	-1.21563	0.0008	0.0203273
ENSGALT00000029351	ENSGALG00000013548	GZMA	chrZ:16520885-16525301	1.13178	3.58356	-1.6628	0.00055	0.0153357	gga-miR-1668-3p,gga-miR-1684a-5p,gga-miR-1699,gga-miR-2188-3p,gga-miR-458a-3p,gga-miR-7476-5p,gga-miR-9-3p
ENSGALT00000013199	ENSGALG00000008133	AS3MT	chr6:22931558-22936276	3.39488	7.18322	-1.08127	0.00165	0.0347722	gga-miR-128-1-5p,gga-miR-128-2-5p,gga-miR-130a-5p,gga-miR-130c-5p,gga-miR-1451-5p,gga-miR-1716,gga-miR-1751-5p,gga-miR-18a-3p,gga-miR-219b,gga-miR-22-3p,gga-miR-6604-5p,gga-miR-6606-5p,gga-miR-6609-3p,gga-miR-6645-5p,gga-miR-6648-5p,gga-miR-6663-5p,novel_129
ENSGALT00000043751	ENSGALG00000028982	CMPK2	chr3:94575874-94584183	4.05762	1.77754	1.19076	0.00055	0.0153357
ENSGALT00000031164	ENSGALG00000011291	REV-ERBb	chr2:37787390-37809859	20.4604	38.757	-0.921623	0.0003	0.00968302	gga-miR-106-5p,gga-miR-1329-5p,gga-miR-1553-3p,gga-miR-1655-5p,gga-miR-17-5p,gga-miR-1781-3p,gga-miR-1781-5p,gga-miR-181b-2-3p,gga-miR-20a-5p,gga-miR-20b-5p,gga-miR-21-3p,gga-miR-26a-3p,gga-miR-27b-3p,gga-miR-34a-3p,gga-miR-34a-5p,gga-miR-34c-5p,gga-miR-460a-5p,gga-miR-6548-5p
ENSGALT00000002184	ENSGALG00000001435	SDF2L1	chr15:374427-380234	8.15209	4.4375	0.877423	0.0019	0.0385326
ENSGALT00000001420	ENSGALG00000028102	-	chr18:381894-399588	125.257	736.845	-2.55647	5e-05	0.00220184
ENSGALT00000002607	ENSGALG00000001697	-	chr12:770512-787917	3.71272	0.0420915	6.46281	0.0017	0.0354438
ENSGALT00000004173	ENSGALG00000002647	PLS1	chr9:9975583-10013804	0.243192	1.35806	-2.48138	5e-05	0.00220184	gga-let-7j-3p,gga-miR-146c-3p,gga-miR-148a-5p,gga-miR-16-2-3p,gga-miR-1651-3p,gga-miR-1a-3p,gga-miR-1b-3p,gga-miR-206,gga-miR-217-5p,gga-miR-2188-3p,gga-miR-301b-5p,gga-miR-365-1-5p,gga-miR-365-2-5p,gga-miR-460a-5p,gga-miR-6582-3p,gga-miR-7460-3p,novel_110
ENSGALT00000024132	ENSGALG00000014964	NT5DC1	chr3:63337143-63456951	6.34858	40.338	-2.66764	5e-05	0.00220184	gga-miR-140-3p,gga-miR-1555-3p,novel_224,novel_57
ENSGALT00000033958	ENSGALG00000021106	-	chr6:8910829-8911851	0.871438	16.4564	-4.23911	0.0011	0.0259076
ENSGALT00000039021	ENSGALG00000023517	AGPAT2	chr17:7737253-7744146	5.41178	12.8412	-1.24661	0.0015	0.0325729
ENSGALT00000025135	ENSGALG00000015589	MSH3	chrZ:63759854-63893410	6.73102	3.36543	1.00003	0.00265	0.0487014
ENSGALT00000011484	ENSGALG00000007092	LYSMD4	chr10:16577767-16582386	15.4816	6.96266	1.15284	0.0008	0.0203273
ENSGALT00000009616	ENSGALG00000005979	OXSR1	chr2:4823971-4916752	15.6803	8.10774	0.951581	0.00045	0.0132153
ENSGALT00000010504	ENSGALG00000006501	GGT5	chr15:8357676-8374452	14.4982	6.13606	1.24049	0.0003	0.00968302
ENSGALT00000015483	ENSGALG00000009511	SI	chr9:20628823-20671735	0.0201867	3.78601	-7.55113	0.00215	0.0421759
ENSGALT00000008484	ENSGALG00000005292	KLHL40	chr2:1999757-2009597	210.08	41.5802	2.33697	5e-05	0.00220184
ENSGALT00000001298	ENSGALG00000000884	CXXC5	chr13:496479-503150	18.7061	9.21518	1.02142	0.00025	0.00841976	gga-miR-101-3p,gga-miR-1747-5p,gga-miR-1782,gga-miR-199-3p,gga-miR-21-3p,gga-miR-217-5p,gga-miR-219a,gga-miR-29b-1-5p,gga-miR-29b-2-5p,gga-miR-32-5p,gga-miR-3594-3p,gga-miR-489-3p,gga-miR-6664-3p,gga-miR-6699-5p,gga-miR-92-3p,novel_116
ENSGALT00000036713	ENSGALG00000022815	GAL1	chr3:107083699-107086143	0	1.36108	#NAME?	5e-05	0.00220184	gga-miR-146a-3p,gga-miR-15a,gga-miR-15b-5p,gga-miR-15c-5p,gga-miR-16-5p,gga-miR-16c-5p,gga-miR-193a-3p,gga-miR-193b-3p,gga-miR-214,gga-miR-30c-1-3p,gga-miR-6547-5p,novel_129
ENSGALT00000003422	ENSGALG00000002186	UNC45B	chr19:4463009-4471724	122.262	63.6118	0.942605	0.00105	0.0250117
ENSGALT00000014330	ENSGALG00000028790	DNASE2	chr8:15543481-15552741	9.05047	19.7156	-1.12327	0.0004	0.0120178
ENSGALT00000005141	ENSGALG00000003251	DNAJA4	chr10:3237427-3243990	42.126	17.5031	1.2671	5e-05	0.00220184
ENSGALT00000038272	ENSGALG00000011648	ABCB6	chr7:21731259-21735967	7.39833	14.5908	-0.979783	0.00055	0.0153357
ENSGALT00000015312	ENSGALG00000009400	ncx3	chr5:26903884-26982566	30.2526	69.551	-1.20101	5e-05	0.00220184	gga-let-7g-3p,gga-let-7j-3p,gga-miR-101-2-5p,gga-miR-103-3p,gga-miR-106-3p,gga-miR-106-5p,gga-miR-107-3p,gga-miR-125b-3p,gga-miR-125b-5p,gga-miR-1306-5p,gga-miR-130a-3p,gga-miR-130a-5p,gga-miR-130b-3p,gga-miR-130c-3p,gga-miR-130c-5p,gga-miR-133a-3p,gga-miR-133b,gga-miR-133c-3p,gga-miR-135a-5p,gga-miR-138-1-3p,gga-miR-138-5p,gga-miR-140-3p,gga-miR-140-5p,gga-miR-1453,gga-miR-1456-5p,gga-miR-1467-5…
ENSGALT00000019319	ENSGALG00000011838	GUCY2C	chr1:48801435-48846720	0.0514958	0.949207	-4.2042	0.0003	0.00968302
ENSGALT00000010491	ENSGALG00000006491	ANKRD1	chr6:19193100-19202303	1096.96	238.861	2.19926	0.0001	0.00398242	gga-let-7g-3p,gga-miR-106-3p,gga-miR-106-5p,gga-miR-10a-5p,gga-miR-10b-5p,gga-miR-122-3p,gga-miR-130b-5p,gga-miR-138-2-3p,gga-miR-138-5p,gga-miR-146a-3p,gga-miR-146c-3p,gga-miR-148a-3p,gga-miR-155,gga-miR-1561,gga-miR-1590,gga-miR-15a,gga-miR-15b-3p,gga-miR-15b-5p,gga-miR-15c-5p,gga-miR-16-1-3p,gga-miR-16-2-3p,gga-miR-1635,gga-miR-1649-5p,gga-miR-16-5p,gga-miR-1668-3p,gga-miR-16c-5p,gga-miR-1703-…
ENSGALT00000007042	ENSGALG00000004420	SDK1	chr14:3522006-3875659	4.65612	2.3555	0.983095	0.0007	0.0184809
ENSGALT00000016667	ENSGALG00000026616	-	AADN03011265.1:20-5724	0.573802	1.80367	-1.65231	0.00025	0.00841976
ENSGALT00000025373	ENSGALG00000015733	MDN1	chr3:74853140-74946896	8.17788	4.74711	0.784678	0.00235	0.0449519
ENSGALT00000033697	ENSGALG00000020975	-	chr15:9652896-9659094	18.0715	7.49182	1.27033	0.00195	0.0392457
ENSGALT00000013047	ENSGALG00000008040	-	chr15:10907426-10923703	4.45957	12.9338	-1.53617	5e-05	0.00220184	gga-miR-103-3p,gga-miR-107-3p,gga-miR-122-3p,gga-miR-1453,gga-miR-1560-3p,gga-miR-1590,gga-miR-1597-3p,gga-miR-15a,gga-miR-15b-5p,gga-miR-15c-5p,gga-miR-16-5p,gga-miR-1666,gga-miR-16c-5p,gga-miR-1784-5p,gga-miR-203a,gga-miR-3064-5p,gga-miR-30b-3p,gga-miR-30c-2-3p,gga-miR-34a-5p,gga-miR-34c-5p,gga-miR-3530-5p,gga-miR-6594-5p,gga-miR-6609-3p,gga-miR-6669-3p
ENSGALT00000020773	ENSGALG00000012726	HSP90B1	chr1:54869422-54879269	91.7996	44.1192	1.05708	0.0001	0.00398242
ENSGALT00000018839	ENSGALG00000011550	SH3BP5	chr2:42031975-42073412	133.502	76.9628	0.794629	0.00255	0.0476426
ENSGALT00000001926	ENSGALG00000001263	GTF2IRD1	chr19:2703708-2738758	6.98972	14.077	-1.01004	0.0003	0.00968302
ENSGALT00000002476	ENSGALG00000001620	-	chr17:8281400-8286435	38.9059	76.6033	-0.977416	0.00045	0.0132153	gga-miR-1467-5p,gga-miR-15a,gga-miR-15b-5p,gga-miR-15c-5p,gga-miR-16-5p,gga-miR-1684a-5p,gga-miR-16c-5p,gga-miR-1727,gga-miR-1728-3p,gga-miR-1751-5p,gga-miR-24-3p,gga-miR-2954,gga-miR-30c-2-3p,gga-miR-34a-5p,gga-miR-34c-5p,gga-miR-6615-5p,gga-miR-7476-3p,novel_221,novel_249
ENSGALT00000017692	ENSGALG00000010884	DDX24	chr5:44684679-44696942	9.33905	5.08629	0.876661	0.00265	0.0487014
ENSGALT00000038192	ENSGALG00000011433	VIL1	chr7:22032621-22037892	0.101521	2.05919	-4.34223	0.0006	0.0163993
ENSGALT00000024049	ENSGALG00000014912	HSPB3	chrZ:16297321-16298153	48.6911	21.3764	1.18764	0.0003	0.00968302
ENSGALT00000009875	ENSGALG00000006120	PKD2L2	chr13:13728685-13739566	25.1857	8.43584	1.578	5e-05	0.00220184	gga-let-7g-3p,gga-miR-101-3p,gga-miR-103-3p,gga-miR-107-3p,gga-miR-125b-3p,gga-miR-125b-5p,gga-miR-128-3p,gga-miR-1306-5p,gga-miR-130a-5p,gga-miR-130c-5p,gga-miR-1329-5p,gga-miR-138-1-3p,gga-miR-144-3p,gga-miR-1467-5p,gga-miR-146a-5p,gga-miR-146b-5p,gga-miR-146c-5p,gga-miR-148a-3p,gga-miR-148a-5p,gga-miR-1583,gga-miR-16-1-3p,gga-miR-1641,gga-miR-1651-3p,gga-miR-1651-5p,gga-miR-1655-5p,gga-miR-167…
ENSGALT00000044245	ENSGALG00000028614	-	AADN03013093.1:20-1291	0.675765	0	inf	0.0001	0.00398242
ENSGALT00000022505	ENSGALG00000013878	PCYOX1	chr22:2986874-2992097	13.1323	23.7929	-0.857407	0.0018	0.0369631	gga-miR-125b-3p,gga-miR-128-1-5p,gga-miR-128-2-5p,gga-miR-128-3p,gga-miR-1329-5p,gga-miR-133a-3p,gga-miR-133b,gga-miR-133c-3p,gga-miR-155,gga-miR-1625-5p,gga-miR-1706,gga-miR-1712-3p,gga-miR-1813,gga-miR-200a-5p,gga-miR-2131-5p,gga-miR-222b-5p,gga-miR-23b-5p,gga-miR-27b-3p,gga-miR-29b-1-5p,gga-miR-29b-2-5p,gga-miR-3532-3p,gga-miR-455-3p,gga-miR-7460-3p,novel_148,novel_204,novel_216
ENSGALT00000014863	ENSGALG00000009130	-	chr3:16102968-16135926	25.0627	55.9577	-1.1588	5e-05	0.00220184
ENSGALT00000011699	ENSGALG00000007229	PPP1R27	AADN03010811.1:4027-5725	313.075	161.154	0.958072	0.00075	0.019419
ENSGALT00000003247	ENSGALG00000002082	AMPD1	chr26:3833686-3843675	238.701	545.148	-1.19145	5e-05	0.00220184
ENSGALT00000009858	ENSGALG00000006106	TNFRSF6B	chr20:9998638-10003173	1.86718	0.365522	2.35283	0.00245	0.0462742
ENSGALT00000010902	ENSGALG00000006743	YWHAH	chr15:8822952-8831280	135.353	71.6545	0.917598	0.0005	0.0142826	gga-let-7a-2-3p,gga-let-7c-3p,gga-miR-103-3p,gga-miR-106-5p,gga-miR-107-3p,gga-miR-130a-3p,gga-miR-130b-3p,gga-miR-130c-3p,gga-miR-138-1-3p,gga-miR-138-2-3p,gga-miR-15a,gga-miR-15b-5p,gga-miR-15c-5p,gga-miR-16-5p,gga-miR-16c-5p,gga-miR-17-5p,gga-miR-1781-5p,gga-miR-20a-5p,gga-miR-20b-5p,gga-miR-217-5p,gga-miR-23b-3p,gga-miR-301b-3p,gga-miR-32-3p,gga-miR-33-5p,gga-miR-3533,gga-miR-3539,gga-miR-383…
ENSGALT00000007629	ENSGALG00000004778	SLC47A2	chr19:6854632-6859797	0.147528	1.78251	-3.59485	0.0002	0.00704726
ENSGALT00000004669	ENSGALG00000002955	ADAMTSL2	chr17:6972900-6991273	8.51138	19.0025	-1.15872	5e-05	0.00220184
ENSGALT00000010751	ENSGALG00000006647	DUSP8	chr5:13542900-13564314	7.92605	17.3601	-1.1311	0.00025	0.00841976
ENSGALT00000001902	ENSGALG00000001253	RC3H2	chr17:8783065-8799009	21.4464	11.2257	0.933925	0.0012	0.0276757
ENSGALT00000040832	ENSGALG00000006751	THY1	chr24:4169824-4172002	7.25858	3.42731	1.08261	0.0021	0.0414028	gga-miR-130b-5p,gga-miR-133a-3p,gga-miR-133b,gga-miR-133c-3p,gga-miR-1451-5p,gga-miR-1453,gga-miR-1467-5p,gga-miR-1597-3p,gga-miR-1625-5p,gga-miR-1628,gga-miR-1647,gga-miR-1684a-5p,gga-miR-1706,gga-miR-1720-5p,gga-miR-1727,gga-miR-1729-5p,gga-miR-1737,gga-miR-1760,gga-miR-1771,gga-miR-1773-3p,gga-miR-1784-5p,gga-miR-18a-3p,gga-miR-216b,gga-miR-218-5p,gga-miR-29a-3p,gga-miR-29b-3p,gga-miR-29c-3p,g…
ENSGALT00000040293	ENSGALG00000023934	-	chr3:2120795-2165960	0.0217735	0.955571	-5.45572	0.0011	0.0259076
ENSGALT00000004856	ENSGALG00000003074	HOMER3	chr28:3470618-3483167	78.2526	41.0892	0.929378	0.0011	0.0259076	gga-miR-106-3p,gga-miR-106-5p,gga-miR-128-3p,gga-miR-133a-5p,gga-miR-1467-5p,gga-miR-1618-5p,gga-miR-1649-5p,gga-miR-1664-3p,gga-miR-1684a-5p,gga-miR-1699,gga-miR-1703-5p,gga-miR-1706,gga-miR-1727,gga-miR-17-3p,gga-miR-1747-5p,gga-miR-17-5p,gga-miR-1773-3p,gga-miR-1781-3p,gga-miR-1781-5p,gga-miR-1784-5p,gga-miR-199-5p,gga-miR-20a-5p,gga-miR-20b-5p,gga-miR-214,gga-miR-22-5p,gga-miR-3530-5p,gga-miR…
ENSGALT00000043368	ENSGALG00000026620	-	AADN03014167.1:709-4428	0.0937721	1.89343	-4.3357	0.0001	0.00398242
ENSGALT00000015038	ENSGALG00000009241	SFRP2	chr4:19535951-19539594	6.79738	14.9414	-1.13626	0.0005	0.0142826	gga-let-7g-3p,gga-miR-138-2-3p,gga-miR-1668-3p,gga-miR-1682,gga-miR-1703-5p,gga-miR-1773-3p,gga-miR-1782,gga-miR-200b-5p,gga-miR-219b,gga-miR-23b-3p,gga-miR-3540,gga-miR-6582-5p,gga-miR-6663-5p,gga-miR-7476-3p,gga-miR-92-5p
ENSGALT00000014844	ENSGALG00000009118	PIT54	LGE64:545397-552733	10.1523	0.122018	6.37857	5e-05	0.00220184
ENSGALT00000014840	ENSGALG00000009114	DGAT2	chr1:193951673-193966948	8.43529	23.9329	-1.50448	5e-05	0.00220184
ENSGALT00000032650	ENSGALG00000008148	MYBPC3	chr5:22280277-22337792	0.20733	3.95334	-4.25307	5e-05	0.00220184	gga-let-7a-5p,gga-let-7b,gga-let-7c-5p,gga-let-7d,gga-let-7f-5p,gga-let-7g-5p,gga-let-7i,gga-let-7k-5p,gga-miR-130b-3p,gga-miR-130b-5p,gga-miR-130c-3p,gga-miR-1560-3p,gga-miR-1668-3p,gga-miR-1769-5p,gga-miR-1771,gga-miR-1782,gga-miR-18a-3p,gga-miR-194,gga-miR-199-3p,gga-miR-2131-5p,gga-miR-2188-3p,gga-miR-2188-5p,gga-miR-301b-3p,gga-miR-32-3p,gga-miR-3530-5p,gga-miR-3531-5p,gga-miR-454-3p,gga-miR…
ENSGALT00000045656	ENSGALG00000027109	SPON2	chr4:84441719-84468575	9.521	26.3136	-1.46663	5e-05	0.00220184
ENSGALT00000007199	ENSGALG00000004523	MFN2	chr21:5503596-5513761	121.159	63.6217	0.92931	0.00075	0.019419
ENSGALT00000046024	ENSGALG00000026187	NMNAT3	chr9:5438650-5460021	1.49604	4.28492	-1.51812	0.00035	0.010879
ENSGALT00000001138	ENSGALG00000000785	HYAL1	chr12:1406253-1408151	7.51228	15.8708	-1.07905	0.0005	0.0142826	gga-miR-125b-5p,gga-miR-128-3p,gga-miR-140-3p,gga-miR-140-5p,gga-miR-1551-5p,gga-miR-1553-3p,gga-miR-1561,gga-miR-1597-3p,gga-miR-1655-5p,gga-miR-1699,gga-miR-1716,gga-miR-1737,gga-miR-1773-3p,gga-miR-181b-1-3p,gga-miR-184-3p,gga-miR-2131-5p,gga-miR-214,gga-miR-3064-5p,gga-miR-34a-5p,gga-miR-34c-5p,gga-miR-3525,gga-miR-455-3p,gga-miR-6604-5p,gga-miR-6606-5p,gga-miR-6609-3p,gga-miR-6649-3p,gga-miR…
ENSGALT00000020006	ENSGALG00000012250	-	chr4:59594469-59604806	4.62805	1.00502	2.20317	5e-05	0.00220184
ENSGALT00000006646	ENSGALG00000004181	-	chr14:2583592-2593176	6.66232	16.1151	-1.27432	5e-05	0.00220184
ENSGALT00000036439	ENSGALG00000022720	-	chr1:178210943-178217940	1.16149	3.98537	-1.77873	0.00075	0.019419
ENSGALT00000011523	ENSGALG00000007113	TNC	chr17:2640784-2707385	7.89183	2.68007	1.55809	5e-05	0.00220184
ENSGALT00000014125	ENSGALG00000008678	KNG1	chr9:15642887-15659677	4.05647	0.270286	3.90767	5e-05	0.00220184
ENSGALT00000037199	ENSGALG00000022964	-	chr1:75682821-75711590	2.93699	0.0264461	6.79514	0.0024	0.0456172
ENSGALT00000007345	ENSGALG00000004613	P2RX5	chr19:6626226-6640365	13.5098	5.24867	1.36398	0.0024	0.0456172	gga-let-7a-5p,gga-let-7b,gga-let-7c-5p,gga-let-7d,gga-let-7f-5p,gga-let-7g-5p,gga-let-7i,gga-let-7k-5p,gga-miR-10a-5p,gga-miR-10b-5p,gga-miR-125b-3p,gga-miR-130b-3p,gga-miR-130c-3p,gga-miR-138-2-3p,gga-miR-142-5p,gga-miR-1456-5p,gga-miR-146c-3p,gga-miR-1559-3p,gga-miR-1597-3p,gga-miR-15a,gga-miR-15b-5p,gga-miR-15c-5p,gga-miR-1651-3p,gga-miR-16-5p,gga-miR-1671,gga-miR-16c-5p,gga-miR-1710,gga-miR-1…
ENSGALT00000026436	ENSGALG00000016388	KLHL34	chr1:118607773-118609561	64.7838	30.4426	1.08954	5e-05	0.00220184
ENSGALT00000014720	ENSGALG00000009042	ISM1	chr3:12067878-12108397	1.98707	0.585049	1.76401	0.0002	0.00704726	gga-miR-101-2-5p,gga-miR-1590,gga-miR-15a,gga-miR-15b-5p,gga-miR-15c-5p,gga-miR-16-5p,gga-miR-1663-3p,gga-miR-16c-5p,gga-miR-1782,gga-miR-181b-5p,gga-miR-200a-5p,gga-miR-200b-5p,gga-miR-218-5p,gga-miR-6516-3p,gga-miR-6609-3p,gga-miR-6645-5p
ENSGALT00000022926	ENSGALG00000014176	PLA2G2E	chr21:4835305-4836901	0	2.44565	#NAME?	5e-05	0.00220184
ENSGALT00000015891	ENSGALG00000009771	-	chr1:1734-16308	2.51073	7.5353	-1.58556	5e-05	0.00220184
ENSGALT00000013227	ENSGALG00000008143	UACA	chr10:19102912-19118345	27.1352	11.8795	1.19169	0.0001	0.00398242
ENSGALT00000012041	ENSGALG00000007441	MAP6	chr1:194007332-194033028	0.382575	2.14934	-2.49008	0.00065	0.0174425	gga-miR-106-5p,gga-miR-17-5p,gga-miR-20a-5p,gga-miR-20b-5p
ENSGALT00000026335	ENSGALG00000016324	GSTA3	chr3:87785841-87793876	2.10657	10.0148	-2.24916	5e-05	0.00220184	gga-miR-137-3p,gga-miR-138-2-3p
ENSGALT00000026336	ENSGALG00000016325	GSTA3	chr3:87798976-87804665	10.4068	3.91286	1.41124	0.0018	0.0369631	gga-miR-1731-3p,gga-miR-199-5p,gga-miR-203a,gga-miR-30a-3p,gga-miR-34b-5p,gga-miR-6663-5p
ENSGALT00000023868	ENSGALG00000014786	PIK3R1	chrZ:21464000-21515025	49.5845	23.1617	1.09815	5e-05	0.00220184
ENSGALT00000023866	ENSGALG00000010335	-	chr8:20334388-20385736	3.395	1.49769	1.18068	0.00085	0.0212791
ENSGALT00000015772	ENSGALG00000009691	ASB4	chr2:24010592-24020518	29.2522	69.6789	-1.25218	5e-05	0.00220184
ENSGALT00000041075	ENSGALG00000001100	ST3GAL4	chr24:442596-449861	2.46221	5.72248	-1.21668	0.0009	0.022252
ENSGALT00000013396	ENSGALG00000008231	PACSIN3	chr5:22468639-22488574	149.001	73.4601	1.02029	5e-05	0.00220184	gga-miR-133a-5p,gga-miR-1559-3p,gga-miR-1731-3p,gga-miR-1756a,gga-miR-2130,gga-miR-3531-5p,novel_129
ENSGALT00000011898	ENSGALG00000007357	BCL6	chr9:14257891-14274166	32.5591	5.04749	2.68942	5e-05	0.00220184	gga-let-7j-3p,gga-miR-10a-5p,gga-miR-10b-5p,gga-miR-146a-5p,gga-miR-146b-5p,gga-miR-146c-5p,novel_237
ENSGALT00000020063	ENSGALG00000012277	MAFF	chr1:50832959-50835917	24.1525	10.7608	1.16638	0.0002	0.00704726	gga-miR-101-2-5p,gga-miR-128-1-5p,gga-miR-128-2-5p,gga-miR-128-3p,gga-miR-140-3p,gga-miR-1467-5p,gga-miR-1553-3p,gga-miR-1585,gga-miR-1625-5p,gga-miR-1647,gga-miR-1649-5p,gga-miR-1668-3p,gga-miR-1677-5p,gga-miR-1684a-5p,gga-miR-1699,gga-miR-1703-5p,gga-miR-1708,gga-miR-1773-3p,gga-miR-1773-5p,gga-miR-181b-2-3p,gga-miR-184-3p,gga-miR-18a-3p,gga-miR-1c,gga-miR-22-3p,gga-miR-30b-3p,gga-miR-30c-2-3p,…
ENSGALT00000041400	ENSGALG00000024487	C8orf22	chr2:108189926-108193054	7.13208	0.14899	5.58104	5e-05	0.00220184
ENSGALT00000000797	ENSGALG00000000573	PER3	chr21:291839-308592	2.26767	5.17287	-1.18976	0.0003	0.00968302	gga-miR-101-2-5p,gga-miR-106-3p,gga-miR-106-5p,gga-miR-125b-3p,gga-miR-125b-5p,gga-miR-1306-3p,gga-miR-133a-5p,gga-miR-138-2-3p,gga-miR-140-3p,gga-miR-140-5p,gga-miR-142-5p,gga-miR-1434,gga-miR-1451-3p,gga-miR-1555-3p,gga-miR-1560-3p,gga-miR-15b-3p,gga-miR-1651-5p,gga-miR-1655-5p,gga-miR-1674,gga-miR-1677-5p,gga-miR-1712-3p,gga-miR-17-3p,gga-miR-1756a,gga-miR-17-5p,gga-miR-1781-5p,gga-miR-1782,gg…
ENSGALT00000006930	ENSGALG00000004343	HPD	chr15:5682529-5686156	5.06833	0.398119	3.67024	5e-05	0.00220184	gga-miR-1553-5p,gga-miR-1664-3p,gga-miR-3064-5p,gga-miR-32-5p,gga-miR-6594-5p,gga-miR-6685-5p,gga-miR-92-3p,novel_237
ENSGALT00000028082	ENSGALG00000017394	INSIG1	chr2:7827460-7832977	55.3209	29.8738	0.888944	0.0005	0.0142826	gga-miR-101-3p,gga-miR-103-3p,gga-miR-107-3p,gga-miR-125b-3p,gga-miR-130a-3p,gga-miR-130a-5p,gga-miR-130b-3p,gga-miR-130c-3p,gga-miR-130c-5p,gga-miR-138-2-3p,gga-miR-142-5p,gga-miR-144-3p,gga-miR-146b-3p,gga-miR-15a,gga-miR-15b-5p,gga-miR-15c-5p,gga-miR-16-1-3p,gga-miR-1651-3p,gga-miR-16-5p,gga-miR-1676-5p,gga-miR-1677-5p,gga-miR-16c-5p,gga-miR-1720-5p,gga-miR-1727,gga-miR-1771,gga-miR-1781-3p,gg…
ENSGALT00000025702	ENSGALG00000015947	CDH17	chr2:125754666-125783019	0.100993	1.09446	-3.4379	5e-05	0.00220184
ENSGALT00000031979	ENSGALG00000008741	PROKR2	chr3:11272176-11281262	2.73964	16.6188	-2.60076	5e-05	0.00220184	gga-miR-137-3p,gga-miR-146c-3p,gga-miR-200a-3p,gga-miR-200b-5p,gga-miR-2131-5p,gga-miR-29a-5p,gga-miR-32-5p,gga-miR-3525,gga-miR-455-5p,gga-miR-6586-5p,gga-miR-6649-5p,novel_229
ENSGALT00000005678	ENSGALG00000003589	VTN	chr19:5641392-5645577	12.1029	0.347952	5.12032	5e-05	0.00220184	gga-miR-138-5p,gga-miR-1737,gga-miR-1754-5p,gga-miR-30b-3p
ENSGALT00000002379	ENSGALG00000001565	C5	chr17:8319162-8342836	1.54205	0.154698	3.31732	5e-05	0.00220184
ENSGALT00000026320	ENSGALG00000016313	GCLC	chr3:87606763-87624294	25.4938	8.80589	1.53361	5e-05	0.00220184
ENSGALT00000038697	ENSGALG00000023424	-	chr6:30850163-30865241	0.263201	3.1627	-3.58692	5e-05	0.00220184
ENSGALT00000027598	ENSGALG00000017085	cat-1	chr1:174687110-174726955	3.28125	0.978178	1.74608	5e-05	0.00220184
ENSGALT00000004681	ENSGALG00000002960	HMGCS2	chr8:4229377-4233158	3.00948	0.0914532	5.04034	0.00145	0.0317478
ENSGALT00000010080	ENSGALG00000006235	SLC41A3	chr12:10475438-10492889	1.36245	6.12893	-2.16944	5e-05	0.00220184
ENSGALT00000007304	ENSGALG00000004591	SERPINC1	chr8:7367590-7372515	7.75085	3.99336	0.95675	0.00215	0.0421759	gga-miR-1329-5p,gga-miR-1453,gga-miR-1649-5p,gga-miR-1655-5p,gga-miR-1756a,gga-miR-2129,gga-miR-219b,gga-miR-34a-3p,gga-miR-34a-5p,gga-miR-34c-5p,gga-miR-6566-5p,gga-miR-6586-5p,gga-miR-6649-3p,gga-miR-6669-5p,gga-miR-7449-3p,gga-miR-92-5p,novel_150,novel_158
ENSGALT00000037637	ENSGALG00000013105	-	chr2:79528765-79547285	12.1888	1.51447	3.00867	5e-05	0.00220184
ENSGALT00000006308	ENSGALG00000003957	APOH	chr18:7724173-7733771	2.94777	0.116127	4.66585	5e-05	0.00220184
ENSGALT00000046122	ENSGALG00000028357	-	chr2:19322415-19342085	2.33591	6.58376	-1.49492	5e-05	0.00220184
ENSGALT00000010862	ENSGALG00000006715	OAF	chr24:3827577-3838515	21.3942	9.71274	1.13927	5e-05	0.00220184	gga-miR-103-3p,gga-miR-107-3p,gga-miR-1306-3p,gga-miR-133a-3p,gga-miR-133b,gga-miR-133c-3p,gga-miR-135a-5p,gga-miR-140-3p,gga-miR-1416-5p,gga-miR-1451-5p,gga-miR-1467-5p,gga-miR-1559-5p,gga-miR-1628,gga-miR-1684a-5p,gga-miR-1703-5p,gga-miR-1728-3p,gga-miR-1737,gga-miR-1769-5p,gga-miR-1781-5p,gga-miR-181a-5p,gga-miR-181b-5p,gga-miR-193b-5p,gga-miR-2129,gga-miR-2131-5p,gga-miR-217-5p,gga-miR-219b,g…
ENSGALT00000010867	ENSGALG00000006740	-	chr5:14079794-14176709	0.13964	0.567087	-2.02186	5e-05	0.00220184
ENSGALT00000010869	ENSGALG00000006744	-	chr5:14294373-14367336	0.100118	2.7135	-4.76039	5e-05	0.00220184
ENSGALT00000013512	ENSGALG00000008298	P37NB	chr1:12647568-12735694	7.78221	21.2092	-1.44644	0.0002	0.00704726	gga-miR-146a-5p,gga-miR-146b-5p,gga-miR-146c-5p,gga-miR-153-3p,gga-miR-1605,gga-miR-1649-5p,gga-miR-1813,gga-miR-181a-5p,gga-miR-181b-5p,gga-miR-2131-5p,gga-miR-217-5p,gga-miR-23b-5p,gga-miR-30c-5p,gga-miR-30e-5p,gga-miR-6649-5p,gga-miR-7441-3p,novel_57
ENSGALT00000036208	ENSGALG00000022629	-	AADN03025472.1:20-1425	97.987	47.3901	1.048	0.0003	0.00968302
ENSGALT00000015007	ENSGALG00000009220	-	LGE64:274274-279266	0	1.13565	#NAME?	5e-05	0.00220184
ENSGALT00000041145	ENSGALG00000002507	MBL2	chr6:3981177-3989358	1.45532	0.313841	2.21323	0.00275	0.0499471	gga-miR-106-5p,gga-miR-142-5p,gga-miR-17-5p,gga-miR-203a,gga-miR-20a-5p,gga-miR-20b-5p,gga-miR-365-3p,gga-miR-6660-3p,gga-miR-6699-5p,gga-miR-7b,gga-miR-7,gga-miR-9-3p,novel_110
ENSGALT00000000053	ENSGALG00000000040	FAM195A	chr14:13563685-13566890	56.0609	113.74	-1.02067	0.00015	0.0055394
ENSGALT00000040248	ENSGALG00000001926	HSPB1	chr19:4253517-4255722	276.521	119.866	1.20597	5e-05	0.00220184	gga-miR-1716,gga-miR-6594-5p
ENSGALT00000043176	ENSGALG00000028489	-	chr26:4976147-4979037	0	1.85549	#NAME?	5e-05	0.00220184	gga-miR-106-3p,gga-miR-1684a-5p,gga-miR-17-3p,gga-miR-2129,gga-miR-460a-5p,novel_237
ENSGALT00000010524	ENSGALG00000006512	HSPA8	chr24:3069115-3075912	645.037	185.658	1.79674	5e-05	0.00220184	gga-miR-101-2-5p,gga-miR-101-3p,gga-miR-106-5p,gga-miR-130a-3p,gga-miR-130b-3p,gga-miR-130c-3p,gga-miR-1569,gga-miR-1712-3p,gga-miR-17-5p,gga-miR-20a-5p,gga-miR-20b-5p,gga-miR-222b-5p,gga-miR-24-5p,gga-miR-26a-5p,gga-miR-301b-3p,gga-miR-365-3p,gga-miR-454-3p,gga-miR-455-5p
ENSGALT00000010525	ENSGALG00000006513	F9	chr4:4989701-5002303	0.961523	0.137313	2.80785	0.00195	0.0392457
ENSGALT00000036295	ENSGALG00000001709	MUSTN1	chr12:800690-804117	187.727	67.2195	1.48169	5e-05	0.00220184	gga-miR-130a-3p,gga-miR-130a-5p,gga-miR-130b-3p,gga-miR-130c-3p,gga-miR-130c-5p,gga-miR-1467-5p,gga-miR-1674,gga-miR-1813,gga-miR-204,gga-miR-27b-5p,gga-miR-301b-3p,gga-miR-454-3p,gga-miR-6544-3p
ENSGALT00000043804	ENSGALG00000027628	HINT3	chr3:59212940-59219743	20.0079	11.3155	0.822263	0.002	0.0399303
ENSGALT00000035796	ENSGALG00000022234	-	LGE64:757333-788203	0.912443	8.73603	-3.25917	5e-05	0.00220184
ENSGALT00000002162	ENSGALG00000001419	DAB2IP	chr17:8490012-8608978	12.5845	6.24201	1.01156	0.00025	0.00841976
ENSGALT00000042774	ENSGALG00000026263	RGS8	chr8:5564249-5580305	0.603576	0.188462	1.67926	0.0006	0.0163993
ENSGALT00000013980	ENSGALG00000008586	TUBB4B	chr17:1864288-1873939	279.667	137.085	1.02864	0.00015	0.0055394	gga-let-7g-3p,gga-miR-153-3p,gga-miR-1710,gga-miR-6555-5p,novel_85
ENSGALT00000001981	ENSGALG00000001299	GIP	chr27:3468106-3475761	0	0.98382	#NAME?	5e-05	0.00220184	gga-miR-1760
ENSGALT00000026498	ENSGALG00000016426	MAP3K15	chr1:119632059-119703945	2.72621	6.14351	-1.17216	0.00045	0.0132153
ENSGALT00000044266	ENSGALG00000027323	-	chr18:350874-373463	6.09602	40.3278	-2.72584	5e-05	0.00220184
ENSGALT00000000857	ENSGALG00000000608	CDH1	chr11:18317571-18326276	0.380783	1.23458	-1.69698	0.00265	0.0487014	gga-miR-125b-5p,gga-miR-130a-5p,gga-miR-130b-5p,gga-miR-130c-5p,gga-miR-148a-3p,gga-miR-1553-3p,gga-miR-1579,gga-miR-1655-5p,gga-miR-1677-5p,gga-miR-1699,gga-miR-1716,gga-miR-1754-5p,gga-miR-1773-3p,gga-miR-1773-5p,gga-miR-183,gga-miR-1c,gga-miR-203a,gga-miR-2130,gga-miR-21-3p,gga-miR-29c-5p,gga-miR-30c-1-3p,gga-miR-31-5p,gga-miR-3540,gga-miR-6546-3p,gga-miR-6548-5p,gga-miR-6557-3p,gga-miR-6572-5…
ENSGALT00000024538	ENSGALG00000015207	F5	chr1:83010007-83046065	2.98951	1.5614	0.937069	0.0011	0.0259076
ENSGALT00000016878	ENSGALG00000010363	HERC3	chr4:34496080-34542198	16.3135	7.51275	1.11866	5e-05	0.00220184	gga-let-7g-3p,gga-miR-106-3p,gga-miR-130a-3p,gga-miR-130b-3p,gga-miR-130c-3p,gga-miR-133a-5p,gga-miR-137-3p,gga-miR-1416-5p,gga-miR-142-5p,gga-miR-1583,gga-miR-1647,gga-miR-1649-5p,gga-miR-1684a-5p,gga-miR-1685-3p,gga-miR-1699,gga-miR-1727,gga-miR-1736-3p,gga-miR-17-3p,gga-miR-1771,gga-miR-1781-5p,gga-miR-1786,gga-miR-181b-1-3p,gga-miR-18a-5p,gga-miR-18b-5p,gga-miR-19a-3p,gga-miR-19b-3p,gga-miR-2…
ENSGALT00000020873	ENSGALG00000012792	HIPK2	chr1:56212497-56296143	33.8372	59.7997	-0.821527	0.00265	0.0487014
ENSGALT00000046200	ENSGALG00000011509	C3d	AADN03022998.1:20-17720	13.2708	1.71289	2.95374	5e-05	0.00220184
ENSGALT00000014498	ENSGALG00000008914	NRAP	chr6:26971703-27037248	287.9	131.869	1.12646	0.00075	0.019419
ENSGALT00000045095	ENSGALG00000026152	-	chr12:2286270-2288801	1.97688	5.05396	-1.35419	0.0005	0.0142826	gga-miR-1727,gga-miR-1781-5p,gga-miR-1c
ENSGALT00000014497	ENSGALG00000008916	DNAJB4	chr8:17768602-17774875	112.166	34.3102	1.70893	5e-05	0.00220184
ENSGALT00000009519	ENSGALG00000021139	-	chr15:7928726-7933299	29.7268	270.592	-3.18629	5e-05	0.00220184	gga-miR-1699,gga-miR-2130,gga-miR-23b-3p,gga-miR-2954,gga-miR-31-5p,gga-miR-6586-5p,gga-miR-6604-5p,novel_110,novel_129
ENSGALT00000045707	ENSGALG00000027253	SBK3	LGE64:684877-693269	14.6242	6.21587	1.23433	0.0005	0.0142826
ENSGALT00000005616	ENSGALG00000003550	ARHGAP40	chr20:4036300-4076622	6.44902	2.83954	1.18342	5e-05	0.00220184	gga-miR-135a-5p,gga-miR-1560-3p,novel_85
ENSGALT00000040207	ENSGALG00000000353	DHRS7C	chr18:93472-103132	69.3363	128.889	-0.894448	0.00135	0.0301455
ENSGALT00000003282	ENSGALG00000002103	TPPP3	chr11:1213865-1215689	3.30575	13.9038	-2.07243	5e-05	0.00220184	gga-miR-103-3p,gga-miR-107-3p,gga-miR-1569,gga-miR-1579,gga-miR-1618-5p,gga-miR-1751-5p,gga-miR-1798-5p,gga-miR-9-5p
ENSGALT00000045091	ENSGALG00000027168	CCDC3	chr1:6492587-6533393	5.31308	2.04941	1.37434	5e-05	0.00220184
ENSGALT00000040338	ENSGALG00000023953	CR2	chr26:2576518-2583374	6.27429	2.68816	1.22283	0.0002	0.00704726	gga-miR-1456-5p,gga-miR-155,gga-miR-1647,gga-miR-1649-5p,gga-miR-1655-5p,gga-miR-1684a-3p,gga-miR-1684a-5p,gga-miR-1684b-3p,gga-miR-1703-5p,gga-miR-19a-5p,gga-miR-2131-5p,gga-miR-3064-5p,gga-miR-3532-3p,gga-miR-383-5p,gga-miR-458a-3p,gga-miR-6675-3p,gga-miR-7460-3p,novel_204,novel_85
ENSGALT00000019779	ENSGALG00000012108	ENPEP	chr4:57434842-57469617	0.147972	1.44936	-3.29202	5e-05	0.00220184
ENSGALT00000037539	ENSGALG00000013793	CLOCK	chr4:64696006-64717393	41.6669	22.257	0.90464	0.00035	0.010879
ENSGALT00000011818	ENSGALG00000007300	-	chr18:10246615-10250302	17.2566	5.80538	1.57168	5e-05	0.00220184	gga-miR-130a-3p,gga-miR-130b-3p,gga-miR-130c-3p,gga-miR-133a-3p,gga-miR-133b,gga-miR-133c-3p,gga-miR-1451-5p,gga-miR-148a-3p,gga-miR-148a-5p,gga-miR-15a,gga-miR-15b-5p,gga-miR-15c-5p,gga-miR-16-5p,gga-miR-1668-3p,gga-miR-1676-5p,gga-miR-16c-5p,gga-miR-1727,gga-miR-1736-3p,gga-miR-1737,gga-miR-1769-3p,gga-miR-1813,gga-miR-181a-5p,gga-miR-181b-2-3p,gga-miR-181b-5p,gga-miR-18a-3p,gga-miR-19a-3p,gga-…
ENSGALT00000019054	ENSGALG00000020180	ALB	chr4:50253144-50269174	139.638	0.724749	7.59	5e-05	0.00220184
ENSGALT00000044391	ENSGALG00000027906	-	JH375271.1:3225-7892	11.0396	31.8022	-1.52643	5e-05	0.00220184
ENSGALT00000014475	ENSGALG00000008902	GIPC2	chr8:17737491-17759541	10.1036	4.59054	1.13813	0.0017	0.0354438
ENSGALT00000014007	ENSGALG00000008601	AHSG	chr9:15608665-15615228	6.53092	0.199257	5.03458	5e-05	0.00220184	gga-miR-1467-5p,gga-miR-1668-3p,gga-miR-1712-3p,gga-miR-1747-5p,gga-miR-223,gga-miR-458b-5p,gga-miR-6675-3p
ENSGALT00000018821	ENSGALG00000012286	AMPH	chr2:49737411-49842302	1.50832	0.123526	3.61006	5e-05	0.00220184
ENSGALT00000004729	ENSGALG00000002988	PHGDH	chr8:4233644-4236981	4.83072	0.927759	2.38042	5e-05	0.00220184	gga-miR-1553-3p,gga-miR-30b-3p
ENSGALT00000004728	ENSGALG00000002987	SERPINF2	chr19:5394484-5400909	4.24629	1.54164	1.46174	0.00045	0.0132153
ENSGALT00000018558	ENSGALG00000011376	ANKRD9	chr5:49550496-49551932	24.181	151.826	-2.65047	5e-05	0.00220184
ENSGALT00000010884	ENSGALG00000006728	-	chr15:8768959-8794948	0.139077	2.66627	-4.26086	5e-05	0.00220184	gga-miR-101-3p,gga-miR-130b-5p,gga-miR-144-3p,gga-miR-144-5p,gga-miR-1553-3p,gga-miR-1553-5p,gga-miR-1559-3p,gga-miR-1597-3p,gga-miR-1625-5p,gga-miR-1651-3p,gga-miR-1671,gga-miR-1677-3p,gga-miR-1685-3p,gga-miR-1703-5p,gga-miR-1731-3p,gga-miR-1731-5p,gga-miR-1803,gga-miR-181a-5p,gga-miR-181b-2-3p,gga-miR-181b-5p,gga-miR-190a-3p,gga-miR-190a-5p,gga-miR-19a-3p,gga-miR-19b-3p,gga-miR-203a,gga-miR-205…
ENSGALT00000013929	ENSGALG00000008551	CRELD2	chr1:18657757-18668817	9.54666	4.45309	1.10019	0.0007	0.0184809	gga-miR-130b-3p,gga-miR-130c-3p,gga-miR-1712-3p,gga-miR-206,gga-miR-301b-3p,gga-miR-30a-3p,gga-miR-3533,gga-miR-454-3p,gga-miR-6516-5p,gga-miR-6575-5p,gga-miR-6664-3p,gga-miR-7441-3p,novel_57,novel_83
ENSGALT00000007713	ENSGALG00000004827	-	chr5:642268-659083	2.1035	4.83159	-1.1997	0.00145	0.0317478
ENSGALT00000008355	ENSGALG00000005204	-	chr15:8101743-8107045	21.2221	38.1999	-0.848	0.002	0.0399303	gga-miR-103-3p,gga-miR-107-3p,gga-miR-130c-3p,gga-miR-140-5p,gga-miR-1451-5p,gga-miR-1453,gga-miR-1583,gga-miR-15a,gga-miR-15b-5p,gga-miR-15c-5p,gga-miR-1647,gga-miR-16-5p,gga-miR-16c-5p,gga-miR-1740-5p,gga-miR-204,gga-miR-29b-1-5p,gga-miR-29b-2-5p,gga-miR-301b-3p,gga-miR-34a-5p,gga-miR-34c-5p,gga-miR-3539,gga-miR-454-3p,gga-miR-6586-5p,gga-miR-7449-3p,novel_158
ENSGALT00000044620	ENSGALG00000028413	-	chrZ:78310563-78325762	0.18198	0.765072	-2.07181	0.0001	0.00398242
ENSGALT00000005829	ENSGALG00000003678	GLUL	chr8:5614756-5623685	24.0539	103.663	-2.10755	5e-05	0.00220184
ENSGALT00000006294	ENSGALG00000003947	HNRNPH3	chr6:10166620-10171427	82.1755	48.4558	0.762038	0.0023	0.0442781	gga-miR-30e-3p,gga-miR-6562-3p
ENSGALT00000025684	ENSGALG00000015935	SMYD1	chr4:85479635-85501396	127.022	54.1959	1.22883	0.0007	0.0184809	gga-miR-146c-3p,gga-miR-155,gga-miR-1628,gga-miR-181a-5p,gga-miR-181b-5p,gga-miR-23b-3p,gga-miR-6572-5p
ENSGALT00000014060	ENSGALG00000019667	-	chr2:19344173-19359528	1.74668	3.65308	-1.0645	0.00165	0.0347722
ENSGALT00000039811	ENSGALG00000023772	HSPB7	chr21:4309856-4311399	24.2754	4.30363	2.49587	5e-05	0.00220184	gga-miR-106-3p,gga-miR-140-3p,gga-miR-147,gga-miR-1605,gga-miR-1628,gga-miR-1649-5p,gga-miR-1682,gga-miR-1706,gga-miR-17-3p,gga-miR-1760,gga-miR-34a-5p,gga-miR-34c-5p,gga-miR-365-3p,gga-miR-6609-3p,gga-miR-6645-5p
ENSGALT00000020815	ENSGALG00000012754	PAH	chr1:55229688-55269638	0.938931	0.321103	1.54799	0.0014	0.0309927	gga-miR-1563,gga-miR-1756a,gga-miR-1782,gga-miR-1784-5p,gga-miR-2188-3p,gga-miR-3530-5p,gga-miR-6516-5p
ENSGALT00000027681	ENSGALG00000017136	GJB6	chr1:178193452-178195286	1.7572	6.49438	-1.88591	5e-05	0.00220184	gga-miR-130a-5p,gga-miR-130c-5p,gga-miR-153-3p,gga-miR-1737,gga-miR-1747-5p,gga-miR-196-1-3p,gga-miR-216b,gga-miR-22-3p,gga-miR-6555-5p,gga-miR-6663-5p,gga-miR-6669-3p,novel_179,novel_216
ENSGALT00000007174	ENSGALG00000004503	-	chr19:6575680-6578835	64.7142	114.773	-0.826624	0.00265	0.0487014	gga-miR-21-3p,gga-miR-34a-5p,gga-miR-34c-5p,gga-miR-6548-5p,novel_110,novel_150
ENSGALT00000038383	ENSGALG00000010316	FRAS1	chr4:34202351-34367249	0.850473	1.77761	-1.06361	0.0009	0.022252
ENSGALT00000011250	ENSGALG00000006942	PIK3IP1	chr15:9045928-9052604	44.9625	134.302	-1.57868	5e-05	0.00220184
ENSGALT00000012507	ENSGALG00000007716	SLC37A4	chr24:5661175-5668655	87.9789	155.636	-0.822946	0.0017	0.0354438
ENSGALT00000014597	ENSGALG00000008973	AMBP	chr17:635093-640394	6.68649	0.351994	4.24763	5e-05	0.00220184
ENSGALT00000036890	ENSGALG00000014615	laminin	chr2:99400292-99499147	0.262072	0.658157	-1.32847	0.0021	0.0414028
ENSGALT00000023666	ENSGALG00000014686	fbn2	chrZ:56586635-56749770	0.654132	1.74555	-1.41603	5e-05	0.00220184
ENSGALT00000006829	ENSGALG00000004293	-	chr3:44679917-44701209	4.19872	0.0615675	6.09164	0.0004	0.0120178
ENSGALT00000043820	ENSGALG00000025926	MZB1	chr13:1806724-1808111	0.476574	2.68683	-2.49513	0.0008	0.0203273
ENSGALT00000004310	ENSGALG00000002732	AKAP7	chr3:56878363-56949970	29.1006	14.3888	1.0161	0.00015	0.0055394
ENSGALT00000007525	ENSGALG00000004727	ULK2	chr19:6807396-6843139	9.13411	21.5534	-1.23858	5e-05	0.00220184
ENSGALT00000019851	ENSGALG00000012155	EGF	chr4:57631763-57683454	11.3359	4.87578	1.21719	5e-05	0.00220184	gga-miR-3064-5p
ENSGALT00000000977	ENSGALG00000000693	NOB1	chr11:18484991-18487543	12.0642	24.1012	-0.99837	0.00035	0.010879
ENSGALT00000016555	ENSGALG00000010185	HSPA4L	chr4:33700951-33769346	44.8328	20.623	1.1203	0.0001	0.00398242	gga-let-7a-3p,gga-let-7f-3p,gga-miR-101-3p,gga-miR-103-3p,gga-miR-107-3p,gga-miR-10a-5p,gga-miR-10b-5p,gga-miR-130a-3p,gga-miR-130b-3p,gga-miR-130c-3p,gga-miR-15a,gga-miR-15b-5p,gga-miR-15c-5p,gga-miR-16-5p,gga-miR-16c-5p,gga-miR-194,gga-miR-301b-3p,gga-miR-454-3p,novel_200,novel_57
ENSGALT00000009221	ENSGALG00000005739	SCD	chr6:17049073-17064687	1.63319	0.281632	2.53581	0.0006	0.0163993	gga-miR-1628,gga-miR-1685-5p,gga-miR-30c-2-3p
ENSGALT00000023648	ENSGALG00000027483	GLRX	chrZ:57167985-57176365	13.9102	32.1291	-1.20774	0.00135	0.0301455	gga-miR-1560-3p,gga-miR-1655-5p,gga-miR-1731-3p,gga-miR-1736-3p,gga-miR-18a-5p,gga-miR-18b-5p,gga-miR-203a,gga-miR-27b-3p,gga-miR-489-3p
ENSGALT00000008172	ENSGALG00000005095	SLC25A25	chr17:4797149-4819726	21.1076	8.259	1.35373	5e-05	0.00220184
ENSGALT00000042908	ENSGALG00000026245	-	AADN03019066.1:504-1005	917.292	1806.59	-0.977818	0.0004	0.0120178
ENSGALT00000024906	ENSGALG00000015442	FSD1L	chrZ:54832500-54860934	17.5454	8.63487	1.02285	0.0004	0.0120178	gga-let-7a-2-3p,gga-let-7c-3p,gga-miR-101-3p,gga-miR-144-3p,gga-miR-1551-5p,gga-miR-1685-3p,gga-miR-181b-1-3p,gga-miR-203a,gga-miR-6544-5p,gga-miR-6699-5p,novel_57
ENSGALT00000044408	ENSGALG00000026232	-	AADN03015180.1:734-5885	0.15802	8.12171	-5.6836	5e-05	0.00220184
ENSGALT00000015790	ENSGALG00000009700	PDK4	chr2:24033199-24043554	32.4823	200.371	-2.62494	5e-05	0.00220184	gga-let-7a-5p,gga-let-7b,gga-let-7c-5p,gga-let-7d,gga-let-7f-5p,gga-let-7g-3p,gga-let-7g-5p,gga-let-7i,gga-let-7j-3p,gga-let-7k-5p,gga-miR-106-3p,gga-miR-125b-5p,gga-miR-130a-5p,gga-miR-130c-5p,gga-miR-138-1-3p,gga-miR-1451-3p,gga-miR-1456-5p,gga-miR-1585,gga-miR-16-1-3p,gga-miR-1649-5p,gga-miR-1651-3p,gga-miR-1668-3p,gga-miR-1677-3p,gga-miR-1685-3p,gga-miR-1727,gga-miR-1731-5p,gga-miR-1737,gga-m…
ENSGALT00000024999	ENSGALG00000015504	TTPA	chr2:113502154-113517713	2.81714	0.650584	2.11442	5e-05	0.00220184
ENSGALT00000036355	ENSGALG00000022696	KCNE3	chr1:195076941-195078728	5.55632	17.1458	-1.62565	0.0001	0.00398242
ENSGALT00000019269	ENSGALG00000011806	MUC13	chr7:27422610-27442038	0.299994	2.23977	-2.90034	5e-05	0.00220184
ENSGALT00000043505	ENSGALG00000012973	ESR1	chr3:48276570-48431441	2.82248	6.792	-1.26687	0.0025	0.0469915	gga-miR-122-5p,gga-miR-1605,gga-miR-196-5p,gga-miR-203a,gga-miR-3607-5p,novel_116
ENSGALT00000045767	ENSGALG00000027067	-	chr1:51283693-51289313	5.56004	10.2497	-0.882412	0.0007	0.0184809
ENSGALT00000033904	ENSGALG00000021074	MYOC	chr8:4707986-4710477	15.6235	4.92143	1.66657	5e-05	0.00220184
ENSGALT00000005077	ENSGALG00000003205	EIF4EBP1	chr22:2245548-2249847	725.14	1684.38	-1.21588	0.00015	0.0055394	gga-miR-101-3p,gga-miR-103-3p,gga-miR-107-3p,gga-miR-126-5p,gga-miR-138-5p,gga-miR-144-3p,gga-miR-1560-3p,gga-miR-15a,gga-miR-15b-3p,gga-miR-15b-5p,gga-miR-15c-5p,gga-miR-16-1-3p,gga-miR-1651-5p,gga-miR-16-5p,gga-miR-16c-5p,gga-miR-1703-5p,gga-miR-1729-5p,gga-miR-1769-5p,gga-miR-1773-3p,gga-miR-1786,gga-miR-194,gga-miR-214,gga-miR-217-5p,gga-miR-22-5p,gga-miR-27b-5p,gga-miR-29a-3p,gga-miR-29b-3p,…
ENSGALT00000002784	ENSGALG00000001802	JMJD6	chr18:4222670-4233797	48.3414	19.2378	1.32931	5e-05	0.00220184	gga-let-7a-5p,gga-let-7b,gga-let-7c-5p,gga-let-7d,gga-let-7f-5p,gga-let-7g-3p,gga-let-7g-5p,gga-let-7i,gga-let-7k-5p,gga-miR-101-3p,gga-miR-106-3p,gga-miR-106-5p,gga-miR-122-5p,gga-miR-126-5p,gga-miR-1306-5p,gga-miR-138-2-3p,gga-miR-138-5p,gga-miR-144-3p,gga-miR-1453,gga-miR-1467-5p,gga-miR-146b-3p,gga-miR-146c-3p,gga-miR-148a-5p,gga-miR-1555-3p,gga-miR-1559-5p,gga-miR-1560-3p,gga-miR-1569,gga-mi…
ENSGALT00000018413	ENSGALG00000011285	-	chr1:44690008-44710912	85.5112	44.7745	0.933435	0.0002	0.00704726	gga-miR-101-2-5p,gga-miR-135a-5p,gga-miR-138-2-3p,gga-miR-181a-5p,gga-miR-181b-5p,gga-miR-2188-3p,gga-miR-9-5p
ENSGALT00000003570	ENSGALG00000002277	KLHL24	chr9:2102435-2111626	76.4765	34.9815	1.12843	5e-05	0.00220184	gga-miR-101-2-5p,gga-miR-103-3p,gga-miR-107-3p,gga-miR-122-3p,gga-miR-126-5p,gga-miR-1306-5p,gga-miR-130a-3p,gga-miR-130a-5p,gga-miR-130b-3p,gga-miR-130c-3p,gga-miR-130c-5p,gga-miR-135a-5p,gga-miR-138-5p,gga-miR-144-5p,gga-miR-1467-5p,gga-miR-1553-3p,gga-miR-1560-3p,gga-miR-15a,gga-miR-15b-5p,gga-miR-15c-5p,gga-miR-1628,gga-miR-1641,gga-miR-1651-3p,gga-miR-1655-5p,gga-miR-16-5p,gga-miR-1668-3p,gg…
ENSGALT00000041204	ENSGALG00000006624	KY	chr9:3188055-3200730	18.5497	47.698	-1.36254	5e-05	0.00220184
ENSGALT00000009337	ENSGALG00000005816	BCAR3	chr8:12762343-12811978	26.9405	12.5179	1.10578	5e-05	0.00220184
ENSGALT00000025047	ENSGALG00000015538	KIAA0232	chr4:79387353-79434358	41.4117	18.8701	1.13394	5e-05	0.00220184
ENSGALT00000033928	ENSGALG00000005849	PPDPF	chr20:9368434-9370742	351.947	1177.1	-1.7418	5e-05	0.00220184	gga-miR-138-5p,gga-miR-15a,gga-miR-15b-5p,gga-miR-15c-5p,gga-miR-16-5p,gga-miR-1684a-5p,gga-miR-16c-5p,gga-miR-1703-5p,gga-miR-1710,gga-miR-183,gga-miR-30b-3p,gga-miR-3525,gga-miR-456-3p,gga-miR-6555-5p,gga-miR-6604-5p
ENSGALT00000011925	ENSGALG00000007373	PRKAB1	chr15:9640423-9645961	18.7579	8.55872	1.13203	5e-05	0.00220184	gga-miR-106-3p,gga-miR-140-3p,gga-miR-15a,gga-miR-15b-5p,gga-miR-15c-5p,gga-miR-1604,gga-miR-1649-5p,gga-miR-1651-3p,gga-miR-16-5p,gga-miR-16c-5p,gga-miR-1703-5p,gga-miR-1706,gga-miR-17-3p,gga-miR-181b-1-3p,gga-miR-18a-3p,gga-miR-196-1-3p,gga-miR-199-3p,gga-miR-20a-3p,gga-miR-2131-3p,gga-miR-214,gga-miR-221-5p,gga-miR-22-3p,gga-miR-23b-3p,gga-miR-27b-3p,gga-miR-29b-1-5p,gga-miR-29b-2-5p,gga-miR-3…
ENSGALT00000023605	ENSGALG00000014645	MEF2C	chrZ:60141409-60260421	59.9949	26.0991	1.20084	5e-05	0.00220184
ENSGALT00000039955	ENSGALG00000023834	JPH2	chr20:5847926-5855091	120.432	66.0804	0.865925	0.0011	0.0259076
ENSGALT00000030617	ENSGALG00000019325	-	chr1:49029411-49037608	5.58302	1.61173	1.79244	0.00175	0.0362426
ENSGALT00000017878	ENSGALG00000010974	GSC	chr5:44981706-44983006	0.544965	3.3993	-2.641	0.0007	0.0184809	gga-let-7j-3p,gga-miR-1618-5p,gga-miR-6648-5p
ENSGALT00000017871	ENSGALG00000010969	SERPINA4	chr5:44796359-44807681	0.58929	0.0576096	3.3546	0.0004	0.0120178	gga-let-7a-3p,gga-let-7f-3p,gga-miR-138-5p,gga-miR-1668-3p,gga-miR-1685-3p,gga-miR-2129,gga-miR-30a-3p,gga-miR-30e-3p,gga-miR-3531-5p,gga-miR-3540,gga-miR-9-5p
ENSGALT00000037753	ENSGALG00000023114	TAL2	chrZ:54889848-54910056	0.787399	3.72107	-2.24055	0.00025	0.00841976
ENSGALT00000032506	ENSGALG00000020380	-	chr5:49383394-49385807	4.84692	1.2878	1.91216	0.0002	0.00704726
ENSGALT00000027432	ENSGALG00000016979	SLC25A30	chr1:167080642-167087881	88.4901	46.8532	0.917369	0.0016	0.034086	gga-miR-1306-5p,gga-miR-138-1-3p,gga-miR-140-3p,gga-miR-1453,gga-miR-1569,gga-miR-1651-3p,gga-miR-1682,gga-miR-1708,gga-miR-1737,gga-miR-1760,gga-miR-1773-5p,gga-miR-18b-3p,gga-miR-200a-3p,gga-miR-204,gga-miR-30b-3p,gga-miR-30c-1-3p,gga-miR-30c-2-3p,gga-miR-456-3p,gga-miR-6550-3p,gga-miR-6594-5p,gga-miR-6608-3p,gga-miR-6663-5p,gga-miR-6699-5p,gga-miR-7476-5p,novel_249
ENSGALT00000005564	ENSGALG00000023760	CHIA	chr26:5122697-5126812	0.266273	5.01752	-4.236	5e-05	0.00220184	gga-miR-126-5p,gga-miR-194,gga-miR-6663-5p
ENSGALT00000040354	ENSGALG00000005207	SYNPO2L	chr6:15537986-15569127	22.9397	12.4274	0.884325	0.00075	0.019419
ENSGALT00000024101	ENSGALG00000014941	STXBP5L	chr1:78926394-79112873	1.34646	5.21666	-1.95395	5e-05	0.00220184
ENSGALT00000018521	ENSGALG00000011351	HSP90AA1	chr5:49388165-49393962	1957.15	480.028	2.02756	5e-05	0.00220184
ENSGALT00000033905	ENSGALG00000007048	SYNM	chr10:16360038-16376937	73.3453	32.7008	1.16538	0.0001	0.00398242	gga-let-7a-5p,gga-let-7b,gga-let-7c-5p,gga-let-7d,gga-let-7f-5p,gga-let-7g-3p,gga-let-7g-5p,gga-let-7i,gga-let-7j-3p,gga-let-7k-5p,gga-miR-101-2-5p,gga-miR-101-3p,gga-miR-106-3p,gga-miR-106-5p,gga-miR-1329-5p,gga-miR-138-1-3p,gga-miR-140-3p,gga-miR-140-5p,gga-miR-146b-3p,gga-miR-148a-5p,gga-miR-1555-3p,gga-miR-155,gga-miR-1649-5p,gga-miR-1651-3p,gga-miR-1662,gga-miR-1676-5p,gga-miR-1677-3p,gga-mi…
ENSGALT00000008112	ENSGALG00000005059	CDHR5	chr5:582969-596206	0.0579346	0.659295	-3.50843	0.0001	0.00398242
ENSGALT00000045589	ENSGALG00000026594	HS3ST5	chr3:64050589-64195525	6.4652	2.14524	1.59155	5e-05	0.00220184	gga-miR-106-5p,gga-miR-130a-3p,gga-miR-130a-5p,gga-miR-130b-3p,gga-miR-130c-3p,gga-miR-130c-5p,gga-miR-1563,gga-miR-16-1-3p,gga-miR-17-5p,gga-miR-1769-3p,gga-miR-187-5p,gga-miR-19a-3p,gga-miR-19b-3p,gga-miR-200a-3p,gga-miR-20a-5p,gga-miR-20b-5p,gga-miR-217-5p,gga-miR-301b-3p,gga-miR-3539,gga-miR-454-3p,novel_216,novel_85
ENSGALT00000027279	ENSGALG00000016884	SLC15A1	chr1:144057535-144081570	0.0386211	2.12768	-5.78375	0.0023	0.0442781	gga-let-7a-2-3p,gga-let-7c-3p,gga-miR-128-3p,gga-miR-130a-3p,gga-miR-130b-3p,gga-miR-130c-3p,gga-miR-1329-5p,gga-miR-144-3p,gga-miR-148a-3p,gga-miR-155,gga-miR-15b-3p,gga-miR-16-2-3p,gga-miR-1703-5p,gga-miR-1731-3p,gga-miR-1756a,gga-miR-194,gga-miR-19a-3p,gga-miR-19b-3p,gga-miR-2130,gga-miR-26a-5p,gga-miR-27b-3p,gga-miR-301b-3p,gga-miR-454-3p,gga-miR-6575-5p,gga-miR-7465-3p
ENSGALT00000034662	ENSGALG00000003496	TEX2	chr18:6766319-6786946	27.5929	15.8845	0.796681	0.002	0.0399303
ENSGALT00000045580	ENSGALG00000027765	-	chr2:19359571-19376473	2.6648	5.46539	-1.0363	0.0017	0.0354438
ENSGALT00000019144	ENSGALG00000011715	hsp70	chr5:52784176-52786081	997.941	240.759	2.05136	5e-05	0.00220184	gga-miR-130a-5p,gga-miR-130c-5p,gga-miR-142-5p,gga-miR-204,gga-miR-2129,novel_221
ENSGALT00000019146	ENSGALG00000011717	-	chr1:47722679-47743419	0.160756	0.901883	-2.48806	0.00015	0.0055394
ENSGALT00000026634	ENSGALG00000016509	IFT172	chr3:104023555-104057142	1.66378	3.15879	-0.924907	0.0026	0.0481664
ENSGALT00000016413	ENSGALG00000010090	FAM160A1	chr4:32836083-32871927	4.11354	1.87304	1.135	0.0005	0.0142826
ENSGALT00000010225	ENSGALG00000006324	PFKFB3	chr1:3450217-3478178	18.3167	90.4969	-2.30471	5e-05	0.00220184
ENSGALT00000010222	ENSGALG00000006322	-	chr8:14894637-14910177	0.0524426	1.57539	-4.90883	5e-05	0.00220184
ENSGALT00000015079	ENSGALG00000009268	FGG	chr4:19803832-19811032	17.1888	0.0992604	7.43603	5e-05	0.00220184	gga-let-7g-3p,gga-miR-138-2-3p,gga-miR-181b-2-3p,gga-miR-1a-3p,gga-miR-1b-3p,gga-miR-200a-3p,gga-miR-206,gga-miR-6701-3p,gga-miR-7476-3p,novel_110
ENSGALT00000001476	ENSGALG00000001000	HSPA5	chr17:9591906-9595959	197.123	66.8567	1.55995	5e-05	0.00220184	gga-let-7g-3p,gga-miR-148a-5p,gga-miR-1559-3p,gga-miR-1563,gga-miR-16-2-3p,gga-miR-181a-5p,gga-miR-181b-5p,gga-miR-30a-5p,gga-miR-30b-5p,gga-miR-30c-5p,gga-miR-30d,gga-miR-30e-5p,gga-miR-6546-3p,gga-miR-7476-3p,novel_116
ENSGALT00000005545	ENSGALG00000003512	SPINK7	chr13:9876039-9900608	11.961	1.50578	2.98975	5e-05	0.00220184	gga-miR-1467-5p,gga-miR-148a-3p,gga-miR-27b-5p,gga-miR-451,novel_224
ENSGALT00000036664	ENSGALG00000015659	PI15	chr2:118088995-118111354	2.30702	6.67279	-1.53226	0.00015	0.0055394
ENSGALT00000018840	ENSGALG00000011551	IGJ	chr4:49427341-49435676	4.92726	22.094	-2.1648	5e-05	0.00220184	gga-miR-130a-3p,gga-miR-130b-3p,gga-miR-130c-3p,gga-miR-138-5p,gga-miR-1451-5p,gga-miR-146c-3p,gga-miR-1651-5p,gga-miR-1706,gga-miR-1727,gga-miR-1769-3p,gga-miR-1784-5p,gga-miR-1786,gga-miR-200a-3p,gga-miR-21-3p,gga-miR-215-3p,gga-miR-29a-5p,gga-miR-301b-3p,gga-miR-30e-3p,gga-miR-34a-3p,gga-miR-34b-5p,gga-miR-3539,gga-miR-3540,gga-miR-454-3p,gga-miR-6631-5p,gga-miR-6660-3p,gga-miR-6662-3p,gga-miR…
ENSGALT00000000700	ENSGALG00000000511	KCTD20	chr26:1495716-1504229	36.5128	76.399	-1.06515	5e-05	0.00220184	gga-miR-122-5p,gga-miR-1736-3p,gga-miR-33-3p
ENSGALT00000038895	ENSGALG00000009262	FGB	chr4:19781103-19787443	42.7421	0.693065	5.94652	5e-05	0.00220184	gga-miR-135a-5p,gga-miR-144-3p,gga-miR-1685-3p,gga-miR-458b-5p
ENSGALT00000017687	ENSGALG00000010881	ASB2	chr5:44628420-44646454	373.137	42.8378	3.12275	5e-05	0.00220184
ENSGALT00000043121	ENSGALG00000027107	PROCA1	chr19:5794726-5800131	13.9468	441.896	-4.9857	5e-05	0.00220184
ENSGALT00000023830	ENSGALG00000014770	EPB41L3	chr2:100033708-100101435	4.27263	8.93946	-1.06506	0.00015	0.0055394
ENSGALT00000016991	ENSGALG00000010434	CP	chr9:23359471-23377519	6.18531	2.17738	1.50625	5e-05	0.00220184
ENSGALT00000013057	ENSGALG00000008046	COQ10B	chr7:9709226-9719149	43.5756	97.2453	-1.15811	5e-05	0.00220184
ENSGALT00000024442	ENSGALG00000015147	ALDH1A1	chrZ:35753340-35806349	15.4576	7.86042	0.975639	0.0005	0.0142826
ENSGALT00000004614	ENSGALG00000002923	-	chr18:5036578-5037436	14.4258	4.9943	1.53029	0.0001	0.00398242
ENSGALT00000025647	ENSGALG00000015913	DECR1	chr2:124172882-124182569	17.3368	39.6537	-1.19361	5e-05	0.00220184
ENSGALT00000029510	ENSGALG00000014155	OGDH	chr22:4027420-4048078	50.2043	91.7465	-0.869843	0.0023	0.0442781	gga-miR-1671,gga-miR-184-3p
ENSGALT00000017917	ENSGALG00000011003	SLC35F3	chr3:37810328-37958574	1.65158	0.355965	2.21404	5e-05	0.00220184
ENSGALT00000044491	ENSGALG00000028560	OC3	chr1:47894972-47900894	20.7999	45.3641	-1.12498	0.0001	0.00398242	gga-miR-140-5p,gga-miR-1651-3p,gga-miR-1655-5p,gga-miR-1674,gga-miR-1729-3p,gga-miR-1759-5p,gga-miR-181b-1-3p,gga-miR-1a-1-5p,gga-miR-1a-2-5p,gga-miR-27b-3p,gga-miR-29a-5p,gga-miR-6649-3p,gga-miR-9-3p,gga-miR-9-5p,novel_57
ENSGALT00000025271	ENSGALG00000015670	HNF4G	chr2:118421431-118442821	0.107685	0.800924	-2.89485	0.0001	0.00398242
ENSGALT00000040488	ENSGALG00000024011	Ex-FABP	chr17:501841-504845	41.786	8.89692	2.23164	5e-05	0.00220184
ENSGALT00000027236	ENSGALG00000016859	-	chr1:141986529-142004203	10.2779	34.3398	-1.74034	5e-05	0.00220184
ENSGALT00000027586	ENSGALG00000017077	HSPH1	chr1:174262981-174286406	16.1573	4.12627	1.96928	5e-05	0.00220184	gga-miR-1563,gga-miR-200b-3p,gga-miR-205a,gga-miR-24-5p,gga-miR-26a-3p,gga-miR-429-3p,gga-miR-6516-3p,gga-miR-6542-3p,gga-miR-6547-5p,gga-miR-6553-3p,gga-miR-6660-3p,gga-miR-7476-3p
ENSGALT00000024267	ENSGALG00000015049	AMD1	chr3:65744040-65761269	16.5607	7.62376	1.11919	5e-05	0.00220184
ENSGALT00000016989	ENSGALG00000010433	FAAH	chr8:20529178-20538666	4.33636	11.223	-1.3719	5e-05	0.00220184	gga-miR-1453,gga-miR-1649-5p,gga-miR-1671,gga-miR-1722-5p,gga-miR-1a-3p,gga-miR-1b-3p,gga-miR-206,gga-miR-30a-3p,gga-miR-30a-5p,gga-miR-30b-5p,gga-miR-30c-5p,gga-miR-30d,gga-miR-30e-3p,gga-miR-30e-5p,gga-miR-3607-3p,gga-miR-6547-5p,gga-miR-6649-3p,novel_216
ENSGALT00000003649	ENSGALG00000002318	LVRN	chrZ:72662509-72697937	1.54572	0.720247	1.10171	0.00255	0.0476426	gga-miR-10a-5p,gga-miR-10b-5p,gga-miR-128-3p,gga-miR-130b-5p,gga-miR-142-5p,gga-miR-1467-5p,gga-miR-146a-3p,gga-miR-146c-3p,gga-miR-1551-3p,gga-miR-1597-3p,gga-miR-1628,gga-miR-1647,gga-miR-1649-5p,gga-miR-1651-5p,gga-miR-1671,gga-miR-1677-3p,gga-miR-1684a-5p,gga-miR-1699,gga-miR-1710,gga-miR-1729-5p,gga-miR-1736-3p,gga-miR-1740-5p,gga-miR-194,gga-miR-199-3p,gga-miR-199-5p,gga-miR-203a,gga-miR-21…
ENSGALT00000027917	ENSGALG00000017267	THRSP	chr1:192074425-192075857	4.65155	1.13367	2.03671	0.0005	0.0142826
ENSGALT00000006969	ENSGALG00000004368	GNA12	chr14:3375439-3408224	38.129	19.9268	0.936177	0.00045	0.0132153
ENSGALT00000018111	ENSGALG00000011117	AGT	chr3:39794446-39805046	1.40802	0.141501	3.31478	0.00025	0.00841976	gga-miR-101-3p,gga-miR-138-2-3p,gga-miR-140-5p,gga-miR-144-3p,gga-miR-1551-5p,gga-miR-1590,gga-miR-15a,gga-miR-15b-5p,gga-miR-15c-5p,gga-miR-16-1-3p,gga-miR-1618-5p,gga-miR-16-5p,gga-miR-1664-3p,gga-miR-1668-3p,gga-miR-16c-5p,gga-miR-1706,gga-miR-1727,gga-miR-1747-5p,gga-miR-1754-5p,gga-miR-1771,gga-miR-1813,gga-miR-183,gga-miR-187-3p,gga-miR-200b-3p,gga-miR-2131-5p,gga-miR-2954,gga-miR-30c-2-3p,…
ENSGALT00000013515	ENSGALG00000008301	FAM185A	chr1:12607529-12647356	4.64497	9.68498	-1.06008	0.00025	0.00841976
ENSGALT00000010722	ENSGALG00000006637	-	chr4:5121474-5124744	5.02099	10.5519	-1.07146	0.00255	0.0476426
ENSGALT00000021729	ENSGALG00000013305	NXNL1	JH376279.1:62212-64205	0.745709	9.69888	-3.70113	5e-05	0.00220184
ENSGALT00000006135	ENSGALG00000003861	HERC4	chr6:10023468-10055035	29.1589	11.9633	1.28532	5e-05	0.00220184
Table S4-2 W22 vs W6 combinations
transcript_id	gene_id	gene_name	length	group1_FPKM	group2_FPKM	log2(foldchange)	p value	q value	related miRNA
ENSGALT00000039628	ENSGALG00000003456	CA12	chr10:3588342-3607364	4.49606	0.376851	3.5766	5e-05	0.00220184
ENSGALT00000005443	ENSGALG00000003435	cPgC	chr26:4980961-4984806	1.38626	8.46822	-2.61086	5e-05	0.00220184	gga-miR-148a-3p,gga-miR-1684a-5p,gga-miR-2130,gga-miR-27b-3p,gga-miR-29a-3p,gga-miR-29b-3p,gga-miR-29c-3p,gga-miR-3532-3p,gga-miR-6631-5p,novel_204
ENSGALT00000005114	ENSGALG00000003231	KIF20A	chr13:9368382-9397065	0.71228	2.95101	-2.05069	0.0001	0.00398242
ENSGALT00000005111	ENSGALG00000003228	C26H6ORF130	chr26:4657006-4660254	116.812	67.1147	0.799482	0.0024	0.0456172	gga-miR-101-2-5p,gga-miR-106-5p,gga-miR-138-2-3p,gga-miR-142-5p,gga-miR-1467-5p,gga-miR-148a-3p,gga-miR-1551-3p,gga-miR-1590,gga-miR-1628,gga-miR-1641,gga-miR-1662,gga-miR-1671,gga-miR-1706,gga-miR-1712-3p,gga-miR-1727,gga-miR-17-5p,gga-miR-1782,gga-miR-1798-3p,gga-miR-1813,gga-miR-18b-3p,gga-miR-190a-3p,gga-miR-205a,gga-miR-20a-5p,gga-miR-20b-5p,gga-miR-21-3p,gga-miR-217-5p,gga-miR-2188-3p,gga-m…
ENSGALT00000001353	ENSGALG00000000919	PIGR	chr26:2520031-2542722	0.118071	3.62604	-4.94067	5e-05	0.00220184	gga-miR-1453,gga-miR-15a,gga-miR-15b-5p,gga-miR-15c-5p,gga-miR-16-5p,gga-miR-1699,gga-miR-16c-5p,gga-miR-1727,gga-miR-1784-5p,gga-miR-18a-3p,gga-miR-216b,gga-miR-24-3p,gga-miR-3064-5p,gga-miR-34b-5p,gga-miR-3530-5p,gga-miR-455-3p,gga-miR-7441-3p,novel_129,novel_158
ENSGALT00000032399	ENSGALG00000020316	IL13RA2	chr4:2812609-2821195	3.38533	1.26728	1.41756	0.00235	0.0449519	gga-miR-1641,gga-miR-1728-3p,gga-miR-193a-3p,gga-miR-193b-3p,gga-miR-223,gga-miR-33-5p,gga-miR-6699-5p,gga-miR-7b,gga-miR-7,novel_233
ENSGALT00000037418	ENSGALG00000023014	PPP1R36	chr5:52754965-52774887	1.03997	0.350061	1.57086	0.0002	0.00704726
ENSGALT00000040255	ENSGALG00000002160	B2M	chr10:827899-828534	1220.05	630.762	0.95177	0.0005	0.0142826	gga-let-7a-2-3p,gga-let-7c-3p,gga-miR-125b-3p,gga-miR-128-3p,gga-miR-1329-5p,gga-miR-1456-5p,gga-miR-148a-3p,gga-miR-1560-3p,gga-miR-1618-5p,gga-miR-1628,gga-miR-1649-5p,gga-miR-1710,gga-miR-1737,gga-miR-1744-3p,gga-miR-1781-5p,gga-miR-2131-5p,gga-miR-30c-1-3p,gga-miR-34a-5p,gga-miR-34b-3p,gga-miR-34c-5p,gga-miR-3594-3p,gga-miR-6546-3p,gga-miR-6608-3p,novel_110,novel_229,novel_85
ENSGALT00000015703	ENSGALG00000009641	COL1A2	chr2:23702023-23740814	153.8	354.932	-1.20649	0.0002	0.00704726	gga-let-7a-3p,gga-let-7a-5p,gga-let-7b,gga-let-7c-5p,gga-let-7d,gga-let-7f-5p,gga-let-7g-5p,gga-let-7i,gga-let-7k-5p,gga-miR-140-5p,gga-miR-1451-3p,gga-miR-1685-5p,gga-miR-1740-5p,gga-miR-1786,gga-miR-1805-3p,gga-miR-1813,gga-miR-196-5p,gga-miR-19b-3p,gga-miR-24-5p,gga-miR-26a-5p,gga-miR-29a-3p,gga-miR-29b-3p,gga-miR-29c-3p,gga-miR-32-5p,gga-miR-6582-3p,gga-miR-6675-3p,gga-miR-92-3p,novel_134
ENSGALT00000044381	ENSGALG00000028015	-	chr9:12410466-12423754	3.70373	8.28888	-1.1622	5e-05	0.00220184
ENSGALT00000045646	ENSGALG00000027874	CHAC1	chr5:23730411-23732558	51.3746	144.57	-1.49265	0.0003	0.00968302	gga-let-7a-5p,gga-let-7b,gga-let-7c-5p,gga-let-7d,gga-let-7f-5p,gga-let-7g-5p,gga-let-7i,gga-let-7k-5p,gga-miR-106-5p,gga-miR-128-3p,gga-miR-130a-5p,gga-miR-130b-5p,gga-miR-130c-5p,gga-miR-1467-5p,gga-miR-1551-5p,gga-miR-1583,gga-miR-15a,gga-miR-15b-5p,gga-miR-15c-5p,gga-miR-1649-5p,gga-miR-16-5p,gga-miR-1685-3p,gga-miR-1685-5p,gga-miR-1699,gga-miR-16c-5p,gga-miR-1710,gga-miR-1727,gga-miR-1736-5p…
ENSGALT00000003669	ENSGALG00000023961	GDF8	chr7:195699-201192	69.491	30.9457	1.16709	5e-05	0.00220184
ENSGALT00000043224	ENSGALG00000027571	-	chr1:48010461-48011912	16.3317	37.2266	-1.18866	5e-05	0.00220184	gga-miR-130b-5p,gga-miR-1551-5p,gga-miR-1563,gga-miR-1744-3p,gga-miR-1773-3p,gga-miR-1773-5p,gga-miR-181b-2-3p,gga-miR-200a-3p,gga-miR-3535,gga-miR-3607-3p,gga-miR-6582-3p,gga-miR-6604-5p,gga-miR-6649-3p,gga-miR-6685-5p,novel_149
ENSGALT00000021398	ENSGALG00000013107	SEC61G	chr2:52714198-52717910	323.166	147.82	1.12843	5e-05	0.00220184
ENSGALT00000033111	ENSGALG00000011149	PLA2R1	chr7:21327980-21363749	6.54992	22.897	-1.80561	5e-05	0.00220184	gga-miR-125b-5p,gga-miR-128-3p,gga-miR-1329-5p,gga-miR-140-5p,gga-miR-146b-3p,gga-miR-153-3p,gga-miR-155,gga-miR-1563,gga-miR-1618-5p,gga-miR-1647,gga-miR-1663-3p,gga-miR-1677-3p,gga-miR-1703-5p,gga-miR-1727,gga-miR-1760,gga-miR-1771,gga-miR-1784-5p,gga-miR-181b-2-3p,gga-miR-184-3p,gga-miR-187-5p,gga-miR-200a-3p,gga-miR-217-5p,gga-miR-2188-5p,gga-miR-2954,gga-miR-29a-3p,gga-miR-29b-1-5p,gga-miR-2…
ENSGALT00000023065	ENSGALG00000014261	UCH-L1	chr4:68252125-68256752	17.1352	7.29732	1.23152	0.0002	0.00704726	gga-miR-1668-3p,gga-miR-1737,gga-miR-1781-5p,gga-miR-217-5p,gga-miR-460a-5p
ENSGALT00000011880	ENSGALG00000007343	FGF1	chr13:16717402-16731816	7.27025	17.7068	-1.28423	5e-05	0.00220184
ENSGALT00000006650	ENSGALG00000004184	SPARC	chr13:12225282-12247095	179.513	406.998	-1.18093	0.0021	0.0414028	gga-miR-106-3p,gga-miR-128-3p,gga-miR-130b-5p,gga-miR-138-1-3p,gga-miR-138-5p,gga-miR-140-3p,gga-miR-1467-5p,gga-miR-1585,gga-miR-1635,gga-miR-1647,gga-miR-1649-5p,gga-miR-1674,gga-miR-1677-3p,gga-miR-1677-5p,gga-miR-1684a-5p,gga-miR-1727,gga-miR-1736-3p,gga-miR-17-3p,gga-miR-1756a,gga-miR-1781-5p,gga-miR-1784-5p,gga-miR-181a-5p,gga-miR-181b-5p,gga-miR-193b-5p,gga-miR-194,gga-miR-2130,gga-miR-30c…
ENSGALT00000028042	ENSGALG00000017358	YWHAG	chr19:4247943-4248600	54.4792	26.6652	1.03075	0.0008	0.0203273	gga-let-7j-3p,gga-miR-106-3p,gga-miR-125b-5p,gga-miR-128-1-5p,gga-miR-128-2-5p,gga-miR-130a-3p,gga-miR-130a-5p,gga-miR-130b-3p,gga-miR-130c-3p,gga-miR-130c-5p,gga-miR-138-2-3p,gga-miR-144-3p,gga-miR-1453,gga-miR-146a-5p,gga-miR-146b-5p,gga-miR-146c-3p,gga-miR-146c-5p,gga-miR-148a-3p,gga-miR-1560-3p,gga-miR-1590,gga-miR-1618-3p,gga-miR-1641,gga-miR-1651-3p,gga-miR-1685-3p,gga-miR-1703-5p,gga-miR-1…
ENSGALT00000031528	ENSGALG00000016707	CLIC5	chr3:109252462-109301586	28.0364	13.8212	1.02042	0.0012	0.0276757
ENSGALT00000021531	ENSGALG00000019527	SLC6A19	chr2:85710094-85731320	0	1.29033	#NAME?	5e-05	0.00220184
ENSGALT00000001683	ENSGALG00000001115	MMEL1	chr21:1387459-1411822	4.30918	1.33722	1.68818	5e-05	0.00220184
ENSGALT00000001975	ENSGALG00000001293	IGF2BP1	chr27:3433056-3459259	1.60701	3.85819	-1.26355	0.00015	0.0055394
ENSGALT00000002306	ENSGALG00000001516	FHL3	chr23:3466392-3469668	15.7167	33.8864	-1.10841	5e-05	0.00220184
ENSGALT00000010135	ENSGALG00000006271	RACGAP1	LGE22C19W28_E50C23:335215-342925	0.47229	1.61505	-1.77384	0.00035	0.010879
ENSGALT00000001766	ENSGALG00000001166	-	chr19:2527340-2617445	19.3296	43.9691	-1.18568	5e-05	0.00220184
ENSGALT00000038916	ENSGALG00000006025	XIRP1	chr2:4944067-4977259	70.1987	27.6074	1.34639	5e-05	0.00220184	gga-let-7j-3p,gga-miR-125b-5p,gga-miR-146a-3p,gga-miR-1553-5p,gga-miR-1737,gga-miR-181a-3p,gga-miR-181b-2-3p,gga-miR-193b-5p,gga-miR-196-1-3p,gga-miR-199-5p,gga-miR-200b-3p,gga-miR-217-5p,gga-miR-218-5p,gga-miR-22-3p,gga-miR-26a-5p,gga-miR-29a-3p,gga-miR-29b-3p,gga-miR-29c-3p,gga-miR-3064-5p,gga-miR-30a-5p,gga-miR-30d,gga-miR-34a-5p,gga-miR-34c-5p,gga-miR-3525,gga-miR-3530-5p,gga-miR-429-3p,gga-m…
ENSGALT00000008087	ENSGALG00000005043	-	chr15:6650608-6669926	0.296867	3.0996	-3.38419	5e-05	0.00220184
ENSGALT00000011664	ENSGALG00000007208	-	chr9:12628992-12700392	0.0323932	3.8876	-6.90705	5e-05	0.00220184
ENSGALT00000016945	ENSGALG00000010406	TMEM63C	chr5:38405302-38414575	3.38122	1.50925	1.16371	0.00155	0.0333367
ENSGALT00000015862	ENSGALG00000009748	ASNS	chr2:24791549-24805274	3.96123	7.60139	-0.940315	0.00155	0.0333367	gga-miR-125b-5p,gga-miR-1306-5p,gga-miR-135a-5p,gga-miR-137-3p,gga-miR-1467-5p,gga-miR-153-3p,gga-miR-1590,gga-miR-15a,gga-miR-15b-5p,gga-miR-15c-5p,gga-miR-16-5p,gga-miR-1684a-3p,gga-miR-16c-5p,gga-miR-1747-5p,gga-miR-181a-5p,gga-miR-181b-5p,gga-miR-18a-5p,gga-miR-18b-5p,gga-miR-199-3p,gga-miR-2129,gga-miR-214,gga-miR-27b-3p,gga-miR-34b-3p,gga-miR-34c-3p,gga-miR-455-3p,gga-miR-6546-3p,gga-miR-65…
ENSGALT00000016231	ENSGALG00000009988	ELOVL1	chr8:18585119-18597571	13.3519	46.2471	-1.79232	5e-05	0.00220184	gga-miR-125b-3p,gga-miR-1329-5p,gga-miR-140-3p,gga-miR-1551-3p,gga-miR-1590,gga-miR-15a,gga-miR-15b-5p,gga-miR-15c-5p,gga-miR-1635,gga-miR-1647,gga-miR-16-5p,gga-miR-1676-5p,gga-miR-1699,gga-miR-16c-5p,gga-miR-1722-5p,gga-miR-1727,gga-miR-1731-5p,gga-miR-1737,gga-miR-1747-5p,gga-miR-1751-5p,gga-miR-1769-5p,gga-miR-1786,gga-miR-18a-3p,gga-miR-18b-3p,gga-miR-1c,gga-miR-200a-3p,gga-miR-2129,gga-miR-…
ENSGALT00000038740	ENSGALG00000023435	GATM	chr10:10400567-10413630	10.2932	43.3819	-2.0754	5e-05	0.00220184	gga-let-7a-5p,gga-let-7b,gga-let-7c-5p,gga-let-7d,gga-let-7f-5p,gga-let-7g-3p,gga-let-7g-5p,gga-let-7i,gga-let-7k-5p,gga-miR-100-5p,gga-miR-1655-5p,gga-miR-1740-5p,gga-miR-181a-5p,gga-miR-181b-2-3p,gga-miR-181b-5p,gga-miR-196-1-3p,gga-miR-2131-5p,gga-miR-219b,gga-miR-22-3p,gga-miR-27b-3p,gga-miR-30a-5p,gga-miR-30b-5p,gga-miR-30c-5p,gga-miR-30d,gga-miR-30e-5p,gga-miR-6662-3p,gga-miR-99a-5p
ENSGALT00000005090	ENSGALG00000003213	LGALS2	chr1:51050592-51062352	8.06612	17.0115	-1.07657	0.00225	0.0436049
ENSGALT00000012805	ENSGALG00000007886	PAMR1	chr5:18394010-18447963	1.32628	3.45899	-1.38297	0.00015	0.0055394
ENSGALT00000044736	ENSGALG00000026428	CHMP6	chr18:9620080-9622486	42.6416	111.027	-1.38058	5e-05	0.00220184	gga-miR-135a-5p,gga-miR-137-3p,gga-miR-138-1-3p,gga-miR-140-3p,gga-miR-1467-5p,gga-miR-146a-3p,gga-miR-1585,gga-miR-1597-3p,gga-miR-15a,gga-miR-15b-5p,gga-miR-15c-5p,gga-miR-1604,gga-miR-1618-5p,gga-miR-1635,gga-miR-1647,gga-miR-1649-5p,gga-miR-1655-5p,gga-miR-16-5p,gga-miR-1676-5p,gga-miR-1677-5p,gga-miR-1684a-5p,gga-miR-1699,gga-miR-16c-5p,gga-miR-1706,gga-miR-1727,gga-miR-1737,gga-miR-1751-5p,…
ENSGALT00000039556	ENSGALG00000003628	TLN2	chr10:3757957-3900821	14.0696	28.6984	-1.02839	0.0003	0.00968302	gga-miR-1731-3p,gga-miR-214,gga-miR-31-5p,gga-miR-34b-5p,gga-miR-7476-5p,novel_241
ENSGALT00000010098	ENSGALG00000006245	KLF15	chr12:10614315-10626926	22.1993	64.1471	-1.53087	5e-05	0.00220184
ENSGALT00000027119	ENSGALG00000016797	FHL2	chr1:134496863-134536397	15.9017	35.6993	-1.16672	0.0003	0.00968302	gga-miR-135a-5p,gga-miR-138-1-3p,gga-miR-1454,gga-miR-147,gga-miR-1744-3p,gga-miR-1771,gga-miR-1781-3p,gga-miR-181b-2-3p,gga-miR-196-1-3p,gga-miR-19a-5p,gga-miR-1a-1-5p,gga-miR-1a-2-5p,gga-miR-200a-3p,gga-miR-200b-3p,gga-miR-20b-3p,gga-miR-29a-5p,gga-miR-32-5p,gga-miR-3533,gga-miR-383-5p,gga-miR-429-3p,gga-miR-6572-5p,gga-miR-92-3p,gga-miR-9-3p,novel_200,novel_216,novel_237
ENSGALT00000019063	ENSGALG00000011662	NUP205	chr1:47572394-47617501	10.6104	19.184	-0.854427	0.00065	0.0174425	gga-let-7a-5p,gga-let-7b,gga-let-7c-5p,gga-let-7d,gga-let-7f-5p,gga-let-7g-5p,gga-let-7i,gga-let-7j-3p,gga-let-7k-5p,gga-miR-101-3p,gga-miR-130a-3p,gga-miR-130a-5p,gga-miR-130b-3p,gga-miR-130c-3p,gga-miR-130c-5p,gga-miR-1434,gga-miR-144-3p,gga-miR-1467-5p,gga-miR-147,gga-miR-148a-3p,gga-miR-1553-5p,gga-miR-15a,gga-miR-15b-5p,gga-miR-15c-5p,gga-miR-1647,gga-miR-16-5p,gga-miR-1664-3p,gga-miR-1668-3…
ENSGALT00000019065	ENSGALG00000011663	FNDC1	chr3:45071688-45111718	1.68988	5.33187	-1.65772	5e-05	0.00220184
ENSGALT00000019602	ENSGALG00000012013	SLC25A17	chr1:49784854-49804765	1.96632	8.41294	-2.09711	5e-05	0.00220184	gga-miR-128-3p,gga-miR-1329-5p,gga-miR-15b-3p,gga-miR-1771,gga-miR-1c,gga-miR-23b-5p,gga-miR-30c-1-3p,gga-miR-3530-5p,gga-miR-489-3p,gga-miR-6664-3p,gga-miR-7441-5p,novel_110,novel_200
ENSGALT00000001958	ENSGALG00000001282	GABRD	chr21:1849379-1856932	5.01586	0.602352	3.05782	5e-05	0.00220184
ENSGALT00000026469	ENSGALG00000016411	col14A1	chr2:136370295-136490384	0.645029	2.10779	-1.7083	0.00275	0.0499471
ENSGALT00000016005	ENSGALG00000009844	ACTC1	chr5:31546120-31552902	8.98487	83.9772	-3.22443	5e-05	0.00220184	gga-let-7a-2-3p,gga-let-7c-3p,gga-miR-1454,gga-miR-30a-5p,gga-miR-30b-5p,gga-miR-30c-5p,gga-miR-30d,gga-miR-30e-5p,gga-miR-32-5p,gga-miR-3607-3p,gga-miR-6546-3p,gga-miR-6586-5p,gga-miR-92-3p,novel_110
ENSGALT00000016007	ENSGALG00000009846	BBS5	chr7:18171746-18181640	12.0615	5.66897	1.08925	0.00075	0.019419	gga-miR-10a-5p,gga-miR-10b-5p,gga-miR-142-3p,gga-miR-142-5p,gga-miR-146c-3p,gga-miR-148a-3p,gga-miR-15a,gga-miR-15b-5p,gga-miR-15c-5p,gga-miR-1651-3p,gga-miR-16-5p,gga-miR-1668-3p,gga-miR-16c-5p,gga-miR-1712-3p,gga-miR-1727,gga-miR-1729-5p,gga-miR-1744-3p,gga-miR-1781-5p,gga-miR-1786,gga-miR-190a-5p,gga-miR-194,gga-miR-196-1-3p,gga-miR-196-5p,gga-miR-200a-3p,gga-miR-21-3p,gga-miR-214,gga-miR-217-…
ENSGALT00000012241	ENSGALG00000007570	-	chr4:11396596-11408463	0.0627075	0.46406	-2.8876	0.0001	0.00398242
ENSGALT00000020446	ENSGALG00000012517	SLC9A3	chr2:55844914-55876030	0	0.514396	#NAME?	5e-05	0.00220184
ENSGALT00000020191	ENSGALG00000012362	THSD7B	chr7:30459506-30701723	2.47625	6.29573	-1.34622	5e-05	0.00220184
ENSGALT00000020225	ENSGALG00000012387	NUP43	chr3:47489108-47498142	6.92187	14.0651	-1.02288	0.00035	0.010879	gga-miR-106-3p,gga-miR-1451-3p,gga-miR-1569,gga-miR-1628,gga-miR-1685-3p,gga-miR-1708,gga-miR-17-3p,gga-miR-181a-5p,gga-miR-187-3p,gga-miR-203a,gga-miR-23b-3p,gga-miR-33-3p,gga-miR-6548-5p,gga-miR-6631-5p,gga-miR-7476-5p,novel_153,novel_237,novel_241
ENSGALT00000004201	ENSGALG00000002667	OLFML2B	chr8:3773061-3782255	11.2827	21.9356	-0.959161	0.0003	0.00968302
ENSGALT00000026878	ENSGALG00000016651	-	chr3:106804290-106812581	31.9602	165.073	-2.36875	5e-05	0.00220184	gga-miR-101-3p,gga-miR-144-3p,gga-miR-148a-5p,gga-miR-1651-3p,gga-miR-1651-5p,gga-miR-1813,gga-miR-301a-5p,gga-miR-3525,gga-miR-499-5p,novel_179
ENSGALT00000042817	ENSGALG00000026798	-	AADN03010767.1:215-845	4.34148	15.3837	-1.82514	0.0014	0.0309927
ENSGALT00000000433	ENSGALG00000000327	FBN3	chr28:271547-395862	0.171668	1.68869	-3.29821	5e-05	0.00220184
ENSGALT00000017294	ENSGALG00000010628	ACSL1	chr4:38883036-38919985	17.9101	48.6675	-1.44219	5e-05	0.00220184	gga-let-7g-3p,gga-miR-142-5p,gga-miR-1451-3p,gga-miR-146b-3p,gga-miR-148a-3p,gga-miR-1685-3p,gga-miR-1740-5p,gga-miR-1782,gga-miR-1803,gga-miR-181a-5p,gga-miR-181b-5p,gga-miR-199-3p,gga-miR-19a-3p,gga-miR-19b-3p,gga-miR-200a-3p,gga-miR-205a,gga-miR-2131-5p,gga-miR-215-5p,gga-miR-218-5p,gga-miR-221-5p,gga-miR-26a-3p,gga-miR-29a-5p,gga-miR-301a-5p,gga-miR-301b-3p,gga-miR-31-5p,gga-miR-32-5p,gga-miR…
ENSGALT00000038760	ENSGALG00000023439	DFNB59	chr7:14909331-14917988	7.83199	2.29912	1.7683	0.00235	0.0449519
ENSGALT00000012824	ENSGALG00000007899	CHRND	chr9:15076204-15079396	4.64286	12.7279	-1.4549	5e-05	0.00220184
ENSGALT00000004693	ENSGALG00000002967	ZNF365	chr6:7640975-7657585	9.6288	4.99469	0.946959	0.0013	0.0293645	gga-miR-101-2-5p,gga-miR-106-3p,gga-miR-130a-3p,gga-miR-130a-5p,gga-miR-130b-3p,gga-miR-130b-5p,gga-miR-130c-3p,gga-miR-130c-5p,gga-miR-140-5p,gga-miR-1456-5p,gga-miR-147,gga-miR-148a-3p,gga-miR-1585,gga-miR-1605,gga-miR-16-1-3p,gga-miR-1647,gga-miR-1649-5p,gga-miR-1662,gga-miR-1664-3p,gga-miR-1677-5p,gga-miR-1684a-5p,gga-miR-1685-3p,gga-miR-1710,gga-miR-1712-3p,gga-miR-1727,gga-miR-1729-5p,gga-m…
ENSGALT00000007277	ENSGALG00000004571	PPP1CC	chr15:5994098-6009307	42.568	20.6193	1.04578	0.00015	0.0055394	gga-let-7a-2-3p,gga-let-7c-3p,gga-let-7g-3p,gga-miR-122-5p,gga-miR-125b-3p,gga-miR-128-3p,gga-miR-135a-5p,gga-miR-140-5p,gga-miR-1456-5p,gga-miR-1618-3p,gga-miR-1756a,gga-miR-1769-5p,gga-miR-1782,gga-miR-204,gga-miR-205a,gga-miR-215-3p,gga-miR-223,gga-miR-27b-3p,gga-miR-30c-2-3p,gga-miR-34a-5p,gga-miR-34b-5p,gga-miR-34c-5p,gga-miR-3525,gga-miR-451,gga-miR-6586-5p,gga-miR-6645-5p,gga-miR-6663-5p,g…
ENSGALT00000002994	ENSGALG00000001936	MYO7B	chr9:834636-880098	0.0792343	1.11034	-3.80873	5e-05	0.00220184
ENSGALT00000026481	ENSGALG00000016417	DSCC1	chr2:136256810-136267623	0.363824	1.9749	-2.44047	0.00015	0.0055394
ENSGALT00000021280	ENSGALG00000013035	SBK2	chr2:78377185-78379177	10.9967	30.4403	-1.46891	5e-05	0.00220184
ENSGALT00000003168	ENSGALG00000002038	DENND2C	chr26:3814480-3828825	9.92703	22.5149	-1.18144	5e-05	0.00220184	gga-miR-1597-3p,gga-miR-1647,gga-miR-6608-3p,gga-miR-7449-3p,gga-miR-92-5p
ENSGALT00000039783	ENSGALG00000003438	NUF2	chr8:5439984-5450983	0.492067	2.3606	-2.26223	5e-05	0.00220184	gga-let-7a-2-3p,gga-miR-126-5p,gga-miR-138-1-3p,gga-miR-1555-3p,gga-miR-1569,gga-miR-1771,gga-miR-193a-3p,gga-miR-193b-3p,gga-miR-193b-5p,gga-miR-196-1-3p,gga-miR-200a-3p,gga-miR-29a-3p,gga-miR-29b-1-5p,gga-miR-29b-2-5p,gga-miR-29b-3p,gga-miR-29c-3p,gga-miR-3535,gga-miR-6546-3p,gga-miR-6548-5p,gga-miR-6582-5p,gga-miR-7476-3p,novel_110
ENSGALT00000024503	ENSGALG00000015185	TAF13	chr1:82802708-82805017	80.2278	44.4872	0.850712	0.00055	0.0153357	gga-let-7g-3p,gga-miR-101-3p,gga-miR-130a-3p,gga-miR-130b-3p,gga-miR-130c-3p,gga-miR-137-3p,gga-miR-15a,gga-miR-15b-5p,gga-miR-15c-5p,gga-miR-16-5p,gga-miR-1668-3p,gga-miR-16c-5p,gga-miR-1710,gga-miR-1727,gga-miR-1731-5p,gga-miR-1751-5p,gga-miR-1773-3p,gga-miR-1803,gga-miR-199-3p,gga-miR-199-5p,gga-miR-2130,gga-miR-24-5p,gga-miR-301b-3p,gga-miR-301b-5p,gga-miR-30a-3p,gga-miR-34a-3p,gga-miR-454-3p…
ENSGALT00000009310	ENSGALG00000005796	XBP1	chr15:7713030-7716156	55.7719	29.59	0.914429	0.00035	0.010879	gga-miR-130b-5p,gga-miR-1563,gga-miR-1590,gga-miR-16-2-3p,gga-miR-1703-5p,gga-miR-1737,gga-miR-1751-5p,gga-miR-1769-5p,gga-miR-1773-5p,gga-miR-1782,gga-miR-181b-1-3p,gga-miR-181b-2-3p,gga-miR-200a-3p,gga-miR-205a,gga-miR-23b-5p,gga-miR-30a-3p,gga-miR-30c-2-3p,gga-miR-32-5p,gga-miR-33-5p,gga-miR-34b-3p,gga-miR-34c-3p,gga-miR-460a-5p,gga-miR-6550-3p,gga-miR-6553-3p,gga-miR-6631-5p,gga-miR-92-3p,gga…
ENSGALT00000009312	ENSGALG00000005797	COL20A1	chr20:9169384-9212722	1.20127	8.6702	-2.8515	5e-05	0.00220184	gga-miR-1467-5p,gga-miR-146a-5p,gga-miR-146b-5p,gga-miR-146c-5p,gga-miR-1668-3p,gga-miR-1759-5p,gga-miR-181b-1-3p,gga-miR-190a-5p,gga-miR-200b-3p,gga-miR-22-3p,gga-miR-3064-5p,gga-miR-429-3p,gga-miR-6575-5p,gga-miR-6663-5p,novel_158
ENSGALT00000023194	ENSGALG00000014359	TBC1D19	chr4:72753286-72801383	0.577445	1.33205	-1.20589	0.00265	0.0487014
ENSGALT00000018542	ENSGALG00000027991	TTLL4	chr7:21924994-21942633	3.71223	8.9864	-1.27546	5e-05	0.00220184
ENSGALT00000004590	ENSGALG00000002909	CTGF	chr3:56638963-56641934	13.6733	28.5582	-1.06254	0.0004	0.0120178
ENSGALT00000016840	ENSGALG00000010343	TSPAN1	chr8:20388274-20392555	0.068024	1.85722	-4.77096	0.0025	0.0469915	gga-let-7g-3p,gga-miR-125b-5p,gga-miR-128-3p,gga-miR-1306-5p,gga-miR-135a-5p,gga-miR-138-2-3p,gga-miR-140-3p,gga-miR-1453,gga-miR-148a-3p,gga-miR-1635,gga-miR-1728-3p,gga-miR-1760,gga-miR-1786,gga-miR-203a,gga-miR-2130,gga-miR-21-3p,gga-miR-214,gga-miR-222b-5p,gga-miR-27b-3p,gga-miR-33-5p,gga-miR-383-5p,gga-miR-6575-5p,gga-miR-6609-3p,gga-miR-6615-5p,gga-miR-6663-5p,gga-miR-7449-3p,gga-miR-92-5p,…
ENSGALT00000010536	ENSGALG00000006521	TRPM5	chr5:12954870-12990576	0.0660159	0.793025	-3.58648	0.0001	0.00398242
ENSGALT00000045294	ENSGALG00000028038	-	chr13:2832798-2846286	0.317879	1.23844	-1.96198	5e-05	0.00220184
ENSGALT00000035255	ENSGALG00000024059	PGA	chr5:434991-437190	1.09911	19.4645	-4.14644	5e-05	0.00220184
ENSGALT00000046149	ENSGALG00000026940	TTYH2	chr18:9384971-9391147	0.956041	2.64923	-1.47043	0.0001	0.00398242
ENSGALT00000026104	ENSGALG00000019175	-	chr1:109004382-109025099	0.182476	1.06774	-2.54878	0.00265	0.0487014
ENSGALT00000045513	ENSGALG00000028664	CKS1B	chr25:1283198-1283700	3.60234	11.9713	-1.73258	0.00185	0.0377228
ENSGALT00000013978	ENSGALG00000008584	NUSAP1	chr5:23859403-23873313	0.755938	3.8398	-2.34469	5e-05	0.00220184	gga-miR-138-2-3p,gga-miR-1456-5p,gga-miR-16-1-3p,gga-miR-1664-3p,gga-miR-1685-3p,gga-miR-1737,gga-miR-1813,gga-miR-181b-1-3p,gga-miR-1a-3p,gga-miR-1b-3p,gga-miR-206,gga-miR-27b-5p,gga-miR-3607-3p,gga-miR-6582-5p,gga-miR-99a-3p,novel_179
ENSGALT00000031517	ENSGALG00000019837	-	chr16:225232-229543	3.32572	9.53047	-1.51888	0.0002	0.00704726
ENSGALT00000022388	ENSGALG00000000735	CDD	AADN03012049.1:543-2333	0	1.33269	#NAME?	5e-05	0.00220184
ENSGALT00000030134	ENSGALG00000017013	-	chr1:168722023-168731618	65.5652	31.707	1.04813	0.0018	0.0369631
ENSGALT00000026714	ENSGALG00000016555	HADHB	chr3:104607848-104619357	26.0751	54.554	-1.06501	5e-05	0.00220184	gga-let-7a-3p,gga-miR-103-3p,gga-miR-106-3p,gga-miR-107-3p,gga-miR-140-5p,gga-miR-1451-5p,gga-miR-1467-5p,gga-miR-148a-3p,gga-miR-153-3p,gga-miR-1553-3p,gga-miR-1559-5p,gga-miR-1560-3p,gga-miR-15a,gga-miR-15b-5p,gga-miR-15c-5p,gga-miR-1604,gga-miR-1628,gga-miR-1647,gga-miR-16-5p,gga-miR-1682,gga-miR-1684a-5p,gga-miR-16c-5p,gga-miR-1727,gga-miR-1737,gga-miR-17-3p,gga-miR-1747-5p,gga-miR-1798-3p,gg…
ENSGALT00000032786	ENSGALG00000015602	CKMT2	chrZ:63574949-63597283	1045.13	335.491	1.63933	5e-05	0.00220184	gga-let-7g-3p,gga-let-7j-3p,gga-miR-1453,gga-miR-15a,gga-miR-15b-5p,gga-miR-15c-5p,gga-miR-16-5p,gga-miR-16c-5p,gga-miR-34a-5p,gga-miR-34b-5p,gga-miR-34c-5p,gga-miR-6562-3p,novel_200
ENSGALT00000014759	ENSGALG00000020084	CAPN13	chr3:7749553-7787813	0.049342	0.497206	-3.33296	0.0001	0.00398242	gga-miR-1306-5p,gga-miR-130a-5p,gga-miR-130b-5p,gga-miR-130c-5p,gga-miR-133a-3p,gga-miR-133b,gga-miR-133c-3p,gga-miR-135a-5p,gga-miR-138-5p,gga-miR-140-3p,gga-miR-1453,gga-miR-1467-5p,gga-miR-146a-3p,gga-miR-148a-3p,gga-miR-1560-3p,gga-miR-1597-3p,gga-miR-15a,gga-miR-15b-3p,gga-miR-15b-5p,gga-miR-15c-5p,gga-miR-1605,gga-miR-16-1-3p,gga-miR-1618-5p,gga-miR-1628,gga-miR-1649-5p,gga-miR-1651-3p,gga-…
ENSGALT00000020154	ENSGALG00000012260	LCT	chr7:30149348-30165520	0.210888	0.727886	-1.78723	0.00025	0.00841976	gga-miR-106-3p,gga-miR-125b-3p,gga-miR-1467-5p,gga-miR-1551-3p,gga-miR-1551-5p,gga-miR-15b-3p,gga-miR-1605,gga-miR-1655-5p,gga-miR-1671,gga-miR-1677-3p,gga-miR-1684a-3p,gga-miR-1684b-3p,gga-miR-1728-3p,gga-miR-17-3p,gga-miR-1740-5p,gga-miR-1759-5p,gga-miR-1771,gga-miR-1803,gga-miR-194,gga-miR-199-3p,gga-miR-199-5p,gga-miR-1c,gga-miR-2129,gga-miR-221-3p,gga-miR-222a,gga-miR-222b-3p,gga-miR-27b-3p,…
ENSGALT00000005196	ENSGALG00000003285	CDHR2	chr13:9688762-9697357	0.0426593	1.12413	-4.71981	0.0002	0.00704726	gga-miR-106-3p,gga-miR-106-5p,gga-miR-10a-5p,gga-miR-10b-5p,gga-miR-122-5p,gga-miR-128-1-5p,gga-miR-128-2-5p,gga-miR-128-3p,gga-miR-1306-5p,gga-miR-130b-5p,gga-miR-133a-3p,gga-miR-133b,gga-miR-133c-3p,gga-miR-135a-5p,gga-miR-140-3p,gga-miR-1453,gga-miR-146a-5p,gga-miR-146b-5p,gga-miR-146c-3p,gga-miR-146c-5p,gga-miR-1553-3p,gga-miR-1557,gga-miR-1569,gga-miR-1579,gga-miR-1585,gga-miR-1597-3p,gga-mi…
ENSGALT00000040686	ENSGALG00000028990	-	AADN03010826.1:8515-10267	0	1.73799	#NAME?	5e-05	0.00220184
ENSGALT00000000004	ENSGALG00000000004	RFK	chrZ:34293200-34299523	30.6942	11.5574	1.40915	5e-05	0.00220184	gga-let-7g-3p,gga-let-7j-3p,gga-miR-101-3p,gga-miR-130a-3p,gga-miR-130b-3p,gga-miR-130b-5p,gga-miR-130c-3p,gga-miR-1329-5p,gga-miR-133a-5p,gga-miR-144-3p,gga-miR-1451-3p,gga-miR-146a-5p,gga-miR-146b-5p,gga-miR-146c-5p,gga-miR-148a-3p,gga-miR-1559-3p,gga-miR-15a,gga-miR-15b-3p,gga-miR-15b-5p,gga-miR-15c-5p,gga-miR-1628,gga-miR-1651-5p,gga-miR-16-5p,gga-miR-1666,gga-miR-1677-3p,gga-miR-1677-5p,gga-…
ENSGALT00000019926	ENSGALG00000012203	SAMD4A	chr5:56257303-56323004	19.7095	9.18517	1.10151	5e-05	0.00220184
ENSGALT00000034416	ENSGALG00000021340	CA9	chrZ:9084929-9095262	12.7568	53.4639	-2.0673	5e-05	0.00220184	gga-miR-146c-3p
ENSGALT00000026523	ENSGALG00000016440	KLF11	chr3:96059085-96063958	2.19997	7.3591	-1.74205	5e-05	0.00220184	gga-let-7a-2-3p,gga-miR-103-3p,gga-miR-106-3p,gga-miR-107-3p,gga-miR-10a-5p,gga-miR-10b-5p,gga-miR-138-5p,gga-miR-140-5p,gga-miR-146b-3p,gga-miR-1583,gga-miR-1605,gga-miR-16-1-3p,gga-miR-1618-3p,gga-miR-1628,gga-miR-1635,gga-miR-1666,gga-miR-1668-3p,gga-miR-1677-5p,gga-miR-1710,gga-miR-1722-5p,gga-miR-17-3p,gga-miR-1786,gga-miR-1798-3p,gga-miR-18a-5p,gga-miR-18b-5p,gga-miR-199-5p,gga-miR-2130,gga…
ENSGALT00000026525	ENSGALG00000016442	RRM2	chr3:96087198-96092245	0.855536	4.07469	-2.25179	5e-05	0.00220184	gga-miR-106-5p,gga-miR-142-5p,gga-miR-155,gga-miR-1676-5p,gga-miR-1737,gga-miR-17-5p,gga-miR-181b-1-3p,gga-miR-199-5p,gga-miR-19a-5p,gga-miR-200a-5p,gga-miR-20a-5p,gga-miR-20b-5p,gga-miR-22-5p,gga-miR-29a-3p,gga-miR-29b-3p,gga-miR-29c-3p,gga-miR-375,gga-miR-7476-3p,novel_229
ENSGALT00000039093	ENSGALG00000009654	MLF1	chr9:21936182-21948704	47.1177	202.85	-2.10607	5e-05	0.00220184	gga-miR-106-5p,gga-miR-135a-5p,gga-miR-148a-3p,gga-miR-1651-3p,gga-miR-17-5p,gga-miR-181a-5p,gga-miR-181b-5p,gga-miR-20a-5p,gga-miR-20b-5p,gga-miR-29a-3p,gga-miR-29b-3p,gga-miR-29c-3p
ENSGALT00000043040	ENSGALG00000026776	TIGAR	chr1:73271525-73291016	65.2411	35.9669	0.85911	0.00115	0.0267697	gga-let-7a-5p,gga-let-7b,gga-let-7c-5p,gga-let-7d,gga-let-7f-5p,gga-let-7g-3p,gga-let-7g-5p,gga-let-7i,gga-let-7k-5p,gga-miR-101-3p,gga-miR-130a-5p,gga-miR-130c-5p,gga-miR-144-3p,gga-miR-146a-5p,gga-miR-146b-5p,gga-miR-146c-5p,gga-miR-1551-5p,gga-miR-1685-3p,gga-miR-187-5p,gga-miR-196-1-3p,gga-miR-20b-3p,gga-miR-21-3p,gga-miR-221-5p,gga-miR-26a-5p,gga-miR-27b-3p,gga-miR-2954,gga-miR-458b-5p,gga-m…
ENSGALT00000010311	ENSGALG00000006384	-	chr6:18900980-18904128	5.98202	11.9662	-1.00026	0.00185	0.0377228
ENSGALT00000001603	ENSGALG00000001071	ELN	chr19:785548-804855	4.70862	11.7359	-1.31755	5e-05	0.00220184
ENSGALT00000037609	ENSGALG00000015691	SMC2	chrZ:66288452-66312320	0.774511	3.64118	-2.23305	5e-05	0.00220184	gga-miR-135a-5p,gga-miR-142-5p,gga-miR-1731-3p,gga-miR-1798-3p,gga-miR-214,gga-miR-217-5p,gga-miR-3525,gga-miR-6544-5p,gga-miR-6586-5p,novel_130
ENSGALT00000004032	ENSGALG00000002552	COL3A1	chr7:571199-611944	593.19	1531.33	-1.36822	0.00045	0.0132153
ENSGALT00000032813	ENSGALG00000015167	-	chrZ:37257628-37355651	1.0653	0.204394	2.38183	5e-05	0.00220184
ENSGALT00000008659	ENSGALG00000005391	SELK	chr12:7231021-7235079	98.0092	53.0724	0.884954	0.00125	0.0285072	gga-let-7a-3p,gga-miR-101-3p,gga-miR-144-3p,gga-miR-1710,gga-miR-1712-3p,gga-miR-181b-1-3p,gga-miR-200a-3p,gga-miR-204,gga-miR-2131-5p,gga-miR-214,gga-miR-6544-5p,gga-miR-7476-3p,novel_221,novel_241
ENSGALT00000037674	ENSGALG00000011426	RNASET2	chr3:41810098-41831299	3.36925	6.95869	-1.04639	0.00175	0.0362426	gga-miR-106-3p,gga-miR-130b-5p,gga-miR-1454,gga-miR-155,gga-miR-16-1-3p,gga-miR-1649-5p,gga-miR-1677-3p,gga-miR-17-3p,gga-miR-1769-5p,gga-miR-181b-2-3p,gga-miR-1a-1-5p,gga-miR-1a-2-5p,gga-miR-215-3p,gga-miR-26a-3p,gga-miR-3533,gga-miR-365-3p,gga-miR-6516-5p,gga-miR-6677-5p,novel_110,novel_224
ENSGALT00000016068	ENSGALG00000009884	SYT14	chr3:22069416-22144928	1.58661	0.425181	1.8998	0.00075	0.019419
ENSGALT00000005973	ENSGALG00000003764	POLB	chr22:2742804-2750654	52.2328	30.029	0.798601	0.00255	0.0476426
ENSGALT00000043007	ENSGALG00000026380	UBE2C	chr20:10853788-10854730	1.73483	6.76553	-1.9634	0.0013	0.0293645	gga-miR-1553-3p
ENSGALT00000046070	ENSGALG00000028451	MT4	chr11:2110514-2112244	102.565	52.6683	0.961525	0.0012	0.0276757	gga-miR-10a-5p,gga-miR-10b-5p,gga-miR-1722-5p
ENSGALT00000038622	ENSGALG00000023395	PLIN1	chr10:12315434-12319628	5.03005	0.734037	2.77665	5e-05	0.00220184	gga-miR-125b-5p,gga-miR-130a-5p,gga-miR-130c-5p,gga-miR-133a-3p,gga-miR-133b,gga-miR-133c-3p,gga-miR-1585,gga-miR-15a,gga-miR-15b-5p,gga-miR-15c-5p,gga-miR-1618-5p,gga-miR-16-5p,gga-miR-1663-3p,gga-miR-16c-5p,gga-miR-1736-5p,gga-miR-1744-3p,gga-miR-1781-5p,gga-miR-199-5p,gga-miR-204,gga-miR-2130,gga-miR-214,gga-miR-217-5p,gga-miR-22-5p,gga-miR-30b-3p,gga-miR-3594-3p,gga-miR-456-3p,gga-miR-6547-5p…
ENSGALT00000016884	ENSGALG00000010364	-	chr9:22910473-22916639	4.42053	11.089	-1.32684	5e-05	0.00220184	gga-miR-1453,gga-miR-1467-5p,gga-miR-1560-3p,gga-miR-1635,gga-miR-1647,gga-miR-1664-3p,gga-miR-1677-5p,gga-miR-1684a-5p,gga-miR-1737,gga-miR-1798-3p,gga-miR-183,gga-miR-18b-3p,gga-miR-29b-1-5p,gga-miR-29b-2-5p,gga-miR-6562-3p,gga-miR-6608-3p,gga-miR-6663-5p,novel_156,novel_200,novel_237
ENSGALT00000043961	ENSGALG00000026727	SLC30A10	chr3:18207441-18229528	0.0764943	0.488685	-2.67548	0.0004	0.0120178
ENSGALT00000009716	ENSGALG00000006034	PITPNM3	chr19:9835174-9878165	5.58232	2.68581	1.05551	5e-05	0.00220184
ENSGALT00000012430	ENSGALG00000007668	BMP7	chr20:12026080-12069868	2.36884	5.35565	-1.17688	0.0006	0.0163993
ENSGALT00000012431	ENSGALG00000007669	EGR1	chr13:17704809-17707611	26.9339	50.4076	-0.904218	0.0017	0.0354438	gga-miR-101-3p,gga-miR-130a-5p,gga-miR-144-3p,gga-miR-146c-3p,gga-miR-1553-3p,gga-miR-1662,gga-miR-1769-5p,gga-miR-1773-5p,gga-miR-1813,gga-miR-183,gga-miR-193b-5p,gga-miR-218-5p,gga-miR-30b-5p,gga-miR-30c-5p,gga-miR-31-5p,gga-miR-3540,gga-miR-7441-3p,gga-miR-7465-3p,novel_200
ENSGALT00000000257	ENSGALG00000000194	-	JH375607.1:9152-27107	2.12571	6.20065	-1.54447	5e-05	0.00220184
ENSGALT00000043187	ENSGALG00000026910	SMPD1	chr1:193606070-193608712	28.0072	50.2671	-0.843819	0.00145	0.0317478
ENSGALT00000011895	ENSGALG00000007354	CIT	chr15:9566083-9635653	0.271671	0.715421	-1.39693	0.00155	0.0333367
ENSGALT00000026972	ENSGALG00000016715	MEP1A	chr3:109487074-109499681	0.0823969	4.33885	-5.71858	0.0001	0.00398242
ENSGALT00000022910	ENSGALG00000014165	MCAT	chr1:68667861-68672968	7.84842	14.9497	-0.929644	0.0019	0.0385326
ENSGALT00000030073	ENSGALG00000017179	PDGFD	chr1:181229611-181286186	9.90861	23.6972	-1.25796	0.0001	0.00398242	gga-let-7g-3p,gga-miR-103-3p,gga-miR-106-3p,gga-miR-107-3p,gga-miR-1306-3p,gga-miR-130b-5p,gga-miR-137-3p,gga-miR-138-2-3p,gga-miR-138-5p,gga-miR-140-3p,gga-miR-1551-3p,gga-miR-155,gga-miR-1560-3p,gga-miR-1569,gga-miR-1585,gga-miR-15a,gga-miR-15b-5p,gga-miR-15c-5p,gga-miR-16-2-3p,gga-miR-1625-5p,gga-miR-1671,gga-miR-1682,gga-miR-1685-5p,gga-miR-1703-5p,gga-miR-1707,gga-miR-1712-3p,gga-miR-1727,gg…
ENSGALT00000045035	ENSGALG00000025928	CILP2	JH375512.1:56839-60111	4.52028	0.551759	3.0343	5e-05	0.00220184
ENSGALT00000040396	ENSGALG00000023973	-	AADN03011039.1:4-396	388.111	1084.92	-1.48305	5e-05	0.00220184
ENSGALT00000032358	ENSGALG00000007210	-	chr4:9508921-9512126	69.4264	40.3121	0.784272	0.00275	0.0499471
ENSGALT00000037894	ENSGALG00000012119	MARCO	chr7:27985182-27994222	2.10235	5.03129	-1.25893	0.0016	0.034086	gga-miR-1453,gga-miR-146b-3p,gga-miR-1655-5p,gga-miR-1727,gga-miR-1769-3p,gga-miR-1781-5p,gga-miR-29a-5p,gga-miR-6547-5p,novel_134
ENSGALT00000027509	ENSGALG00000017025	CKAP2	chr1:169701517-169710954	1.08356	3.18408	-1.55511	5e-05	0.00220184	gga-miR-106-3p,gga-miR-142-3p,gga-miR-17-3p,gga-miR-181b-1-3p,gga-miR-181b-2-3p,gga-miR-194,gga-miR-21-3p,gga-miR-29c-5p,gga-miR-3533,gga-miR-3539,gga-miR-489-3p,gga-miR-6548-5p
ENSGALT00000016296	ENSGALG00000010032	PLB1	chr3:26632538-26715148	0.0636263	0.670668	-3.3979	5e-05	0.00220184
ENSGALT00000023082	ENSGALG00000014270	SCRN3	chr7:16404275-16412287	34.9829	66.7422	-0.931946	0.00075	0.019419
ENSGALT00000038058	ENSGALG00000011759	HIST1H111L	chr1:48025515-48026285	49.1444	88.5467	-0.849412	0.00145	0.0317478
ENSGALT00000020631	ENSGALG00000012641	-	chr2:56203311-56208665	0.981596	11.3738	-3.53444	5e-05	0.00220184
ENSGALT00000007764	ENSGALG00000004860	RASD1	chr14:4778982-4780829	7.96238	1.78848	2.15447	5e-05	0.00220184	gga-miR-106-5p,gga-miR-128-1-5p,gga-miR-128-2-5p,gga-miR-1451-3p,gga-miR-1569,gga-miR-1585,gga-miR-1618-5p,gga-miR-1647,gga-miR-1655-5p,gga-miR-1703-5p,gga-miR-1710,gga-miR-17-5p,gga-miR-18a-3p,gga-miR-19a-5p,gga-miR-20a-5p,gga-miR-20b-5p,gga-miR-223,gga-miR-26a-5p,gga-miR-30b-5p,gga-miR-30c-5p,gga-miR-456-3p,gga-miR-6555-5p,gga-miR-6594-5p,novel_116,novel_117,novel_200,novel_221,novel_233,novel_…
ENSGALT00000022671	ENSGALG00000013992	-	chr3:56080842-56088624	1.84351	4.68681	-1.34615	0.00075	0.019419
ENSGALT00000026770	ENSGALG00000016584	EGFL6	chr1:122466940-122507987	4.39456	11.0949	-1.33611	5e-05	0.00220184	gga-miR-101-3p,gga-miR-142-3p,gga-miR-1618-5p,gga-miR-1684a-5p,gga-miR-1760,gga-miR-199-3p,gga-miR-200b-3p,gga-miR-3535,gga-miR-3594-3p,gga-miR-429-3p,gga-miR-460b-5p,gga-miR-6544-5p,gga-miR-6553-3p,gga-miR-6608-3p,gga-miR-6664-3p,gga-miR-9-3p
ENSGALT00000026776	ENSGALG00000016589	SLC35F6	chr3:104835718-104839201	13.7176	28.4968	-1.05477	0.00035	0.010879	gga-miR-140-3p,gga-miR-1454,gga-miR-1647,gga-miR-187-3p,gga-miR-6609-3p,novel_237,novel_85
ENSGALT00000022096	ENSGALG00000013575	ISG12(2)	chr2:89725777-89729168	14.1177	36.2952	-1.36227	0.0002	0.00704726	gga-miR-1728-3p,gga-miR-1731-5p,gga-miR-30c-1-3p
ENSGALT00000040022	ENSGALG00000012027	SPON1	chr5:5838065-6002800	2.78092	5.61906	-1.01477	0.00045	0.0132153
ENSGALT00000026601	ENSGALG00000016491	APOB	chr3:101880366-101916760	0.0513913	1.78147	-5.1154	5e-05	0.00220184	gga-miR-101-2-5p,gga-miR-1559-3p,gga-miR-1712-3p,gga-miR-30a-3p,gga-miR-6663-5p
ENSGALT00000040528	ENSGALG00000000498	ACE	chr27:2646483-2662837	4.18035	19.6055	-2.22956	5e-05	0.00220184	gga-miR-10a-5p,gga-miR-10b-5p,gga-miR-135a-5p,gga-miR-146a-3p,gga-miR-153-3p,gga-miR-1553-3p,gga-miR-1604,gga-miR-1647,gga-miR-1684a-5p,gga-miR-1779,gga-miR-1813,gga-miR-18a-3p,gga-miR-22-3p,gga-miR-455-3p,gga-miR-458a-3p,gga-miR-6665-5p,novel_116,novel_129
ENSGALT00000001006	ENSGALG00000000710	RNF207	chr21:629997-638932	2.38216	5.18842	-1.12303	0.00025	0.00841976
ENSGALT00000043364	ENSGALG00000028143	GADD45B	JH376255.1:36-5193	29.7068	115.522	-1.9593	5e-05	0.00220184
ENSGALT00000014059	ENSGALG00000008638	-	chr2:19378596-19409501	1.5359	3.40836	-1.14999	0.00045	0.0132153
ENSGALT00000017322	ENSGALG00000010259	COL28A1	chr2:24839285-24897492	9.92576	34.129	-1.78175	5e-05	0.00220184	gga-let-7g-3p,gga-miR-125b-5p,gga-miR-128-3p,gga-miR-130b-5p,gga-miR-1329-5p,gga-miR-138-2-3p,gga-miR-138-5p,gga-miR-142-3p,gga-miR-142-5p,gga-miR-146b-3p,gga-miR-1553-3p,gga-miR-1563,gga-miR-1597-3p,gga-miR-16-1-3p,gga-miR-1668-3p,gga-miR-1712-3p,gga-miR-1727,gga-miR-1731-3p,gga-miR-1769-3p,gga-miR-193b-5p,gga-miR-196-1-3p,gga-miR-20b-3p,gga-miR-215-3p,gga-miR-22-5p,gga-miR-23b-3p,gga-miR-26a-5p…
ENSGALT00000020869	ENSGALG00000012790	DSP	chr2:64611441-64640267	0.219968	0.896023	-2.02624	5e-05	0.00220184
ENSGALT00000045693	ENSGALG00000026742	-	AADN03016580.1:4874-5903	208.629	96.1693	1.11729	0.0001	0.00398242
ENSGALT00000046230	ENSGALG00000028027	CHURC1	chr5:162543-163912	7515.28	21412.9	-1.51058	5e-05	0.00220184
ENSGALT00000003322	ENSGALG00000002125	TMOD1	chrZ:70616134-70631808	2.20608	8.04391	-1.86641	5e-05	0.00220184	gga-miR-1467-5p,gga-miR-1744-3p,gga-miR-200a-3p,gga-miR-20b-3p,gga-miR-2131-5p,gga-miR-27b-3p,gga-miR-6590-3p,gga-miR-6651-5p,gga-miR-7476-3p,novel_156
ENSGALT00000003324	ENSGALG00000002127	LSM10	chr23:3987206-3988233	3.86637	11.0444	-1.51426	0.00055	0.0153357	gga-miR-140-3p,gga-miR-146a-3p,gga-miR-1720-5p,gga-miR-22-3p,gga-miR-34a-5p,gga-miR-34b-5p,gga-miR-34c-5p,gga-miR-6586-5p,gga-miR-6631-5p
ENSGALT00000037566	ENSGALG00000023066	DNAJA1	chrZ:70417888-70424546	196.568	63.6182	1.62752	5e-05	0.00220184	gga-miR-106-3p,gga-miR-128-3p,gga-miR-130a-3p,gga-miR-130b-3p,gga-miR-130c-3p,gga-miR-146a-5p,gga-miR-146b-5p,gga-miR-146c-5p,gga-miR-148a-3p,gga-miR-1583,gga-miR-1618-5p,gga-miR-1649-5p,gga-miR-1668-3p,gga-miR-1677-3p,gga-miR-1720-5p,gga-miR-17-3p,gga-miR-1771,gga-miR-1782,gga-miR-181a-5p,gga-miR-181b-5p,gga-miR-19a-3p,gga-miR-19b-3p,gga-miR-1a-2-5p,gga-miR-2131-5p,gga-miR-2188-5p,gga-miR-223,gg…
ENSGALT00000013400	ENSGALG00000008233	BUB1	chr3:3037096-3057283	0.207851	0.840825	-2.01626	5e-05	0.00220184	gga-let-7a-3p,gga-let-7g-3p,gga-miR-138-2-3p,gga-miR-1467-5p,gga-miR-15b-3p,gga-miR-1651-3p,gga-miR-183,gga-miR-187-5p,gga-miR-18a-5p,gga-miR-18b-5p,gga-miR-194,gga-miR-21-3p,gga-miR-218-5p,gga-miR-221-5p,gga-miR-22-5p,gga-miR-30a-3p,gga-miR-3607-5p,gga-miR-489-3p,gga-miR-6516-5p,gga-miR-6546-3p,gga-miR-6649-5p,gga-miR-7476-3p,novel_110,novel_149,novel_158,novel_224
ENSGALT00000043082	ENSGALG00000026501	-	chrZ:69478172-69551287	29.8726	11.0315	1.43719	0.00015	0.0055394
ENSGALT00000021277	ENSGALG00000013033	-	chr2:78346912-78357068	0.95127	5.87157	-2.62582	0.00015	0.0055394
ENSGALT00000004163	ENSGALG00000002643	SELP	chr8:3692053-3700865	9.13672	23.6784	-1.37382	5e-05	0.00220184
ENSGALT00000024790	ENSGALG00000015360	KIAA1524	chr1:86946002-86980110	0.409525	1.27045	-1.63332	0.0002	0.00704726	gga-let-7a-2-3p,gga-let-7c-3p,gga-miR-106-5p,gga-miR-1685-3p,gga-miR-17-5p,gga-miR-1782,gga-miR-181a-5p,gga-miR-181b-5p,gga-miR-203a,gga-miR-20a-5p,gga-miR-20b-5p,gga-miR-2129,gga-miR-21-3p,gga-miR-2188-3p,gga-miR-26a-3p,gga-miR-301a-5p,gga-miR-3530-5p,gga-miR-6548-5p,gga-miR-6572-5p,gga-miR-6663-5p,gga-miR-7476-3p,novel_224,novel_229,novel_241,novel_249,novel_57,novel_83
ENSGALT00000024793	ENSGALG00000015363	HJURP	chr1:87057511-87068130	0.487689	1.46333	-1.58522	0.00265	0.0487014
ENSGALT00000023302	ENSGALG00000014425	NCAPG	chr4:75480299-75503309	0.661003	1.97065	-1.57595	0.00025	0.00841976
ENSGALT00000022653	ENSGALG00000013980	SLC2A12	chr3:55492474-55523798	9.02679	16.0424	-0.829606	0.00195	0.0392457	gga-miR-142-3p,gga-miR-142-5p,gga-miR-458b-5p,gga-miR-6575-5p,novel_134
ENSGALT00000014829	ENSGALG00000009105	DPP7	chr17:308996-328969	22.1544	47.59	-1.10307	5e-05	0.00220184
ENSGALT00000023079	ENSGALG00000014267	RBM47	chr4:68541427-68547721	0.427604	1.526	-1.8354	0.00095	0.0232012
ENSGALT00000042917	ENSGALG00000027863	SLC7A5	AADN03018789.1:3366-23178	33.977	67.4685	-0.989656	0.00025	0.00841976
ENSGALT00000029738	ENSGALG00000015597	CPZ	chr4:80746267-80784359	0.219522	0.850655	-1.95421	0.0017	0.0354438
ENSGALT00000018866	ENSGALG00000011567	-	chr2:42137314-42175947	0.315174	0.96138	-1.60896	5e-05	0.00220184
ENSGALT00000035511	ENSGALG00000021972	-	chr28:2487214-2492170	17.0519	47.4628	-1.47687	5e-05	0.00220184
ENSGALT00000003543	ENSGALG00000002260	CISH	chr12:1831237-1832110	10.466	69.1244	-2.72349	5e-05	0.00220184	gga-miR-142-3p,gga-miR-148a-5p,gga-miR-1590,gga-miR-1628,gga-miR-1773-3p,gga-miR-1779,gga-miR-1c,gga-miR-24-5p,gga-miR-26a-5p,gga-miR-30c-1-3p,gga-miR-383-5p,novel_241
ENSGALT00000003541	ENSGALG00000002258	-	JH375252.1:3922-4559	13.565	78.0448	-2.52442	5e-05	0.00220184
ENSGALT00000025692	ENSGALG00000015943	PDP1	chr2:125683594-125690722	108.98	57.9817	0.910389	0.00165	0.0347722
ENSGALT00000000089	ENSGALG00000000065	PSMA5	JH375456.1:1241-9450	36.5109	66.3812	-0.862449	0.002	0.0399303
ENSGALT00000010256	ENSGALG00000006346	JSC	chr13:14654458-14662648	16.2097	8.39407	0.949416	0.00045	0.0132153	gga-miR-101-3p,gga-miR-106-5p,gga-miR-125b-5p,gga-miR-130a-3p,gga-miR-130b-3p,gga-miR-130c-3p,gga-miR-138-1-3p,gga-miR-144-3p,gga-miR-1454,gga-miR-1467-5p,gga-miR-1655-5p,gga-miR-1684a-3p,gga-miR-1684b-3p,gga-miR-1706,gga-miR-1737,gga-miR-17-5p,gga-miR-1769-3p,gga-miR-181a-5p,gga-miR-181b-5p,gga-miR-187-5p,gga-miR-18b-3p,gga-miR-196-5p,gga-miR-20a-5p,gga-miR-20b-5p,gga-miR-2129,gga-miR-21-3p,gga-…
ENSGALT00000007538	ENSGALG00000004733	MYO1A	LGE22C19W28_E50C23:917001-923752	0.616456	2.1048	-1.77162	0.0002	0.00704726
ENSGALT00000009004	ENSGALG00000005610	SLC44A3	chr8:12387235-12425687	10.3391	5.22306	0.985148	0.00145	0.0317478
ENSGALT00000037587	ENSGALG00000012395	PLEKHG1	chr3:47795130-47933046	4.38716	8.62706	-0.975581	0.00025	0.00841976
ENSGALT00000027534	ENSGALG00000017041	FREM2	chr1:170636417-170751330	0.952365	2.08186	-1.12829	0.00035	0.010879
ENSGALT00000017840	ENSGALG00000010961	IGF2BP3	chr2:31286665-31393727	1.11143	4.77059	-2.10175	5e-05	0.00220184	gga-let-7a-2-3p,gga-let-7a-5p,gga-let-7b,gga-let-7c-3p,gga-let-7c-5p,gga-let-7d,gga-let-7f-5p,gga-let-7g-5p,gga-let-7i,gga-let-7k-5p,gga-miR-103-3p,gga-miR-107-3p,gga-miR-126-5p,gga-miR-138-5p,gga-miR-140-5p,gga-miR-148a-3p,gga-miR-1553-5p,gga-miR-15c-3p,gga-miR-1605,gga-miR-16-1-3p,gga-miR-1649-5p,gga-miR-1651-3p,gga-miR-1655-5p,gga-miR-1684a-3p,gga-miR-1684a-5p,gga-miR-1684b-3p,gga-miR-1685-3p,…
ENSGALT00000025580	ENSGALG00000015868	ATP6V0D2	chr2:122812316-122830102	0.41348	2.21746	-2.42302	0.00015	0.0055394
ENSGALT00000005246	ENSGALG00000003311	FGFR1	chr22:2331114-2345392	8.73968	16.3406	-0.902813	0.0011	0.0259076
ENSGALT00000024183	ENSGALG00000014995	PGM5	chrZ:25374949-25442564	17.8445	38.314	-1.10239	5e-05	0.00220184
ENSGALT00000004111	ENSGALG00000002610	-	chr14:13064936-13068959	12.6003	30.3702	-1.2692	5e-05	0.00220184
ENSGALT00000021722	ENSGALG00000013303	SLC27A1	JH376279.1:51665-61348	3.89152	26.0405	-2.74235	5e-05	0.00220184
ENSGALT00000035687	ENSGALG00000022145	CDCA8	AADN03023297.1:97-4230	15.88	33.926	-1.09518	0.00015	0.0055394
ENSGALT00000018261	ENSGALG00000011200	THBS2	chr3:40680693-40713177	8.45784	2.45413	1.78508	5e-05	0.00220184
ENSGALT00000017983	ENSGALG00000011041	DNAJC6	chr8:27186949-27217638	1.25738	0.419483	1.58374	0.001	0.0241274	gga-let-7a-3p,gga-let-7f-3p,gga-miR-101-2-5p,gga-miR-101-3p,gga-miR-128-3p,gga-miR-1329-5p,gga-miR-133a-3p,gga-miR-133b,gga-miR-133c-3p,gga-miR-135a-5p,gga-miR-137-3p,gga-miR-138-2-3p,gga-miR-142-5p,gga-miR-144-3p,gga-miR-1551-3p,gga-miR-15a,gga-miR-15b-5p,gga-miR-15c-5p,gga-miR-1605,gga-miR-16-1-3p,gga-miR-16-5p,gga-miR-1664-3p,gga-miR-1668-3p,gga-miR-16c-5p,gga-miR-1710,gga-miR-18a-5p,gga-miR-1…
ENSGALT00000013295	ENSGALG00000008177	NOS1	chr15:11287022-11315239	2.27711	0.710533	1.68023	5e-05	0.00220184
ENSGALT00000010591	ENSGALG00000006560	SEMA3A	chr1:8522174-8850302	4.17294	8.21163	-0.976604	0.0007	0.0184809	gga-let-7a-3p,gga-let-7f-3p,gga-miR-101-2-5p,gga-miR-135a-5p,gga-miR-146a-5p,gga-miR-146b-5p,gga-miR-146c-5p,gga-miR-1651-5p,gga-miR-1782,gga-miR-181a-5p,gga-miR-181b-5p,gga-miR-196-1-3p,gga-miR-199-5p,gga-miR-1c,gga-miR-219b,gga-miR-22-5p,gga-miR-30a-5p,gga-miR-30b-5p,gga-miR-30c-5p,gga-miR-30d,gga-miR-30e-5p,gga-miR-3607-3p,gga-miR-6546-3p,gga-miR-6582-3p,gga-miR-6664-3p
ENSGALT00000027569	ENSGALG00000017068	KL	chr1:173504523-173551941	8.78558	2.05679	2.09474	5e-05	0.00220184
ENSGALT00000046022	ENSGALG00000028861	GAMT	chr28:3068476-3070155	26.5016	57.8561	-1.12639	0.00015	0.0055394
ENSGALT00000003951	ENSGALG00000002506	SPSB1	chr21:3318032-3349182	11.2839	22.25	-0.979547	0.00025	0.00841976
ENSGALT00000036512	ENSGALG00000016912	EDNRB	chr1:153125272-153143030	6.48228	3.56186	0.863871	0.0017	0.0354438	gga-miR-1329-5p,gga-miR-148a-5p,gga-miR-1664-3p,gga-miR-1736-5p,gga-miR-196-1-3p,gga-miR-199-5p,gga-miR-19a-3p,gga-miR-19b-3p,gga-miR-200b-3p,gga-miR-21-3p,gga-miR-217-5p,gga-miR-29b-1-5p,gga-miR-29b-2-5p,gga-miR-3594-3p,gga-miR-429-3p,gga-miR-6548-5p,gga-miR-6590-3p
ENSGALT00000011938	ENSGALG00000007383	HSPB8	chr15:9720473-9724236	219.954	73.6937	1.57759	5e-05	0.00220184
ENSGALT00000008145	ENSGALG00000005079	VCL	chr6:14961439-14990291	47.198	26.3841	0.839056	0.00085	0.0212791
ENSGALT00000009095	ENSGALG00000005673	DTWD1	chr10:10084219-10088747	3.2248	6.50557	-1.01247	0.00265	0.0487014
ENSGALT00000012910	ENSGALG00000007948	LRRC4C	chr5:19803070-19804987	0.381975	1.24858	-1.70874	0.00215	0.0421759
ENSGALT00000008859	ENSGALG00000005522	DYNLL2	chr19:8691043-8697672	112.485	43.4082	1.3737	5e-05	0.00220184	gga-let-7j-3p,gga-miR-103-3p,gga-miR-106-3p,gga-miR-107-3p,gga-miR-130a-3p,gga-miR-130b-3p,gga-miR-130c-3p,gga-miR-146c-3p,gga-miR-148a-3p,gga-miR-1563,gga-miR-15a,gga-miR-15b-5p,gga-miR-15c-5p,gga-miR-1647,gga-miR-1649-5p,gga-miR-1651-5p,gga-miR-16-5p,gga-miR-1677-3p,gga-miR-16c-5p,gga-miR-1722-5p,gga-miR-17-3p,gga-miR-1756a,gga-miR-1769-3p,gga-miR-19a-3p,gga-miR-19b-3p,gga-miR-1a-2-5p,gga-miR-2…
ENSGALT00000022568	ENSGALG00000013922	ZP1	chr5:465890-470276	1.21209	0.311631	1.95958	0.00025	0.00841976
ENSGALT00000009633	ENSGALG00000005990	MGLL	chr12:9598735-9655915	10.5371	5.6457	0.900259	0.0006	0.0163993
ENSGALT00000010457	ENSGALG00000006473	PLXNA4	chr1:2226705-2647006	2.13447	0.960218	1.15244	0.0008	0.0203273
ENSGALT00000029351	ENSGALG00000013548	GZMA	chrZ:16520885-16525301	0.873684	3.58356	-2.03621	0.00025	0.00841976	gga-miR-1668-3p,gga-miR-1684a-5p,gga-miR-1699,gga-miR-2188-3p,gga-miR-458a-3p,gga-miR-7476-5p,gga-miR-9-3p
ENSGALT00000007643	ENSGALG00000004788	TNFAIP8L3	chr10:8648403-8687755	5.02184	17.0118	-1.76025	5e-05	0.00220184
ENSGALT00000001420	ENSGALG00000028102	-	chr18:381894-399588	59.8075	736.845	-3.62296	5e-05	0.00220184
ENSGALT00000002607	ENSGALG00000001697	-	chr12:770512-787917	0.471482	0.0420915	3.4856	0.00265	0.0487014
ENSGALT00000004173	ENSGALG00000002647	PLS1	chr9:9975583-10013804	0.208852	1.35806	-2.701	5e-05	0.00220184	gga-let-7j-3p,gga-miR-146c-3p,gga-miR-148a-5p,gga-miR-16-2-3p,gga-miR-1651-3p,gga-miR-1a-3p,gga-miR-1b-3p,gga-miR-206,gga-miR-217-5p,gga-miR-2188-3p,gga-miR-301b-5p,gga-miR-365-1-5p,gga-miR-365-2-5p,gga-miR-460a-5p,gga-miR-6582-3p,gga-miR-7460-3p,novel_110
ENSGALT00000002609	ENSGALG00000001698	GABRA1	chr13:6533384-6575415	1.21222	0.347981	1.80057	0.00025	0.00841976	gga-let-7a-2-3p,gga-let-7c-3p,gga-let-7g-3p,gga-let-7j-3p,gga-miR-101-3p,gga-miR-106-3p,gga-miR-126-5p,gga-miR-130a-5p,gga-miR-130c-5p,gga-miR-1329-5p,gga-miR-138-2-3p,gga-miR-140-5p,gga-miR-142-5p,gga-miR-144-3p,gga-miR-153-3p,gga-miR-155,gga-miR-1560-3p,gga-miR-1563,gga-miR-1666,gga-miR-1676-5p,gga-miR-1684a-3p,gga-miR-1684b-3p,gga-miR-1685-3p,gga-miR-1707,gga-miR-1737,gga-miR-17-3p,gga-miR-174…
ENSGALT00000017169	ENSGALG00000010551	CDC42EP3	chr3:31128988-31129744	133.907	264.678	-0.983011	0.00015	0.0055394
ENSGALT00000024132	ENSGALG00000014964	NT5DC1	chr3:63337143-63456951	9.77795	40.338	-2.04454	5e-05	0.00220184	gga-miR-140-3p,gga-miR-1555-3p,novel_224,novel_57
ENSGALT00000033958	ENSGALG00000021106	-	chr6:8910829-8911851	2.76689	16.4564	-2.57231	0.00015	0.0055394
ENSGALT00000039021	ENSGALG00000023517	AGPAT2	chr17:7737253-7744146	2.61465	12.8412	-2.29609	5e-05	0.00220184
ENSGALT00000044682	ENSGALG00000029006	SYPL1	chr1:14001060-14009388	0.16649	1.00284	-2.59059	5e-05	0.00220184	gga-let-7g-3p,gga-let-7j-3p,gga-miR-101-2-5p,gga-miR-106-3p,gga-miR-135a-5p,gga-miR-138-2-3p,gga-miR-1628,gga-miR-1712-3p,gga-miR-1736-3p,gga-miR-17-3p,gga-miR-181a-5p,gga-miR-181b-5p,gga-miR-18a-5p,gga-miR-18b-5p,gga-miR-200a-5p,gga-miR-203a,gga-miR-20b-3p,gga-miR-2131-3p,gga-miR-29a-5p,gga-miR-32-5p,gga-miR-3539,gga-miR-6544-3p,gga-miR-92-3p
ENSGALT00000008855	ENSGALG00000005519	TLL2	chr6:16142743-16223667	0.175039	0.735887	-2.0718	0.0008	0.0203273
ENSGALT00000006852	ENSGALG00000004300	PTDSS2	chr5:1496985-1534286	27.5674	13.9557	0.982114	0.00015	0.0055394	gga-miR-1306-5p,gga-miR-1329-5p,gga-miR-1662,gga-miR-19a-5p,gga-miR-204,gga-miR-27b-3p,gga-miR-301b-5p,gga-miR-3531-5p,gga-miR-460b-5p,gga-miR-489-3p,novel_221,novel_249
ENSGALT00000010502	ENSGALG00000006500	NDE1	chr14:7542920-7555025	31.5197	15.8384	0.992827	0.0001	0.00398242
ENSGALT00000044368	ENSGALG00000026613	S100A4	chr25:727118-727862	79.1552	34.1581	1.21246	0.0004	0.0120178	gga-miR-1618-3p,gga-miR-3529,gga-miR-6594-5p
ENSGALT00000025618	ENSGALG00000015896	MMP16	chr2:123445893-123621303	3.83489	8.2326	-1.10216	0.00015	0.0055394
ENSGALT00000029098	ENSGALG00000018378	ND2	chrMT:5240-6281	199.014	82.9814	1.26201	5e-05	0.00220184
ENSGALT00000004153	ENSGALG00000002637	RBP7	chr21:3590984-3592942	10.1716	3.48441	1.54556	0.00185	0.0377228
ENSGALT00000008484	ENSGALG00000005292	KLHL40	chr2:1999757-2009597	124.81	41.5802	1.58576	5e-05	0.00220184
ENSGALT00000005219	ENSGALG00000003295	ADAMTS12	chrZ:10001893-10166119	5.56922	11.3783	-1.03074	0.0001	0.00398242
ENSGALT00000027725	ENSGALG00000017165	CUL5	chr1:179606745-179632201	47.3065	25.3296	0.901214	0.0008	0.0203273
ENSGALT00000017414	ENSGALG00000010705	ZBTB18	chr3:34233894-34271885	14.0238	7.65368	0.873651	0.0012	0.0276757
ENSGALT00000005141	ENSGALG00000003251	DNAJA4	chr10:3237427-3243990	38.1927	17.5031	1.12568	5e-05	0.00220184
ENSGALT00000036809	ENSGALG00000015128	AQP4	chr2:104100789-104109628	8.90691	21.1906	-1.25042	0.00015	0.0055394	gga-let-7a-5p,gga-let-7b,gga-let-7c-5p,gga-let-7d,gga-let-7f-5p,gga-let-7g-5p,gga-let-7i,gga-let-7j-3p,gga-let-7k-5p,gga-miR-1560-3p,gga-miR-1677-3p,gga-miR-1731-5p,gga-miR-1740-5p,gga-miR-1781-5p,gga-miR-1803,gga-miR-1813,gga-miR-196-5p,gga-miR-200b-3p,gga-miR-22-3p,gga-miR-30a-3p,gga-miR-3530-5p,gga-miR-429-3p,gga-miR-489-3p,gga-miR-6548-5p,gga-miR-6649-3p,gga-miR-6669-3p,novel_85
ENSGALT00000038272	ENSGALG00000011648	ABCB6	chr7:21731259-21735967	5.85529	14.5908	-1.31724	5e-05	0.00220184
ENSGALT00000016667	ENSGALG00000026616	-	AADN03011265.1:20-5724	0.61048	1.80367	-1.56292	0.0005	0.0142826
ENSGALT00000037229	ENSGALG00000012802	F13A1	chr2:65105831-65167267	5.48921	12.0405	-1.13323	0.0004	0.0120178	gga-miR-128-3p,gga-miR-1329-5p,gga-miR-133a-5p,gga-miR-142-5p,gga-miR-144-5p,gga-miR-1453,gga-miR-146a-5p,gga-miR-146b-5p,gga-miR-146c-5p,gga-miR-1553-5p,gga-miR-1563,gga-miR-15b-3p,gga-miR-15c-3p,gga-miR-1728-3p,gga-miR-1736-3p,gga-miR-1786,gga-miR-1798-5p,gga-miR-183,gga-miR-194,gga-miR-200a-3p,gga-miR-29a-5p,gga-miR-30a-3p,gga-miR-3530-5p,gga-miR-3533,gga-miR-455-3p,gga-miR-455-5p,gga-miR-6547…
ENSGALT00000019173	ENSGALG00000011740	MGP	chr1:47886139-47891373	193.388	847.347	-2.13146	5e-05	0.00220184	gga-miR-125b-5p,gga-miR-128-3p,gga-miR-137-3p,gga-miR-15a,gga-miR-15b-5p,gga-miR-15c-3p,gga-miR-15c-5p,gga-miR-1651-3p,gga-miR-16-5p,gga-miR-16c-5p,gga-miR-214,gga-miR-2188-5p,gga-miR-222a,gga-miR-222b-3p,gga-miR-3530-5p,gga-miR-6615-5p
ENSGALT00000033691	ENSGALG00000005845	-	chr11:17424759-17461135	17.52	32.6745	-0.899161	0.0005	0.0142826
ENSGALT00000023805	ENSGALG00000014758	ARHGAP28	chr2:99504539-99577762	6.33293	11.7907	-0.896705	0.00205	0.0407386
ENSGALT00000025372	ENSGALG00000015732	PKIA	chr2:119973141-120009255	241.984	110.233	1.13435	5e-05	0.00220184
ENSGALT00000013047	ENSGALG00000008040	-	chr15:10907426-10923703	2.26106	12.9338	-2.51608	5e-05	0.00220184	gga-miR-103-3p,gga-miR-107-3p,gga-miR-122-3p,gga-miR-1453,gga-miR-1560-3p,gga-miR-1590,gga-miR-1597-3p,gga-miR-15a,gga-miR-15b-5p,gga-miR-15c-5p,gga-miR-16-5p,gga-miR-1666,gga-miR-16c-5p,gga-miR-1784-5p,gga-miR-203a,gga-miR-3064-5p,gga-miR-30b-3p,gga-miR-30c-2-3p,gga-miR-34a-5p,gga-miR-34c-5p,gga-miR-3530-5p,gga-miR-6594-5p,gga-miR-6609-3p,gga-miR-6669-3p
ENSGALT00000008716	ENSGALG00000005426	FREM1	chrZ:31576517-31643574	0.811162	2.71787	-1.74442	5e-05	0.00220184
ENSGALT00000018839	ENSGALG00000011550	SH3BP5	chr2:42031975-42073412	150.923	76.9628	0.971575	0.00025	0.00841976
ENSGALT00000004936	ENSGALG00000003122	ZFAND2A	chr14:2372452-2375530	20.7598	9.94066	1.06238	0.00205	0.0407386	novel_134
ENSGALT00000000735	ENSGALG00000000533	SRSF3	chr26:1527548-1533439	12.9284	4.2902	1.59143	0.00115	0.0267697	gga-miR-101-3p,gga-miR-101-3p,gga-miR-125b-3p,gga-miR-133a-5p,gga-miR-144-3p,gga-miR-144-3p,gga-miR-1454,gga-miR-1563,gga-miR-1668-3p,gga-miR-1677-5p,gga-miR-1781-5p,gga-miR-194,gga-miR-223,gga-miR-383-5p,gga-miR-458b-5p,gga-miR-489-3p,gga-miR-489-3p,gga-miR-6544-3p,gga-miR-6544-5p,novel_237,novel_85,novel_85
ENSGALT00000015699	ENSGALG00000009639	-	chr4:24429942-24468687	0.0586068	1.48396	-4.66224	5e-05	0.00220184
ENSGALT00000001926	ENSGALG00000001263	GTF2IRD1	chr19:2703708-2738758	5.90879	14.077	-1.25241	5e-05	0.00220184
ENSGALT00000024049	ENSGALG00000014912	HSPB3	chrZ:16297321-16298153	49.6313	21.3764	1.21523	5e-05	0.00220184
ENSGALT00000013590	ENSGALG00000008349	LMCD1	chr12:19214896-19234835	16.3024	7.99975	1.02705	0.0014	0.0309927	gga-miR-1747-5p,gga-miR-23b-3p
ENSGALT00000009128	ENSGALG00000005692	CRISPLD2	chr11:16374570-16399831	7.58077	1.17203	2.69334	5e-05	0.00220184
ENSGALT00000034784	ENSGALG00000021520	TMEM8C	chr17:6958312-6965254	0.224265	2.58601	-3.52745	0.00075	0.019419	gga-miR-140-3p,gga-miR-1451-5p,gga-miR-1699,gga-miR-1728-3p,gga-miR-1773-5p,gga-miR-30b-3p,gga-miR-3533,gga-miR-3540,gga-miR-6631-5p,gga-miR-6645-5p,gga-miR-6665-5p,gga-miR-7441-3p,novel_129
ENSGALT00000022505	ENSGALG00000013878	PCYOX1	chr22:2986874-2992097	12.2282	23.7929	-0.960316	0.00065	0.0174425	gga-miR-125b-3p,gga-miR-128-1-5p,gga-miR-128-2-5p,gga-miR-128-3p,gga-miR-1329-5p,gga-miR-133a-3p,gga-miR-133b,gga-miR-133c-3p,gga-miR-155,gga-miR-1625-5p,gga-miR-1706,gga-miR-1712-3p,gga-miR-1813,gga-miR-200a-5p,gga-miR-2131-5p,gga-miR-222b-5p,gga-miR-23b-5p,gga-miR-27b-3p,gga-miR-29b-1-5p,gga-miR-29b-2-5p,gga-miR-3532-3p,gga-miR-455-3p,gga-miR-7460-3p,novel_148,novel_204,novel_216
ENSGALT00000012192	ENSGALG00000007539	ANKRD2	chr6:21863721-21866526	2.25787	0.127938	4.14145	0.0026	0.0481664
ENSGALT00000011699	ENSGALG00000007229	PPP1R27	AADN03010811.1:4027-5725	290.324	161.154	0.849226	0.00155	0.0333367
ENSGALT00000019370	ENSGALG00000011875	TRPC3	chr4:53296272-53334717	6.43734	0.910621	2.82154	5e-05	0.00220184	gga-miR-10a-3p,gga-miR-1329-5p,gga-miR-142-5p,gga-miR-1467-5p,gga-miR-1551-5p,gga-miR-1585,gga-miR-1597-3p,gga-miR-15b-3p,gga-miR-1677-5p,gga-miR-1684a-3p,gga-miR-1684b-3p,gga-miR-1685-3p,gga-miR-196-1-3p,gga-miR-21-3p,gga-miR-221-5p,gga-miR-23b-5p,gga-miR-26a-5p,gga-miR-34c-3p,gga-miR-6550-3p,gga-miR-6582-5p,gga-miR-6685-3p,novel_117,novel_158,novel_249
ENSGALT00000003247	ENSGALG00000002082	AMPD1	chr26:3833686-3843675	289.439	545.148	-0.913387	0.0027	0.0493079
ENSGALT00000009463	ENSGALG00000005887	PXDNL	chr20:9382941-9424831	1.37085	3.4446	-1.32927	5e-05	0.00220184
ENSGALT00000002291	ENSGALG00000001506	PTTG1	chr13:7160403-7162582	3.07015	8.82872	-1.5239	0.0008	0.0203273
ENSGALT00000018810	ENSGALG00000011537	PDE10A	chr3:42463950-42626252	7.08864	22.6267	-1.67445	5e-05	0.00220184
ENSGALT00000004669	ENSGALG00000002955	ADAMTSL2	chr17:6972900-6991273	5.74825	19.0025	-1.72499	5e-05	0.00220184
ENSGALT00000040832	ENSGALG00000006751	THY1	chr24:4169824-4172002	7.37559	3.42731	1.10568	0.0011	0.0259076	gga-miR-130b-5p,gga-miR-133a-3p,gga-miR-133b,gga-miR-133c-3p,gga-miR-1451-5p,gga-miR-1453,gga-miR-1467-5p,gga-miR-1597-3p,gga-miR-1625-5p,gga-miR-1628,gga-miR-1647,gga-miR-1684a-5p,gga-miR-1706,gga-miR-1720-5p,gga-miR-1727,gga-miR-1729-5p,gga-miR-1737,gga-miR-1760,gga-miR-1771,gga-miR-1773-3p,gga-miR-1784-5p,gga-miR-18a-3p,gga-miR-216b,gga-miR-218-5p,gga-miR-29a-3p,gga-miR-29b-3p,gga-miR-29c-3p,g…
ENSGALT00000026410	ENSGALG00000016375	PHEX	chr1:118329958-118421519	0.436678	1.60218	-1.87539	0.0006	0.0163993
ENSGALT00000040293	ENSGALG00000023934	-	chr3:2120795-2165960	0.017691	0.955571	-5.75528	0.00125	0.0285072
ENSGALT00000017012	ENSGALG00000010448	LTBP1	chr3:30485201-30667659	4.57461	9.0933	-0.991156	0.0002	0.00704726
ENSGALT00000004856	ENSGALG00000003074	HOMER3	chr28:3470618-3483167	79.5339	41.0892	0.95281	0.0006	0.0163993	gga-miR-106-3p,gga-miR-106-5p,gga-miR-128-3p,gga-miR-133a-5p,gga-miR-1467-5p,gga-miR-1618-5p,gga-miR-1649-5p,gga-miR-1664-3p,gga-miR-1684a-5p,gga-miR-1699,gga-miR-1703-5p,gga-miR-1706,gga-miR-1727,gga-miR-17-3p,gga-miR-1747-5p,gga-miR-17-5p,gga-miR-1773-3p,gga-miR-1781-3p,gga-miR-1781-5p,gga-miR-1784-5p,gga-miR-199-5p,gga-miR-20a-5p,gga-miR-20b-5p,gga-miR-214,gga-miR-22-5p,gga-miR-3530-5p,gga-miR…
ENSGALT00000025999	ENSGALG00000016142	Mx	chr1:108280288-108296301	1.21974	4.4146	-1.8557	5e-05	0.00220184	gga-miR-155,gga-miR-1641,gga-miR-1759-5p,gga-miR-365b-5p,gga-miR-460b-5p,gga-miR-6590-3p
ENSGALT00000023694	ENSGALG00000014699	MEGF10	chrZ:56172596-56274452	5.82713	11.4474	-0.974168	0.00025	0.00841976
ENSGALT00000043368	ENSGALG00000026620	-	AADN03014167.1:709-4428	0.103733	1.89343	-4.19006	5e-05	0.00220184
ENSGALT00000022073	ENSGALG00000013480	MTHFD2	chr22:2831855-2838321	44.9767	20.9078	1.10514	5e-05	0.00220184
ENSGALT00000015038	ENSGALG00000009241	SFRP2	chr4:19535951-19539594	4.94312	14.9414	-1.59582	5e-05	0.00220184	gga-let-7g-3p,gga-miR-138-2-3p,gga-miR-1668-3p,gga-miR-1682,gga-miR-1703-5p,gga-miR-1773-3p,gga-miR-1782,gga-miR-200b-5p,gga-miR-219b,gga-miR-23b-3p,gga-miR-3540,gga-miR-6582-5p,gga-miR-6663-5p,gga-miR-7476-3p,gga-miR-92-5p
ENSGALT00000014840	ENSGALG00000009114	DGAT2	chr1:193951673-193966948	11.5623	23.9329	-1.04956	5e-05	0.00220184
ENSGALT00000019425	ENSGALG00000011902	TAGLN	chr24:5229235-5232028	16.9886	7.80307	1.12246	0.00095	0.0232012	gga-miR-128-1-5p,gga-miR-128-2-5p,gga-miR-1559-5p,gga-miR-1569,gga-miR-1579,gga-miR-1625-5p,gga-miR-1647,gga-miR-1699,gga-miR-1716,gga-miR-1754-5p,gga-miR-1773-3p,gga-miR-1773-5p,gga-miR-1786,gga-miR-6648-5p,novel_129,novel_158
ENSGALT00000033524	ENSGALG00000007768	AURKA	chr20:12364934-12370702	0.324722	1.65318	-2.34797	0.00085	0.0212791	gga-miR-144-3p,gga-miR-1551-5p,gga-miR-1651-3p,gga-miR-1756a,gga-miR-1782,gga-miR-199-3p,gga-miR-2130,gga-miR-221-5p,gga-miR-23b-3p,gga-miR-26a-5p,gga-miR-27b-3p,gga-miR-32-5p,gga-miR-3531-5p,gga-miR-499-5p,gga-miR-6546-3p,gga-miR-6677-5p,gga-miR-7476-3p,gga-miR-92-3p,novel_249
ENSGALT00000032650	ENSGALG00000008148	MYBPC3	chr5:22280277-22337792	0.166449	3.95334	-4.56992	5e-05	0.00220184	gga-let-7a-5p,gga-let-7b,gga-let-7c-5p,gga-let-7d,gga-let-7f-5p,gga-let-7g-5p,gga-let-7i,gga-let-7k-5p,gga-miR-130b-3p,gga-miR-130b-5p,gga-miR-130c-3p,gga-miR-1560-3p,gga-miR-1668-3p,gga-miR-1769-5p,gga-miR-1771,gga-miR-1782,gga-miR-18a-3p,gga-miR-194,gga-miR-199-3p,gga-miR-2131-5p,gga-miR-2188-3p,gga-miR-2188-5p,gga-miR-301b-3p,gga-miR-32-3p,gga-miR-3530-5p,gga-miR-3531-5p,gga-miR-454-3p,gga-miR…
ENSGALT00000045652	ENSGALG00000026611	-	AADN03027099.1:282-5104	0.315168	1.06034	-1.75033	0.00125	0.0285072
ENSGALT00000045656	ENSGALG00000027109	SPON2	chr4:84441719-84468575	12.6383	26.3136	-1.05801	5e-05	0.00220184
ENSGALT00000007199	ENSGALG00000004523	MFN2	chr21:5503596-5513761	117.985	63.6217	0.891008	0.0005	0.0142826
ENSGALT00000007198	ENSGALG00000004522	CASC5	chr5:920666-948755	0.262885	1.0426	-1.98767	5e-05	0.00220184
ENSGALT00000013006	ENSGALG00000008014	CEBPB	chr20:14054695-14055682	32.0424	68.7031	-1.10039	5e-05	0.00220184	gga-miR-1453,gga-miR-1467-5p,gga-miR-21-3p,gga-miR-30b-3p
ENSGALT00000005731	ENSGALG00000003620	AKTIP	chr11:4456386-4469147	12.9463	6.65018	0.961077	0.00225	0.0436049
ENSGALT00000006646	ENSGALG00000004181	-	chr14:2583592-2593176	8.20887	16.1151	-0.973161	0.00025	0.00841976
ENSGALT00000011523	ENSGALG00000007113	TNC	chr17:2640784-2707385	6.2133	2.68007	1.21309	0.0009	0.022252
ENSGALT00000000779	ENSGALG00000000560	PI16	chr26:1580562-1587475	1.88823	5.5457	-1.55433	0.00045	0.0132153
ENSGALT00000018296	ENSGALG00000011220	SLC25A29	chr5:48441121-48448485	25.8691	14.4848	0.836691	0.0026	0.0481664	gga-miR-147,gga-miR-1655-5p,gga-miR-1781-5p
ENSGALT00000021521	ENSGALG00000013177	BCAT1	chr1:65511651-65570645	35.5416	67.3955	-0.923143	0.0005	0.0142826	gga-miR-101-3p,gga-miR-10a-5p,gga-miR-10b-5p,gga-miR-144-3p,gga-miR-1453,gga-miR-148a-5p,gga-miR-1684a-5p,gga-miR-1728-3p,gga-miR-1731-3p,gga-miR-181a-5p,gga-miR-181b-5p,gga-miR-199-3p,gga-miR-2131-5p,gga-miR-23b-3p,gga-miR-3530-5p
ENSGALT00000045232	ENSGALG00000026658	LACTBL1	chr21:5868246-5876675	1.21641	3.60158	-1.566	0.0007	0.0184809
ENSGALT00000026436	ENSGALG00000016388	KLHL34	chr1:118607773-118609561	54.3535	30.4426	0.836281	0.00145	0.0317478
ENSGALT00000040709	ENSGALG00000000172	MYOG	chr26:960277-964046	2.95484	6.6211	-1.16399	0.00185	0.0377228	gga-miR-106-3p,gga-miR-128-3p,gga-miR-130a-5p,gga-miR-130c-5p,gga-miR-1716,gga-miR-1727,gga-miR-17-3p,gga-miR-1786,gga-miR-29a-5p,gga-miR-455-3p
ENSGALT00000003449	ENSGALG00000002203	FGF18	chr13:2567434-2611832	1.92585	6.88522	-1.83801	0.0005	0.0142826
ENSGALT00000004876	ENSGALG00000003085	CDK1	chr6:8142504-8170935	1.72353	9.38669	-2.44525	5e-05	0.00220184	gga-miR-138-2-3p
ENSGALT00000022926	ENSGALG00000014176	PLA2G2E	chr21:4835305-4836901	0	2.44565	#NAME?	5e-05	0.00220184
ENSGALT00000045264	ENSGALG00000027963	COX7C	chrZ:61059201-61062815	145.378	82.4701	0.817861	0.0026	0.0481664	gga-let-7a-2-3p,gga-let-7c-3p,gga-miR-103-3p,gga-miR-106-3p,gga-miR-107-3p,gga-miR-144-5p,gga-miR-15c-3p,gga-miR-1605,gga-miR-1668-3p,gga-miR-1674,gga-miR-1677-3p,gga-miR-1677-5p,gga-miR-1684a-5p,gga-miR-1728-3p,gga-miR-17-3p,gga-miR-1744-3p,gga-miR-181a-5p,gga-miR-181b-5p,gga-miR-194,gga-miR-196-1-3p,gga-miR-1a-1-5p,gga-miR-1a-2-5p,gga-miR-200a-5p,gga-miR-219b,gga-miR-221-3p,gga-miR-222a,gga-miR…
ENSGALT00000015897	ENSGALG00000009690	CENPF	chr3:20356019-20391564	0.371817	1.60498	-2.10989	5e-05	0.00220184	gga-miR-130b-5p,gga-miR-140-5p,gga-miR-1751-5p,gga-miR-196-1-3p,gga-miR-20a-3p,gga-miR-3538,gga-miR-383-5p,gga-miR-6544-5p
ENSGALT00000041159	ENSGALG00000027955	-	chr16:389808-394217	0.507114	1.96906	-1.95713	5e-05	0.00220184
ENSGALT00000013227	ENSGALG00000008143	UACA	chr10:19102912-19118345	22.6046	11.8795	0.928137	0.0005	0.0142826
ENSGALT00000037997	ENSGALG00000023189	-	chr2:24977016-24990219	46.0804	15.802	1.54405	0.00095	0.0232012	gga-miR-101-2-5p,gga-miR-128-3p,gga-miR-140-3p,gga-miR-146b-3p,gga-miR-1563,gga-miR-1649-5p,gga-miR-1677-3p,gga-miR-1727,gga-miR-1728-3p,gga-miR-1737,gga-miR-1751-5p,gga-miR-181a-5p,gga-miR-181b-1-3p,gga-miR-200a-3p,gga-miR-200a-5p,gga-miR-203a,gga-miR-2131-5p,gga-miR-2188-3p,gga-miR-23b-3p,gga-miR-29a-5p,gga-miR-6548-5p,gga-miR-6550-3p,gga-miR-6555-5p,gga-miR-6582-3p,gga-miR-6608-3p,gga-miR-6669…
ENSGALT00000012041	ENSGALG00000007441	MAP6	chr1:194007332-194033028	0.204345	2.14934	-3.39482	0.00035	0.010879	gga-miR-106-5p,gga-miR-17-5p,gga-miR-20a-5p,gga-miR-20b-5p
ENSGALT00000026335	ENSGALG00000016324	GSTA3	chr3:87785841-87793876	1.4604	10.0148	-2.77769	5e-05	0.00220184	gga-miR-137-3p,gga-miR-138-2-3p
ENSGALT00000037170	ENSGALG00000015789	CNR1	chr3:75580392-75593814	1.14832	3.557	-1.63113	5e-05	0.00220184
ENSGALT00000033740	ENSGALG00000020995	-	chr11:16301761-16302919	23.3439	4.25025	2.45743	5e-05	0.00220184
ENSGALT00000015772	ENSGALG00000009691	ASB4	chr2:24010592-24020518	35.9332	69.6789	-0.955405	5e-05	0.00220184
ENSGALT00000021310	ENSGALG00000013057	-	chr1:62215177-62227083	1.52839	3.43664	-1.16899	0.00085	0.0212791
ENSGALT00000041075	ENSGALG00000001100	ST3GAL4	chr24:442596-449861	2.58048	5.72248	-1.149	0.00205	0.0407386
ENSGALT00000023495	ENSGALG00000014569	PNPLA2	chr5:15118616-15140092	18.1369	81.9446	-2.17572	5e-05	0.00220184
ENSGALT00000008368	ENSGALG00000005210	WNK2	chr12:6453844-6563101	25.9877	7.16787	1.85822	5e-05	0.00220184
ENSGALT00000011898	ENSGALG00000007357	BCL6	chr9:14257891-14274166	14.5386	5.04749	1.52625	5e-05	0.00220184	gga-let-7j-3p,gga-miR-10a-5p,gga-miR-10b-5p,gga-miR-146a-5p,gga-miR-146b-5p,gga-miR-146c-5p,novel_237
ENSGALT00000040518	ENSGALG00000004838	BUB1B	chr5:601358-621958	0.372193	1.35516	-1.86434	0.0002	0.00704726
ENSGALT00000006667	ENSGALG00000004195	KIF4A	chr4:1248685-1265752	0.453584	1.26211	-1.4764	0.00065	0.0174425	gga-miR-148a-3p,gga-miR-148a-5p,gga-miR-1677-5p,gga-miR-1710,gga-miR-1737,gga-miR-1781-5p,gga-miR-1805-3p,gga-miR-187-5p,gga-miR-19a-3p,gga-miR-2129,gga-miR-214,gga-miR-215-3p,gga-miR-22-3p,gga-miR-29a-3p,gga-miR-29b-3p,gga-miR-29c-3p,gga-miR-30a-5p,gga-miR-30b-5p,gga-miR-30c-5p,gga-miR-30d,gga-miR-3539,gga-miR-3607-5p,gga-miR-455-3p,gga-miR-499-5p,gga-miR-6586-5p,gga-miR-7b,gga-miR-7,gga-miR-9-3…
ENSGALT00000028052	ENSGALG00000017368	TRNT1	chr12:18091842-18095079	15.1692	29.1487	-0.94228	0.00085	0.0212791
ENSGALT00000028082	ENSGALG00000017394	INSIG1	chr2:7827460-7832977	103.672	29.8738	1.79507	5e-05	0.00220184	gga-miR-101-3p,gga-miR-103-3p,gga-miR-107-3p,gga-miR-125b-3p,gga-miR-130a-3p,gga-miR-130a-5p,gga-miR-130b-3p,gga-miR-130c-3p,gga-miR-130c-5p,gga-miR-138-2-3p,gga-miR-142-5p,gga-miR-144-3p,gga-miR-146b-3p,gga-miR-15a,gga-miR-15b-5p,gga-miR-15c-5p,gga-miR-16-1-3p,gga-miR-1651-3p,gga-miR-16-5p,gga-miR-1676-5p,gga-miR-1677-5p,gga-miR-16c-5p,gga-miR-1720-5p,gga-miR-1727,gga-miR-1771,gga-miR-1781-3p,gg…
ENSGALT00000024713	ENSGALG00000015310	SOBP	chr3:67134085-67243457	4.29073	2.08858	1.0387	0.0021	0.0414028
ENSGALT00000002495	ENSGALG00000001633	DUSP26	chr22:1603362-1619730	20.0926	6.98567	1.52419	0.0004	0.0120178	gga-let-7g-3p,gga-miR-125b-5p,gga-miR-130a-3p,gga-miR-130b-3p,gga-miR-130c-3p,gga-miR-1329-5p,gga-miR-1434,gga-miR-1451-5p,gga-miR-146a-3p,gga-miR-148a-3p,gga-miR-1560-3p,gga-miR-1641,gga-miR-1674,gga-miR-1710,gga-miR-1751-5p,gga-miR-1784-5p,gga-miR-18a-3p,gga-miR-19a-3p,gga-miR-19b-3p,gga-miR-1c,gga-miR-23b-3p,gga-miR-29a-5p,gga-miR-301b-3p,gga-miR-30a-3p,gga-miR-30c-2-3p,gga-miR-30e-3p,gga-miR-…
ENSGALT00000016017	ENSGALG00000009854	NEK2	chr3:21504435-21511540	0.207073	0.993322	-2.26212	0.00235	0.0449519	gga-miR-1467-5p,gga-miR-200b-3p,gga-miR-30a-3p,gga-miR-3539,gga-miR-429-3p
ENSGALT00000012662	ENSGALG00000007806	FGF16	chr4:12750299-12760703	16.8492	2.23583	2.91379	5e-05	0.00220184
ENSGALT00000007817	ENSGALG00000004897	GTSE1	chr1:15509091-15520120	0.379771	1.13687	-1.58187	0.00215	0.0421759	gga-miR-15a,gga-miR-15b-5p,gga-miR-15c-5p,gga-miR-1651-5p,gga-miR-16-5p,gga-miR-16c-5p,gga-miR-1731-3p,gga-miR-1781-5p,gga-miR-22-5p,gga-miR-32-5p,gga-miR-92-3p
ENSGALT00000025702	ENSGALG00000015947	CDH17	chr2:125754666-125783019	0.149657	1.09446	-2.8705	5e-05	0.00220184
ENSGALT00000005672	ENSGALG00000003584	KPNA2	chr18:6953317-6958961	1.78769	5.54911	-1.63416	5e-05	0.00220184	gga-let-7g-3p,gga-miR-106-5p,gga-miR-135a-5p,gga-miR-17-5p,gga-miR-196-5p,gga-miR-20a-5p,gga-miR-20b-5p,gga-miR-219b,gga-miR-26a-5p,gga-miR-30a-3p,gga-miR-3525,gga-miR-3607-5p
ENSGALT00000020216	ENSGALG00000012382	-	chr7:31068983-31189244	2.05521	4.00719	-0.963303	0.0022	0.0429041
ENSGALT00000038697	ENSGALG00000023424	-	chr6:30850163-30865241	0.070765	3.1627	-5.48197	0.00015	0.0055394
ENSGALT00000026684	ENSGALG00000016536	HADHA	chr3:104583826-104607643	57.8907	108.99	-0.912791	0.00075	0.019419	gga-miR-103-3p,gga-miR-107-3p,gga-miR-1451-5p,gga-miR-1585,gga-miR-1604,gga-miR-1635,gga-miR-1706,gga-miR-1737,gga-miR-1747-5p,gga-miR-184-3p,gga-miR-199-3p,gga-miR-203a,gga-miR-24-3p,gga-miR-3540,gga-miR-455-5p,gga-miR-6586-5p,gga-miR-6599-3p,gga-miR-6609-3p,gga-miR-6631-5p,gga-miR-6665-5p,novel_117,novel_129
ENSGALT00000029077	ENSGALG00000018357	ND6	chrMT:16183-16705	430.272	164.688	1.38551	5e-05	0.00220184
ENSGALT00000017286	ENSGALG00000010623	ORC1	chr8:23276660-23291886	0.372576	1.32521	-1.83062	0.0008	0.0203273	gga-miR-106-5p,gga-miR-148a-5p,gga-miR-15c-3p,gga-miR-17-5p,gga-miR-20a-5p,gga-miR-20b-5p
ENSGALT00000029102	ENSGALG00000018382	ND1	chrMT:4049-5024	180.432	86.3496	1.06319	5e-05	0.00220184
ENSGALT00000023247	ENSGALG00000014387	MRPL10	chr27:3899702-3901657	36.191	63.6298	-0.814072	0.00255	0.0476426	gga-miR-125b-5p,gga-miR-138-5p,gga-miR-1467-5p,gga-miR-1647,gga-miR-1655-5p,gga-miR-1676-3p,gga-miR-1677-5p,gga-miR-1751-5p,gga-miR-1781-5p,gga-miR-222b-5p,gga-miR-30c-1-3p,gga-miR-6586-5p,gga-miR-6669-3p
ENSGALT00000014160	ENSGALG00000008701	XDH	chr3:4394626-4438268	0.344738	1.28413	-1.89722	5e-05	0.00220184	gga-miR-1551-3p,gga-miR-1563,gga-miR-2130,gga-miR-365b-5p,gga-miR-499-5p
ENSGALT00000010080	ENSGALG00000006235	SLC41A3	chr12:10475438-10492889	2.09921	6.12893	-1.54579	5e-05	0.00220184
ENSGALT00000019611	ENSGALG00000012018	CGT	chr4:55856552-55899875	1.2349	2.81443	-1.18845	0.002	0.0399303	gga-miR-122-5p,gga-miR-33-3p,gga-miR-7449-3p
ENSGALT00000045756	ENSGALG00000028810	CHCHD10	chr15:7969261-7970528	778.112	383.334	1.02138	0.0003	0.00968302
ENSGALT00000046122	ENSGALG00000028357	-	chr2:19322415-19342085	2.77988	6.58376	-1.24389	0.00015	0.0055394
ENSGALT00000010867	ENSGALG00000006740	-	chr5:14079794-14176709	0.0727878	0.567087	-2.9618	5e-05	0.00220184
ENSGALT00000010869	ENSGALG00000006744	-	chr5:14294373-14367336	0.394365	2.7135	-2.78255	5e-05	0.00220184
ENSGALT00000009308	ENSGALG00000026793	-	chr6:16736687-16742669	0.0892601	0.844214	-3.24152	0.00105	0.0250117	gga-miR-101-3p,gga-miR-130a-3p,gga-miR-130c-3p,gga-miR-133a-5p,gga-miR-144-3p,gga-miR-1454,gga-miR-15a,gga-miR-15b-5p,gga-miR-15c-5p,gga-miR-16-5p,gga-miR-16c-5p,gga-miR-1756a,gga-miR-1786,gga-miR-190a-5p,gga-miR-199-3p,gga-miR-19a-3p,gga-miR-19b-3p,gga-miR-205a,gga-miR-219b,gga-miR-23b-5p,gga-miR-301b-3p,gga-miR-3525,gga-miR-3531-5p,gga-miR-3533,gga-miR-3607-3p,gga-miR-454-3p,gga-miR-455-5p,gga-…
ENSGALT00000005433	ENSGALG00000003432	AGXT2	chrZ:10443348-10455857	1.06273	0.150421	2.82069	0.0018	0.0369631
ENSGALT00000013512	ENSGALG00000008298	P37NB	chr1:12647568-12735694	4.72289	21.2092	-2.16695	5e-05	0.00220184	gga-miR-146a-5p,gga-miR-146b-5p,gga-miR-146c-5p,gga-miR-153-3p,gga-miR-1605,gga-miR-1649-5p,gga-miR-1813,gga-miR-181a-5p,gga-miR-181b-5p,gga-miR-2131-5p,gga-miR-217-5p,gga-miR-23b-5p,gga-miR-30c-5p,gga-miR-30e-5p,gga-miR-6649-5p,gga-miR-7441-3p,novel_57
ENSGALT00000036208	ENSGALG00000022629	-	AADN03025472.1:20-1425	87.4578	47.3901	0.884002	0.00225	0.0436049
ENSGALT00000011035	ENSGALG00000006826	KLHL25	chr10:13454716-13456486	11.3445	4.27188	1.40905	5e-05	0.00220184
ENSGALT00000040248	ENSGALG00000001926	HSPB1	chr19:4253517-4255722	368.124	119.866	1.61878	5e-05	0.00220184	gga-miR-1716,gga-miR-6594-5p
ENSGALT00000027608	ENSGALG00000017091	FLT1	chr1:175084525-175185951	11.8828	6.74668	0.816627	0.0015	0.0325729
ENSGALT00000044313	ENSGALG00000026823	GPX2	chr5:164476-165271	0.476102	3.33645	-2.80897	0.00075	0.019419
ENSGALT00000010524	ENSGALG00000006512	HSPA8	chr24:3069115-3075912	416.384	185.658	1.16527	0.00015	0.0055394	gga-miR-101-2-5p,gga-miR-101-3p,gga-miR-106-5p,gga-miR-130a-3p,gga-miR-130b-3p,gga-miR-130c-3p,gga-miR-1569,gga-miR-1712-3p,gga-miR-17-5p,gga-miR-20a-5p,gga-miR-20b-5p,gga-miR-222b-5p,gga-miR-24-5p,gga-miR-26a-5p,gga-miR-301b-3p,gga-miR-365-3p,gga-miR-454-3p,gga-miR-455-5p
ENSGALT00000036295	ENSGALG00000001709	MUSTN1	chr12:800690-804117	565.974	67.2195	3.07378	5e-05	0.00220184	gga-miR-130a-3p,gga-miR-130a-5p,gga-miR-130b-3p,gga-miR-130c-3p,gga-miR-130c-5p,gga-miR-1467-5p,gga-miR-1674,gga-miR-1813,gga-miR-204,gga-miR-27b-5p,gga-miR-301b-3p,gga-miR-454-3p,gga-miR-6544-3p
ENSGALT00000016208	ENSGALG00000009971	CDC20	chr8:18577131-18582553	0.842618	3.41143	-2.01743	5e-05	0.00220184	gga-let-7g-3p,gga-miR-429-3p,gga-miR-7476-3p
ENSGALT00000015302	ENSGALG00000009392	TLR5	chr3:17199284-17201870	1.89735	4.21144	-1.15033	0.0017	0.0354438
ENSGALT00000035796	ENSGALG00000022234	-	LGE64:757333-788203	1.29359	8.73603	-2.75559	5e-05	0.00220184
ENSGALT00000042774	ENSGALG00000026263	RGS8	chr8:5564249-5580305	0.520286	0.188462	1.46503	0.002	0.0399303
ENSGALT00000013980	ENSGALG00000008586	TUBB4B	chr17:1864288-1873939	277.168	137.085	1.01569	0.0001	0.00398242	gga-let-7g-3p,gga-miR-153-3p,gga-miR-1710,gga-miR-6555-5p,novel_85
ENSGALT00000044559	ENSGALG00000025937	FXYD6	chr24:5401364-5409343	20.8343	39.7085	-0.930489	0.0005	0.0142826	gga-miR-106-3p,gga-miR-125b-5p,gga-miR-128-1-5p,gga-miR-128-2-5p,gga-miR-128-3p,gga-miR-130a-5p,gga-miR-130c-5p,gga-miR-1329-5p,gga-miR-133a-3p,gga-miR-133b,gga-miR-133c-3p,gga-miR-138-2-3p,gga-miR-140-3p,gga-miR-1451-5p,gga-miR-1555-3p,gga-miR-1569,gga-miR-1585,gga-miR-1597-3p,gga-miR-15a,gga-miR-15b-5p,gga-miR-15c-5p,gga-miR-1625-5p,gga-miR-1628,gga-miR-1635,gga-miR-1649-5p,gga-miR-1655-5p,gga-…
ENSGALT00000026617	ENSGALG00000016500	FKBP1B	chr3:103866155-103869947	12.336	62.1448	-2.33276	5e-05	0.00220184
ENSGALT00000001981	ENSGALG00000001299	GIP	chr27:3468106-3475761	0	0.98382	#NAME?	5e-05	0.00220184	gga-miR-1760
ENSGALT00000012213	ENSGALG00000007552	GLS	chr7:7354787-7407111	183.695	91.4519	1.00622	0.0004	0.0120178
ENSGALT00000044266	ENSGALG00000027323	-	chr18:350874-373463	1.94757	40.3278	-4.37203	5e-05	0.00220184
ENSGALT00000000857	ENSGALG00000000608	CDH1	chr11:18317571-18326276	0.10442	1.23458	-3.56354	5e-05	0.00220184	gga-miR-125b-5p,gga-miR-130a-5p,gga-miR-130b-5p,gga-miR-130c-5p,gga-miR-148a-3p,gga-miR-1553-3p,gga-miR-1579,gga-miR-1655-5p,gga-miR-1677-5p,gga-miR-1699,gga-miR-1716,gga-miR-1754-5p,gga-miR-1773-3p,gga-miR-1773-5p,gga-miR-183,gga-miR-1c,gga-miR-203a,gga-miR-2130,gga-miR-21-3p,gga-miR-29c-5p,gga-miR-30c-1-3p,gga-miR-31-5p,gga-miR-3540,gga-miR-6546-3p,gga-miR-6548-5p,gga-miR-6557-3p,gga-miR-6572-5…
ENSGALT00000027377	ENSGALG00000016937	DIAPH3	chr1:161696599-161932705	0.275454	0.792755	-1.52506	0.0013	0.0293645
ENSGALT00000004585	ENSGALG00000002906	TARDBP	chr21:4065711-4071374	23.4787	11.8525	0.986162	0.0002	0.00704726	gga-miR-101-3p,gga-miR-103-3p,gga-miR-107-3p,gga-miR-1329-5p,gga-miR-142-3p,gga-miR-144-3p,gga-miR-1651-5p,gga-miR-1684a-3p,gga-miR-1684a-5p,gga-miR-1684b-3p,gga-miR-1737,gga-miR-1747-5p,gga-miR-1756a,gga-miR-1786,gga-miR-181a-5p,gga-miR-181b-5p,gga-miR-200a-5p,gga-miR-200b-3p,gga-miR-203a,gga-miR-205a,gga-miR-21-3p,gga-miR-23b-3p,gga-miR-30c-1-3p,gga-miR-3533,gga-miR-429-3p,gga-miR-455-3p,gga-mi…
ENSGALT00000011466	ENSGALG00000007077	CPT1A	chr5:15964388-15997992	5.89154	26.1569	-2.15047	5e-05	0.00220184	gga-miR-1798-3p,gga-miR-181a-5p,gga-miR-181b-5p,gga-miR-6645-5p
ENSGALT00000013911	ENSGALG00000008536	KLHDC3	chr3:4206145-4223652	6.6156	13.2993	-1.00741	0.0001	0.00398242	gga-miR-1306-5p,gga-miR-1453,gga-miR-1467-5p,gga-miR-1604,gga-miR-1647,gga-miR-1677-5p,gga-miR-1684a-5p,gga-miR-1685-5p,gga-miR-1699,gga-miR-1706,gga-miR-1769-5p,gga-miR-1798-5p,gga-miR-18a-3p,gga-miR-200b-5p,gga-miR-2129,gga-miR-214,gga-miR-23b-5p,gga-miR-24-3p,gga-miR-27b-3p,gga-miR-29a-3p,gga-miR-29b-3p,gga-miR-29c-3p,gga-miR-31-5p,gga-miR-34a-5p,gga-miR-34b-5p,gga-miR-34c-5p,gga-miR-458a-3p,g…
ENSGALT00000024507	ENSGALG00000015189	REEP6	AADN03023269.1:782-1624	0	1.12135	#NAME?	5e-05	0.00220184
ENSGALT00000010544	ENSGALG00000006525	NCAPG2	chr2:9417856-9456238	0.125749	0.484215	-1.9451	0.00015	0.0055394
ENSGALT00000028099	ENSGALG00000017411	RXFP3	chrZ:10173889-10175311	1.23626	3.7418	-1.59775	0.0004	0.0120178
ENSGALT00000014497	ENSGALG00000008916	DNAJB4	chr8:17768602-17774875	93.99	34.3102	1.45387	5e-05	0.00220184
ENSGALT00000009517	ENSGALG00000005918	FAM69A	chr8:12987850-12992759	15.286	8.20439	0.897745	0.00225	0.0436049
ENSGALT00000009519	ENSGALG00000021139	-	chr15:7928726-7933299	50.5309	270.592	-2.42088	5e-05	0.00220184	gga-miR-1699,gga-miR-2130,gga-miR-23b-3p,gga-miR-2954,gga-miR-31-5p,gga-miR-6586-5p,gga-miR-6604-5p,novel_110,novel_129
ENSGALT00000004392	ENSGALG00000002781	BRCA1	chr27:5150700-5171059	0.482033	1.32372	-1.45739	0.0001	0.00398242	gga-miR-101-3p,gga-miR-144-3p,gga-miR-1685-3p,gga-miR-216b,gga-miR-26a-5p
ENSGALT00000024871	ENSGALG00000015419	PENK	chr2:111076868-111081312	1.38365	14.319	-3.37138	5e-05	0.00220184
ENSGALT00000000873	ENSGALG00000000616	ELF3	chr26:309758-314195	0.0876099	0.566208	-2.69217	0.00265	0.0487014	gga-miR-1754-5p,gga-miR-2131-5p
ENSGALT00000000877	ENSGALG00000000619	ANGPTL4	chr28:849860-858519	0.247364	2.67913	-3.43706	5e-05	0.00220184
ENSGALT00000024116	ENSGALG00000014950	-	chr3:63221514-63228070	0	0.674515	#NAME?	5e-05	0.00220184	gga-miR-140-5p,gga-miR-22-5p,gga-miR-30a-3p,gga-miR-30e-3p,gga-miR-3539,gga-miR-6547-5p,novel_85
ENSGALT00000013141	ENSGALG00000008095	KIF23	chr10:18828577-18846365	0.735429	2.13261	-1.53596	0.0003	0.00968302	gga-miR-103-3p,gga-miR-106-5p,gga-miR-107-3p,gga-miR-125b-3p,gga-miR-126-5p,gga-miR-130a-5p,gga-miR-130c-5p,gga-miR-1699,gga-miR-1727,gga-miR-17-5p,gga-miR-181b-1-3p,gga-miR-203a,gga-miR-20a-5p,gga-miR-20b-5p,gga-miR-214,gga-miR-217-5p,gga-miR-219b,gga-miR-301a-5p,gga-miR-3594-3p,gga-miR-365b-5p,gga-miR-6553-3p,gga-miR-6649-5p,novel_148,novel_200,novel_85
ENSGALT00000016502	ENSGALG00000010152	TSPAN8	chr1:36088860-36107303	0.0794279	0.631322	-2.99066	0.00275	0.0499471	gga-let-7g-3p,gga-miR-1781-3p,gga-miR-1781-5p,gga-miR-181a-5p,gga-miR-181b-5p,gga-miR-18a-5p,gga-miR-18b-5p,gga-miR-200a-5p,gga-miR-22-3p,gga-miR-301b-5p,novel_134,novel_200
ENSGALT00000008070	ENSGALG00000005034	ACAD9	chr12:5186795-5234534	46.4007	96.0676	-1.0499	5e-05	0.00220184	gga-miR-2131-5p,gga-miR-6663-5p
ENSGALT00000005875	ENSGALG00000003706	DUSP1	chr13:8380375-8384733	16.3072	33.4254	-1.03543	0.0002	0.00704726
ENSGALT00000001861	ENSGALG00000001227	PIK3R6	AADN03010810.1:14339-38362	11.862	4.93742	1.26452	5e-05	0.00220184
ENSGALT00000033182	ENSGALG00000020723	NOG2	chr14:14062584-14063118	21.7694	6.6141	1.71869	0.0001	0.00398242
ENSGALT00000036466	ENSGALG00000017046	OSF-2	chr1:171293437-171327674	23.582	142.428	-2.59448	5e-05	0.00220184	gga-miR-130b-5p,gga-miR-1813
ENSGALT00000043056	ENSGALG00000025810	CCNB3	chr4:1813108-1815939	0.655947	3.27962	-2.32188	5e-05	0.00220184	gga-miR-128-3p,gga-miR-130a-5p,gga-miR-130c-5p,gga-miR-16-2-3p
ENSGALT00000002634	ENSGALG00000001717	SLC16A1	chr26:3552667-3567609	11.5444	5.78666	0.996387	5e-05	0.00220184	gga-let-7g-3p,gga-miR-101-2-5p,gga-miR-101-3p,gga-miR-106-3p,gga-miR-125b-5p,gga-miR-135a-5p,gga-miR-138-5p,gga-miR-140-3p,gga-miR-144-3p,gga-miR-1453,gga-miR-1467-5p,gga-miR-146a-3p,gga-miR-146a-5p,gga-miR-146b-5p,gga-miR-146c-5p,gga-miR-153-3p,gga-miR-1551-5p,gga-miR-1585,gga-miR-15a,gga-miR-15b-5p,gga-miR-15c-5p,gga-miR-16-1-3p,gga-miR-1618-5p,gga-miR-1647,gga-miR-1649-5p,gga-miR-1655-5p,gga-m…
ENSGALT00000019018	ENSGALG00000011639	CEP170B	chr5:51637377-51687737	4.94435	2.79594	0.822448	0.00275	0.0499471
ENSGALT00000019054	ENSGALG00000020180	ALB	chr4:50253144-50269174	0.249083	0.724749	-1.54085	0.00165	0.0347722
ENSGALT00000043356	ENSGALG00000025996	MKI67	chr6:32890713-32910556	1.02746	4.09851	-1.99602	5e-05	0.00220184
ENSGALT00000003136	ENSGALG00000002015	SNCG1	chr6:2108593-2115926	11.2958	4.34944	1.37688	0.0008	0.0203273	gga-miR-106-3p,gga-miR-1579,gga-miR-1682,gga-miR-1722-5p,gga-miR-17-3p,gga-miR-1779,gga-miR-29a-3p,gga-miR-29b-3p,gga-miR-29c-3p,novel_130
ENSGALT00000043262	ENSGALG00000028099	-	AADN03021283.1:874-2576	0	0.514262	#NAME?	5e-05	0.00220184
ENSGALT00000044391	ENSGALG00000027906	-	JH375271.1:3225-7892	5.70754	31.8022	-2.47818	5e-05	0.00220184
ENSGALT00000017329	ENSGALG00000021869	PODN	chr8:23451382-23477433	56.6395	113.453	-1.00221	0.00015	0.0055394
ENSGALT00000014475	ENSGALG00000008902	GIPC2	chr8:17737491-17759541	10.0643	4.59054	1.13252	0.002	0.0399303
ENSGALT00000008014	ENSGALG00000005005	MIEF2	chr14:5069731-5074014	19.3943	10.8461	0.838455	0.0016	0.034086
ENSGALT00000018829	ENSGALG00000011544	BCL2L14	chr1:71808626-71817151	0.180398	0.686692	-1.92848	0.00225	0.0436049
ENSGALT00000018558	ENSGALG00000011376	ANKRD9	chr5:49550496-49551932	73.4139	151.826	-1.04829	0.00015	0.0055394
ENSGALT00000009723	ENSGALG00000006037	MCM2	chr12:9725751-9737075	1.96809	4.67812	-1.24913	5e-05	0.00220184	gga-miR-125b-5p,gga-miR-1416-5p,gga-miR-1467-5p,gga-miR-15a,gga-miR-15b-5p,gga-miR-15c-5p,gga-miR-1647,gga-miR-1649-5p,gga-miR-1655-5p,gga-miR-16-5p,gga-miR-1684a-5p,gga-miR-16c-5p,gga-miR-1720-5p,gga-miR-1728-3p,gga-miR-1729-5p,gga-miR-1781-5p,gga-miR-187-5p,gga-miR-18a-5p,gga-miR-18b-3p,gga-miR-18b-5p,gga-miR-204,gga-miR-2131-5p,gga-miR-214,gga-miR-222b-5p,gga-miR-24-3p,gga-miR-3529,gga-miR-353…
ENSGALT00000040062	ENSGALG00000003922	TOP2A	chr27:4417747-4434189	0.713701	3.6602	-2.35853	5e-05	0.00220184
ENSGALT00000014916	ENSGALG00000009157	ECT2	chr9:18698708-18719419	0.150376	0.896216	-2.57528	0.0003	0.00968302
ENSGALT00000007151	ENSGALG00000004491	DMGDH	chrZ:22311151-22356168	1.04386	2.40526	-1.20426	0.0016	0.034086
ENSGALT00000006793	ENSGALG00000004272	ASB1	chr7:6002321-6011953	51.5361	26.8513	0.940589	0.0001	0.00398242
ENSGALT00000010884	ENSGALG00000006728	-	chr15:8768959-8794948	0.108775	2.66627	-4.61541	5e-05	0.00220184	gga-miR-101-3p,gga-miR-130b-5p,gga-miR-144-3p,gga-miR-144-5p,gga-miR-1553-3p,gga-miR-1553-5p,gga-miR-1559-3p,gga-miR-1597-3p,gga-miR-1625-5p,gga-miR-1651-3p,gga-miR-1671,gga-miR-1677-3p,gga-miR-1685-3p,gga-miR-1703-5p,gga-miR-1731-3p,gga-miR-1731-5p,gga-miR-1803,gga-miR-181a-5p,gga-miR-181b-2-3p,gga-miR-181b-5p,gga-miR-190a-3p,gga-miR-190a-5p,gga-miR-19a-3p,gga-miR-19b-3p,gga-miR-203a,gga-miR-205…
ENSGALT00000025878	ENSGALG00000016063	KLF10	chr2:128996369-128999180	16.8228	32.5459	-0.952052	0.0003	0.00968302
ENSGALT00000037784	ENSGALG00000023119	-	chr3:38406240-38407173	0.44583	2.41569	-2.43787	0.00185	0.0377228
ENSGALT00000007713	ENSGALG00000004827	-	chr5:642268-659083	1.60217	4.83159	-1.59247	5e-05	0.00220184
ENSGALT00000008355	ENSGALG00000005204	-	chr15:8101743-8107045	9.92617	38.1999	-1.94426	5e-05	0.00220184	gga-miR-103-3p,gga-miR-107-3p,gga-miR-130c-3p,gga-miR-140-5p,gga-miR-1451-5p,gga-miR-1453,gga-miR-1583,gga-miR-15a,gga-miR-15b-5p,gga-miR-15c-5p,gga-miR-1647,gga-miR-16-5p,gga-miR-16c-5p,gga-miR-1740-5p,gga-miR-204,gga-miR-29b-1-5p,gga-miR-29b-2-5p,gga-miR-301b-3p,gga-miR-34a-5p,gga-miR-34c-5p,gga-miR-3539,gga-miR-454-3p,gga-miR-6586-5p,gga-miR-7449-3p,novel_158
ENSGALT00000015430	ENSGALG00000009478	BCHE	chr9:20419760-20464371	1.35377	3.34508	-1.30506	0.0023	0.0442781
ENSGALT00000044620	ENSGALG00000028413	-	chrZ:78310563-78325762	0.223651	0.765072	-1.77434	0.00105	0.0250117
ENSGALT00000005829	ENSGALG00000003678	GLUL	chr8:5614756-5623685	21.1423	103.663	-2.29369	5e-05	0.00220184
ENSGALT00000006294	ENSGALG00000003947	HNRNPH3	chr6:10166620-10171427	87.8326	48.4558	0.858087	0.0006	0.0163993	gga-miR-30e-3p,gga-miR-6562-3p
ENSGALT00000045178	ENSGALG00000026581	GINS4	chr22:2588924-2591368	27.1353	14.443	0.909805	0.0021	0.0414028
ENSGALT00000008034	ENSGALG00000005017	DUSP13	chr6:14498188-14505323	14.5919	5.04247	1.53296	5e-05	0.00220184	gga-miR-1467-5p,gga-miR-146c-3p,gga-miR-148a-3p,gga-miR-2130,gga-miR-30a-3p
ENSGALT00000013482	ENSGALG00000008285	NAPEPLD	chr1:12737150-12756983	63.7955	33.4329	0.932187	0.0002	0.00704726	gga-miR-101-3p,gga-miR-106-5p,gga-miR-146a-5p,gga-miR-146b-5p,gga-miR-146c-5p,gga-miR-1553-5p,gga-miR-16-2-3p,gga-miR-1720-5p,gga-miR-17-5p,gga-miR-1769-5p,gga-miR-1805-3p,gga-miR-199-5p,gga-miR-20a-5p,gga-miR-20b-5p,gga-miR-21-3p,gga-miR-218-5p,gga-miR-23b-5p,gga-miR-29b-1-5p,gga-miR-29b-2-5p,gga-miR-301a-5p,gga-miR-31-5p,gga-miR-3525,gga-miR-499-5p,gga-miR-6548-5p,gga-miR-6575-5p,gga-miR-6582-3…
ENSGALT00000039811	ENSGALG00000023772	HSPB7	chr21:4309856-4311399	178.107	4.30363	5.37105	5e-05	0.00220184	gga-miR-106-3p,gga-miR-140-3p,gga-miR-147,gga-miR-1605,gga-miR-1628,gga-miR-1649-5p,gga-miR-1682,gga-miR-1706,gga-miR-17-3p,gga-miR-1760,gga-miR-34a-5p,gga-miR-34c-5p,gga-miR-365-3p,gga-miR-6609-3p,gga-miR-6645-5p
ENSGALT00000003831	ENSGALG00000002431	-	chr8:2641141-2673492	41.3978	76.182	-0.879895	0.0009	0.022252
ENSGALT00000009745	ENSGALG00000006050	CYP2R1	chr5:9964073-9973139	1.33257	3.05913	-1.19891	0.00135	0.0301455
ENSGALT00000018925	ENSGALG00000011592	MRAS	chr7:24731578-24765366	32.1079	86.2599	-1.42576	5e-05	0.00220184	gga-miR-1306-5p,gga-miR-130a-3p,gga-miR-130a-5p,gga-miR-130b-3p,gga-miR-130c-3p,gga-miR-130c-5p,gga-miR-148a-3p,gga-miR-1655-5p,gga-miR-1727,gga-miR-1737,gga-miR-1751-5p,gga-miR-1759-5p,gga-miR-1760,gga-miR-1771,gga-miR-18a-3p,gga-miR-18a-5p,gga-miR-18b-5p,gga-miR-19a-3p,gga-miR-19b-3p,gga-miR-2129,gga-miR-301b-3p,gga-miR-3532-3p,gga-miR-454-3p,gga-miR-6546-3p,gga-miR-6572-5p,gga-miR-6608-3p,gga-…
ENSGALT00000038383	ENSGALG00000010316	FRAS1	chr4:34202351-34367249	0.539051	1.77761	-1.72145	5e-05	0.00220184
ENSGALT00000017486	ENSGALG00000010748	EXO1	chr3:35065029-35080589	0.0912499	0.647357	-2.82667	0.00065	0.0174425
ENSGALT00000011250	ENSGALG00000006942	PIK3IP1	chr15:9045928-9052604	70.7573	134.302	-0.924529	0.00065	0.0174425
ENSGALT00000035717	ENSGALG00000008433	FZD2	chr27:1515525-1517127	20.6054	43.341	-1.07271	5e-05	0.00220184
ENSGALT00000025149	ENSGALG00000015597	CPZ	chr4:80746267-80784359	0.653088	3.99878	-2.61421	0.0011	0.0259076
ENSGALT00000036890	ENSGALG00000014615	laminin	chr2:99400292-99499147	0.183729	0.658157	-1.84085	5e-05	0.00220184
ENSGALT00000007773	ENSGALG00000004869	ISCU	chr15:6514990-6518217	38.8022	21.5214	0.850362	0.00105	0.0250117	gga-miR-103-3p,gga-miR-106-3p,gga-miR-106-5p,gga-miR-107-3p,gga-miR-128-3p,gga-miR-130a-5p,gga-miR-130c-5p,gga-miR-1329-5p,gga-miR-140-3p,gga-miR-1553-3p,gga-miR-1563,gga-miR-15a,gga-miR-15b-5p,gga-miR-15c-5p,gga-miR-16-1-3p,gga-miR-1649-5p,gga-miR-16-5p,gga-miR-1668-3p,gga-miR-1671,gga-miR-1676-5p,gga-miR-1684a-5p,gga-miR-16c-5p,gga-miR-1703-5p,gga-miR-1708,gga-miR-1727,gga-miR-17-3p,gga-miR-175…
ENSGALT00000023666	ENSGALG00000014686	fbn2	chrZ:56586635-56749770	0.113745	1.74555	-3.9398	5e-05	0.00220184
ENSGALT00000045162	ENSGALG00000027425	H2A-VIII	chr1:48026877-48027267	1.57689	19.3634	-3.61818	0.0011	0.0259076
ENSGALT00000000172	ENSGALG00000000123	B-BTN2	chr16:120437-123438	12.6218	6.25024	1.01393	0.00175	0.0362426
ENSGALT00000024718	ENSGALG00000015314	BEND3	chr3:67393978-67403976	10.4282	5.00982	1.05766	5e-05	0.00220184
ENSGALT00000027540	ENSGALG00000017046	OSF-2	chr1:171293437-171327674	15.2737	77.0765	-2.33524	0.00015	0.0055394	gga-miR-130b-5p,gga-miR-1813
ENSGALT00000044601	ENSGALG00000026147	PLVAP	JH375640.1:2146-5383	8.69513	4.33069	1.00561	0.00155	0.0333367
ENSGALT00000044607	ENSGALG00000028998	XPA	chrZ:70555411-70562048	28.5721	14.6385	0.964842	0.001	0.0241274	gga-miR-128-3p,gga-miR-1597-3p,gga-miR-1655-5p,gga-miR-1760,gga-miR-1781-5p,gga-miR-194,gga-miR-217-5p,gga-miR-27b-3p,gga-miR-301b-5p,gga-miR-30c-2-3p,gga-miR-34a-5p,gga-miR-34b-5p,gga-miR-34c-5p,gga-miR-3525,gga-miR-460a-5p,gga-miR-6550-3p,gga-miR-7460-3p
ENSGALT00000023897	ENSGALG00000014801	NDC80	chr2:100833604-100852126	0.294937	1.11592	-1.91975	0.00015	0.0055394	gga-miR-101-3p,gga-miR-130a-5p,gga-miR-130c-5p,gga-miR-133a-3p,gga-miR-133b,gga-miR-133c-3p,gga-miR-137-3p,gga-miR-138-1-3p,gga-miR-1453,gga-miR-1454,gga-miR-146b-3p,gga-miR-1551-5p,gga-miR-1590,gga-miR-15c-3p,gga-miR-1684a-5p,gga-miR-1703-5p,gga-miR-1712-3p,gga-miR-19a-5p,gga-miR-1a-1-5p,gga-miR-1a-2-5p,gga-miR-200a-5p,gga-miR-2131-5p,gga-miR-215-3p,gga-miR-217-5p,gga-miR-26a-5p,gga-miR-301a-5p,…
ENSGALT00000043820	ENSGALG00000025926	MZB1	chr13:1806724-1808111	0.561321	2.68683	-2.25901	0.0019	0.0385326
ENSGALT00000043822	ENSGALG00000028928	LCAT	chr11:1029317-1036713	6.69193	1.61145	2.05407	5e-05	0.00220184	gga-miR-1467-5p,gga-miR-1553-5p,gga-miR-1674,gga-miR-1703-5p,gga-miR-183,gga-miR-214,gga-miR-24-3p,gga-miR-3532-3p,gga-miR-3533,gga-miR-3540,gga-miR-6649-3p,gga-miR-6665-5p,gga-miR-6677-5p,novel_204
ENSGALT00000003688	ENSGALG00000002338	ASPM	chr8:2593759-2625649	0.836293	2.57169	-1.62064	5e-05	0.00220184
ENSGALT00000010401	ENSGALG00000006446	NAP1L4	chr5:12488388-12514042	139.909	77.6914	0.848666	0.00195	0.0392457	gga-miR-153-3p,gga-miR-1559-3p,gga-miR-1727,gga-miR-214,gga-miR-218-5p,gga-miR-30a-3p,gga-miR-30c-1-3p,gga-miR-33-5p,novel_104,novel_150
ENSGALT00000006013	ENSGALG00000003789	FAM78A	chr17:6139035-6144623	24.3993	11.8193	1.0457	0.00145	0.0317478
ENSGALT00000020029	ENSGALG00000012263	NEMF	chr5:57565617-57586604	12.6279	23.2426	-0.880153	0.0025	0.0469915
ENSGALT00000004762	ENSGALG00000003015	SERPINF1	chr19:5404105-5410958	122.46	237.449	-0.955304	0.0005	0.0142826	gga-miR-103-3p,gga-miR-107-3p,gga-miR-1685-5p,gga-miR-458b-5p
ENSGALT00000004310	ENSGALG00000002732	AKAP7	chr3:56878363-56949970	31.9838	14.3888	1.15239	5e-05	0.00220184
ENSGALT00000015756	ENSGALG00000009680	PAQR7	chr23:3204151-3207296	12.024	4.43948	1.43746	5e-05	0.00220184
ENSGALT00000007525	ENSGALG00000004727	ULK2	chr19:6807396-6843139	8.32315	21.5534	-1.37271	5e-05	0.00220184
ENSGALT00000019851	ENSGALG00000012155	EGF	chr4:57631763-57683454	13.3129	4.87578	1.44912	5e-05	0.00220184	gga-miR-3064-5p
ENSGALT00000022889	ENSGALG00000016807	LIMS1	chr1:135569606-135633559	15.9775	8.93283	0.838856	0.0021	0.0414028
ENSGALT00000000977	ENSGALG00000000693	NOB1	chr11:18484991-18487543	12.9904	24.1012	-0.891657	0.00095	0.0232012
ENSGALT00000019860	ENSGALG00000012160	KIF18A	chr5:3874986-3920091	0.170505	0.783866	-2.2008	5e-05	0.00220184	gga-miR-155,gga-miR-16-1-3p,gga-miR-1671,gga-miR-1736-3p,gga-miR-200b-3p,gga-miR-2129,gga-miR-217-5p,gga-miR-27b-3p,gga-miR-30a-3p,gga-miR-3539,gga-miR-429-3p,gga-miR-460a-5p,gga-miR-6544-5p,gga-miR-6547-5p,gga-miR-6660-3p
ENSGALT00000017607	ENSGALG00000010829	CDCA7	chr7:16830039-16838026	1.57351	3.80689	-1.27462	0.0003	0.00968302
ENSGALT00000045818	ENSGALG00000027232	C1QTNF2	chr13:7179899-7187416	5.07573	17.3656	-1.77455	5e-05	0.00220184	gga-miR-103-3p,gga-miR-107-3p,gga-miR-133a-5p,gga-miR-146c-3p,gga-miR-1559-3p,gga-miR-155,gga-miR-1569,gga-miR-1597-3p,gga-miR-15a,gga-miR-15b-5p,gga-miR-15c-5p,gga-miR-16-5p,gga-miR-1662,gga-miR-1684a-3p,gga-miR-1684b-3p,gga-miR-16c-5p,gga-miR-1703-5p,gga-miR-1773-3p,gga-miR-1813,gga-miR-181b-2-3p,gga-miR-183,gga-miR-18a-3p,gga-miR-20b-3p,gga-miR-2129,gga-miR-214,gga-miR-222b-5p,gga-miR-22-5p,gg…
ENSGALT00000008172	ENSGALG00000005095	SLC25A25	chr17:4797149-4819726	35.3161	8.259	2.09629	5e-05	0.00220184
ENSGALT00000018386	ENSGALG00000011266	PPM1K	chr4:46412156-46425577	27.821	9.00461	1.62744	5e-05	0.00220184	gga-miR-1668-3p,gga-miR-6651-5p
ENSGALT00000018387	ENSGALG00000011266	PPM1K	chr4:46412156-46425577	5.07623	1.68819	1.58828	0.00125	0.0285072	gga-miR-1668-3p,gga-miR-6651-5p
ENSGALT00000024906	ENSGALG00000015442	FSD1L	chrZ:54832500-54860934	17.3483	8.63487	1.00655	0.00065	0.0174425	gga-let-7a-2-3p,gga-let-7c-3p,gga-miR-101-3p,gga-miR-144-3p,gga-miR-1551-5p,gga-miR-1685-3p,gga-miR-181b-1-3p,gga-miR-203a,gga-miR-6544-5p,gga-miR-6699-5p,novel_57
ENSGALT00000007036	ENSGALG00000026019	ASCC1	chr6:11038445-11065354	16.2224	8.16161	0.99106	0.00075	0.019419	gga-miR-103-3p,gga-miR-107-3p,gga-miR-125b-5p,gga-miR-140-3p,gga-miR-187-5p,gga-miR-2130,gga-miR-30b-3p,gga-miR-6609-3p,gga-miR-6669-3p,gga-miR-6677-5p,novel_200,novel_237
ENSGALT00000044408	ENSGALG00000026232	-	AADN03015180.1:734-5885	0.098988	8.12171	-6.35839	5e-05	0.00220184
ENSGALT00000015790	ENSGALG00000009700	PDK4	chr2:24033199-24043554	13.6724	200.371	-3.87334	5e-05	0.00220184	gga-let-7a-5p,gga-let-7b,gga-let-7c-5p,gga-let-7d,gga-let-7f-5p,gga-let-7g-3p,gga-let-7g-5p,gga-let-7i,gga-let-7j-3p,gga-let-7k-5p,gga-miR-106-3p,gga-miR-125b-5p,gga-miR-130a-5p,gga-miR-130c-5p,gga-miR-138-1-3p,gga-miR-1451-3p,gga-miR-1456-5p,gga-miR-1585,gga-miR-16-1-3p,gga-miR-1649-5p,gga-miR-1651-3p,gga-miR-1668-3p,gga-miR-1677-3p,gga-miR-1685-3p,gga-miR-1727,gga-miR-1731-5p,gga-miR-1737,gga-m…
ENSGALT00000005259	ENSGALG00000003320	CCDC180	chr17:6838601-6854018	13.0014	5.48121	1.2461	5e-05	0.00220184
ENSGALT00000036355	ENSGALG00000022696	KCNE3	chr1:195076941-195078728	6.08434	17.1458	-1.49468	5e-05	0.00220184
ENSGALT00000026043	ENSGALG00000016162	PTP4A3	chr2:145841489-145847749	188.733	360.21	-0.932496	0.00025	0.00841976
ENSGALT00000026046	ENSGALG00000016164	ABCG1	chr1:108646586-108699943	2.49345	0.957559	1.38071	0.00125	0.0285072
ENSGALT00000045239	ENSGALG00000027076	MTURN	chr2:41948470-41960843	2.72748	6.00058	-1.13753	0.0007	0.0184809
ENSGALT00000015593	ENSGALG00000009572	ADAMTS20	chr1:29866359-29950459	2.52092	7.30785	-1.53549	5e-05	0.00220184
ENSGALT00000019269	ENSGALG00000011806	MUC13	chr7:27422610-27442038	0.240465	2.23977	-3.21945	5e-05	0.00220184
ENSGALT00000014104	ENSGALG00000008659	HACD1	chr2:19567819-19575886	136.345	235.666	-0.789478	0.0021	0.0414028	gga-miR-29a-3p,gga-miR-29b-3p,gga-miR-29c-3p,gga-miR-3531-5p,gga-miR-6544-5p
ENSGALT00000008433	ENSGALG00000005249	BICD2	chr12:6815654-6886985	90.0535	47.912	0.910395	0.001	0.0241274
ENSGALT00000045767	ENSGALG00000027067	-	chr1:51283693-51289313	2.69965	10.2497	-1.92474	5e-05	0.00220184
ENSGALT00000033904	ENSGALG00000021074	MYOC	chr8:4707986-4710477	28.8123	4.92143	2.54954	5e-05	0.00220184
ENSGALT00000005077	ENSGALG00000003205	EIF4EBP1	chr22:2245548-2249847	497.464	1684.38	-1.75955	5e-05	0.00220184	gga-miR-101-3p,gga-miR-103-3p,gga-miR-107-3p,gga-miR-126-5p,gga-miR-138-5p,gga-miR-144-3p,gga-miR-1560-3p,gga-miR-15a,gga-miR-15b-3p,gga-miR-15b-5p,gga-miR-15c-5p,gga-miR-16-1-3p,gga-miR-1651-5p,gga-miR-16-5p,gga-miR-16c-5p,gga-miR-1703-5p,gga-miR-1729-5p,gga-miR-1769-5p,gga-miR-1773-3p,gga-miR-1786,gga-miR-194,gga-miR-214,gga-miR-217-5p,gga-miR-22-5p,gga-miR-27b-5p,gga-miR-29a-3p,gga-miR-29b-3p,…
ENSGALT00000044413	ENSGALG00000027872	STBD1	chr4:49315134-49316800	661.069	304.498	1.11837	0.0002	0.00704726
ENSGALT00000044415	ENSGALG00000028911	THRSPB	chr1:192070044-192070743	6.31223	1.61229	1.96904	0.00245	0.0462742
ENSGALT00000002784	ENSGALG00000001802	JMJD6	chr18:4222670-4233797	40.9614	19.2378	1.09032	5e-05	0.00220184	gga-let-7a-5p,gga-let-7b,gga-let-7c-5p,gga-let-7d,gga-let-7f-5p,gga-let-7g-3p,gga-let-7g-5p,gga-let-7i,gga-let-7k-5p,gga-miR-101-3p,gga-miR-106-3p,gga-miR-106-5p,gga-miR-122-5p,gga-miR-126-5p,gga-miR-1306-5p,gga-miR-138-2-3p,gga-miR-138-5p,gga-miR-144-3p,gga-miR-1453,gga-miR-1467-5p,gga-miR-146b-3p,gga-miR-146c-3p,gga-miR-148a-5p,gga-miR-1555-3p,gga-miR-1559-5p,gga-miR-1560-3p,gga-miR-1569,gga-mi…
ENSGALT00000018125	ENSGALG00000011121	SLC35D1	chr8:27518469-27525969	24.8867	11.035	1.17329	5e-05	0.00220184
ENSGALT00000011909	ENSGALG00000007364	TOB	chr18:10354078-10355879	110.265	60.2946	0.870881	0.0012	0.0276757	gga-miR-1727,gga-miR-200a-5p,gga-miR-200b-3p,gga-miR-218-5p,gga-miR-26a-5p,gga-miR-30a-3p,gga-miR-32-5p,gga-miR-3524a,gga-miR-429-3p,gga-miR-92-3p
ENSGALT00000023336	ENSGALG00000014453	FAM46C	chr1:78602133-78606692	94.2256	48.9306	0.94538	0.0009	0.022252	gga-miR-1467-5p,gga-miR-1553-5p,gga-miR-1651-3p,gga-miR-1684a-5p,gga-miR-1728-3p,gga-miR-1781-3p,gga-miR-1784-5p,gga-miR-1798-3p,gga-miR-217-5p,gga-miR-219b,gga-miR-26a-3p,gga-miR-29b-1-5p,gga-miR-29b-2-5p,gga-miR-34a-3p,gga-miR-3525,gga-miR-3530-5p,gga-miR-3607-5p,gga-miR-460b-5p,gga-miR-6699-5p,gga-miR-9-5p,novel_116,novel_237
ENSGALT00000011910	ENSGALG00000007365	PARP16	chr10:17314081-17318997	7.11898	13.7735	-0.952152	0.0015	0.0325729	gga-miR-101-1-5p,gga-miR-106-5p,gga-miR-1306-5p,gga-miR-135a-5p,gga-miR-1416-5p,gga-miR-1628,gga-miR-1699,gga-miR-1736-5p,gga-miR-17-5p,gga-miR-1813,gga-miR-20a-5p,gga-miR-20b-5p,gga-miR-33-5p,gga-miR-34b-3p,gga-miR-34c-3p,gga-miR-3531-5p,gga-miR-460a-5p,gga-miR-6675-3p
ENSGALT00000019424	ENSGALG00000011901	KIF15	chr2:43768480-43804535	0.326451	1.05126	-1.68718	5e-05	0.00220184
ENSGALT00000013144	ENSGALG00000008098	PBEF1	chr1:14037838-14064141	212.787	479.08	-1.17086	5e-05	0.00220184	gga-let-7g-3p,gga-miR-101-3p,gga-miR-1454,gga-miR-1a-1-5p,gga-miR-1a-2-5p,gga-miR-6516-5p
ENSGALT00000016103	ENSGALG00000009901	DYRK2	chr1:34859793-34869887	14.0091	24.4571	-0.803886	0.0024	0.0456172	gga-miR-100-5p,gga-miR-101-3p,gga-miR-144-3p,gga-miR-181b-2-3p,gga-miR-217-5p,gga-miR-24-3p,gga-miR-3594-3p,gga-miR-460a-5p,gga-miR-6631-5p,gga-miR-6669-5p,gga-miR-99a-5p,novel_108,novel_229
ENSGALT00000017274	ENSGALG00000010617	QPCT	chr3:32927167-32942177	3.06724	8.65666	-1.49687	0.0001	0.00398242
ENSGALT00000017134	ENSGALG00000008992	ETNPPL	chr4:37104650-37118540	38.424	90.6543	-1.23837	5e-05	0.00220184
ENSGALT00000023439	ENSGALG00000014523	MATN2	chr2:127183884-127242408	5.40966	10.2364	-0.920093	0.00115	0.0267697
ENSGALT00000002198	ENSGALG00000001445	FABP6	chr13:7192750-7251075	2.47344	15.3476	-2.63342	0.0003	0.00968302	gga-miR-153-3p,gga-miR-383-5p
ENSGALT00000010265	ENSGALG00000006350	DDT	chr15:8122942-8125377	10.2863	20.0291	-0.961373	0.00035	0.010879	gga-miR-101-2-5p,gga-miR-128-3p,gga-miR-1306-5p,gga-miR-130a-3p,gga-miR-130b-3p,gga-miR-130b-5p,gga-miR-130c-3p,gga-miR-1329-5p,gga-miR-135a-5p,gga-miR-140-3p,gga-miR-148a-3p,gga-miR-153-3p,gga-miR-1561,gga-miR-15a,gga-miR-15b-5p,gga-miR-15c-5p,gga-miR-1628,gga-miR-1641,gga-miR-1649-5p,gga-miR-1655-5p,gga-miR-16-5p,gga-miR-1677-5p,gga-miR-16c-5p,gga-miR-1728-3p,gga-miR-1744-3p,gga-miR-1781-5p,gga…
ENSGALT00000007656	ENSGALG00000004798	-	chr14:4664203-4716081	11.6802	6.25842	0.900196	0.0005	0.0142826	gga-miR-103-3p,gga-miR-107-3p,gga-miR-128-1-5p,gga-miR-128-2-5p,gga-miR-1306-5p,gga-miR-138-5p,gga-miR-144-3p,gga-miR-1451-5p,gga-miR-1467-5p,gga-miR-1551-5p,gga-miR-1585,gga-miR-16-2-3p,gga-miR-1635,gga-miR-1647,gga-miR-1649-5p,gga-miR-1664-3p,gga-miR-1684a-5p,gga-miR-1727,gga-miR-1736-5p,gga-miR-1737,gga-miR-1751-5p,gga-miR-1773-3p,gga-miR-1784-5p,gga-miR-1798-3p,gga-miR-18a-3p,gga-miR-194,gga-…
ENSGALT00000003720	ENSGALG00000028772	ORMDL1	chr7:279454-284086	12.519	6.32313	0.985403	0.0016	0.034086
ENSGALT00000041204	ENSGALG00000006624	KY	chr9:3188055-3200730	24.4876	47.698	-0.96188	0.0022	0.0429041
ENSGALT00000038787	ENSGALG00000009601	NELL2	chr1:30284795-30405559	0.437044	1.45493	-1.7351	0.0003	0.00968302	gga-miR-106-3p,gga-miR-1628,gga-miR-1710,gga-miR-17-3p,gga-miR-181a-5p,gga-miR-181b-5p,gga-miR-196-1-3p,gga-miR-216b,gga-miR-219b,gga-miR-23b-3p,gga-miR-3594-3p,gga-miR-460b-5p,gga-miR-6546-3p,gga-miR-6699-5p,gga-miR-7b,gga-miR-7,novel_134,novel_147
ENSGALT00000012133	ENSGALG00000007507	MASTL	chr2:15830068-15845780	0.191667	0.72626	-1.92188	0.00225	0.0436049
ENSGALT00000043979	ENSGALG00000028628	LAPTM4B	chr2:127102613-127165676	2.09013	5.77066	-1.46514	5e-05	0.00220184
ENSGALT00000025047	ENSGALG00000015538	KIAA0232	chr4:79387353-79434358	36.3802	18.8701	0.947051	0.00015	0.0055394
ENSGALT00000033928	ENSGALG00000005849	PPDPF	chr20:9368434-9370742	419.521	1177.1	-1.48842	5e-05	0.00220184	gga-miR-138-5p,gga-miR-15a,gga-miR-15b-5p,gga-miR-15c-5p,gga-miR-16-5p,gga-miR-1684a-5p,gga-miR-16c-5p,gga-miR-1703-5p,gga-miR-1710,gga-miR-183,gga-miR-30b-3p,gga-miR-3525,gga-miR-456-3p,gga-miR-6555-5p,gga-miR-6604-5p
ENSGALT00000025294	ENSGALG00000015681	NRIP1	chr1:97651373-97654841	42.9417	76.8632	-0.839914	0.0018	0.0369631
ENSGALT00000017640	ENSGALG00000010854	HDAC9	chr2:29228467-29653602	7.43493	3.94189	0.915431	0.00135	0.0301455
ENSGALT00000006429	ENSGALG00000004037	DNA2	chr6:10199220-10214213	0.220461	0.783126	-1.82872	0.00055	0.0153357	gga-miR-133a-3p,gga-miR-133b,gga-miR-133c-3p,gga-miR-15a,gga-miR-15b-5p,gga-miR-15c-5p,gga-miR-16-5p,gga-miR-16c-5p,gga-miR-204,gga-miR-219b,gga-miR-29a-3p,gga-miR-29b-3p,gga-miR-29c-3p,gga-miR-30a-5p,gga-miR-30b-5p,gga-miR-30c-5p,gga-miR-30d,gga-miR-3607-3p,gga-miR-6575-5p
ENSGALT00000040421	ENSGALG00000002054	RALY	chr20:1993534-2109517	18.5404	33.6333	-0.859218	0.00155	0.0333367
ENSGALT00000014340	ENSGALG00000008823	IQUB	chr1:22086125-22106344	2.8132	1.0093	1.47886	0.00075	0.019419
ENSGALT00000039955	ENSGALG00000023834	JPH2	chr20:5847926-5855091	130.871	66.0804	0.985853	0.00015	0.0055394
ENSGALT00000026596	ENSGALG00000016486	HS1BP3	chr3:101546335-101589674	2.27268	5.0481	-1.15134	0.0012	0.0276757	gga-miR-140-3p,gga-miR-1467-5p,gga-miR-1651-3p,gga-miR-1727,gga-miR-1a-1-5p,gga-miR-1a-2-5p,gga-miR-221-3p,gga-miR-222a,gga-miR-222b-3p,gga-miR-7476-3p
ENSGALT00000037497	ENSGALG00000012104	ANLN	chr2:47314674-47343598	0.249283	1.62114	-2.70115	5e-05	0.00220184
ENSGALT00000017878	ENSGALG00000010974	GSC	chr5:44981706-44983006	0.427212	3.3993	-2.99221	0.0003	0.00968302	gga-let-7j-3p,gga-miR-1618-5p,gga-miR-6648-5p
ENSGALT00000045792	ENSGALG00000026314	KCNN3	JH375632.1:3769-4323	12.4533	32.9162	-1.40227	0.00145	0.0317478
ENSGALT00000027432	ENSGALG00000016979	SLC25A30	chr1:167080642-167087881	88.8792	46.8532	0.923699	0.00105	0.0250117	gga-miR-1306-5p,gga-miR-138-1-3p,gga-miR-140-3p,gga-miR-1453,gga-miR-1569,gga-miR-1651-3p,gga-miR-1682,gga-miR-1708,gga-miR-1737,gga-miR-1760,gga-miR-1773-5p,gga-miR-18b-3p,gga-miR-200a-3p,gga-miR-204,gga-miR-30b-3p,gga-miR-30c-1-3p,gga-miR-30c-2-3p,gga-miR-456-3p,gga-miR-6550-3p,gga-miR-6594-5p,gga-miR-6608-3p,gga-miR-6663-5p,gga-miR-6699-5p,gga-miR-7476-5p,novel_249
ENSGALT00000005564	ENSGALG00000023760	CHIA	chr26:5122697-5126812	0.504971	5.01752	-3.3127	5e-05	0.00220184	gga-miR-126-5p,gga-miR-194,gga-miR-6663-5p
ENSGALT00000026001	ENSGALG00000016143	RHPN1	chr2:148019430-148043870	20.7615	9.80754	1.08195	0.0001	0.00398242
ENSGALT00000024101	ENSGALG00000014941	STXBP5L	chr1:78926394-79112873	0.999151	5.21666	-2.38435	5e-05	0.00220184
ENSGALT00000000910	ENSGALG00000000638	CIRH1A	chr11:18360465-18365214	4.22912	9.53623	-1.17306	0.00015	0.0055394
ENSGALT00000034008	ENSGALG00000027165	RSFR	chr6:8804969-8806179	36.0748	77.6288	-1.1056	0.0002	0.00704726	gga-miR-103-3p,gga-miR-107-3p,gga-miR-15a,gga-miR-15b-5p,gga-miR-15c-5p,gga-miR-16-5p,gga-miR-1671,gga-miR-16c-5p,gga-miR-1771,gga-miR-187-5p,gga-miR-33-3p,gga-miR-365-1-5p,gga-miR-365-2-5p
ENSGALT00000018521	ENSGALG00000011351	HSP90AA1	chr5:49388165-49393962	1136.87	480.028	1.24387	0.00015	0.0055394
ENSGALT00000027122	ENSGALG00000016800	C2orf40	chr1:134771682-134776149	4.81496	10.1765	-1.07965	0.00035	0.010879
ENSGALT00000024673	ENSGALG00000015286	SESN1	chr3:66547544-66556746	88.4412	286.498	-1.69573	5e-05	0.00220184	gga-let-7a-2-3p,gga-let-7c-3p,gga-let-7j-3p,gga-miR-103-3p,gga-miR-107-3p,gga-miR-125b-5p,gga-miR-1453,gga-miR-1456-5p,gga-miR-1551-5p,gga-miR-15a,gga-miR-15b-5p,gga-miR-15c-3p,gga-miR-15c-5p,gga-miR-1647,gga-miR-16-5p,gga-miR-1668-3p,gga-miR-16c-5p,gga-miR-1754-5p,gga-miR-1779,gga-miR-183,gga-miR-2129,gga-miR-24-3p,gga-miR-27b-5p,gga-miR-32-5p,gga-miR-429-3p,gga-miR-489-3p,gga-miR-6550-3p,gga-mi…
ENSGALT00000008112	ENSGALG00000005059	CDHR5	chr5:582969-596206	0.0394282	0.659295	-4.06363	0.00055	0.0153357
ENSGALT00000045589	ENSGALG00000026594	HS3ST5	chr3:64050589-64195525	5.66075	2.14524	1.39985	0.0001	0.00398242	gga-miR-106-5p,gga-miR-130a-3p,gga-miR-130a-5p,gga-miR-130b-3p,gga-miR-130c-3p,gga-miR-130c-5p,gga-miR-1563,gga-miR-16-1-3p,gga-miR-17-5p,gga-miR-1769-3p,gga-miR-187-5p,gga-miR-19a-3p,gga-miR-19b-3p,gga-miR-200a-3p,gga-miR-20a-5p,gga-miR-20b-5p,gga-miR-217-5p,gga-miR-301b-3p,gga-miR-3539,gga-miR-454-3p,novel_216,novel_85
ENSGALT00000008845	ENSGALG00000005512	KIAA1671	chr15:6968227-6991911	11.6938	5.0432	1.21333	5e-05	0.00220184	gga-miR-101-3p,gga-miR-125b-3p,gga-miR-128-1-5p,gga-miR-128-2-5p,gga-miR-1329-5p,gga-miR-138-5p,gga-miR-144-5p,gga-miR-1453,gga-miR-146a-3p,gga-miR-146a-5p,gga-miR-146b-5p,gga-miR-146c-5p,gga-miR-148a-3p,gga-miR-1597-3p,gga-miR-15a,gga-miR-15b-5p,gga-miR-15c-3p,gga-miR-15c-5p,gga-miR-16-1-3p,gga-miR-1618-5p,gga-miR-1628,gga-miR-1647,gga-miR-1655-5p,gga-miR-16-5p,gga-miR-1676-3p,gga-miR-1677-3p,gg…
ENSGALT00000045580	ENSGALG00000027765	-	chr2:19359571-19376473	2.78795	5.46539	-0.97112	0.00255	0.0476426
ENSGALT00000019144	ENSGALG00000011715	hsp70	chr5:52784176-52786081	555.015	240.759	1.20494	0.00035	0.010879	gga-miR-130a-5p,gga-miR-130c-5p,gga-miR-142-5p,gga-miR-204,gga-miR-2129,novel_221
ENSGALT00000019146	ENSGALG00000011717	-	chr1:47722679-47743419	0.229313	0.901883	-1.97562	0.00085	0.0212791
ENSGALT00000016670	ENSGALG00000010250	-	LGE22C19W28_E50C23:713332-717769	1.26951	4.25853	-1.74609	0.0013	0.0293645
ENSGALT00000030884	ENSGALG00000019470	MSC	chr2:116915840-116918080	12.5565	30.4031	-1.27579	5e-05	0.00220184
ENSGALT00000016413	ENSGALG00000010090	FAM160A1	chr4:32836083-32871927	4.58112	1.87304	1.29032	0.0001	0.00398242
ENSGALT00000029081	ENSGALG00000018361	ND5	chrMT:13070-14888	171.683	74.3613	1.20712	5e-05	0.00220184
ENSGALT00000029080	ENSGALG00000018360	cytb	chrMT:14892-16035	289.429	147.259	0.974851	0.00035	0.010879
ENSGALT00000010225	ENSGALG00000006324	PFKFB3	chr1:3450217-3478178	5.14519	90.4969	-4.13657	5e-05	0.00220184
ENSGALT00000010222	ENSGALG00000006322	-	chr8:14894637-14910177	0.0459262	1.57539	-5.10025	5e-05	0.00220184
ENSGALT00000001476	ENSGALG00000001000	HSPA5	chr17:9591906-9595959	121.853	66.8567	0.866	0.00145	0.0317478	gga-let-7g-3p,gga-miR-148a-5p,gga-miR-1559-3p,gga-miR-1563,gga-miR-16-2-3p,gga-miR-181a-5p,gga-miR-181b-5p,gga-miR-30a-5p,gga-miR-30b-5p,gga-miR-30c-5p,gga-miR-30d,gga-miR-30e-5p,gga-miR-6546-3p,gga-miR-7476-3p,novel_116
ENSGALT00000004499	ENSGALG00000002855	SARDH	chr17:7026159-7045384	0.645151	2.25523	-1.80557	0.0001	0.00398242
ENSGALT00000005541	ENSGALG00000003503	MYBL2	chr20:3952513-3969262	1.76953	3.80399	-1.10415	0.00095	0.0232012
ENSGALT00000036664	ENSGALG00000015659	PI15	chr2:118088995-118111354	0.347035	6.67279	-4.26514	5e-05	0.00220184
ENSGALT00000018840	ENSGALG00000011551	IGJ	chr4:49427341-49435676	7.3259	22.094	-1.59257	5e-05	0.00220184	gga-miR-130a-3p,gga-miR-130b-3p,gga-miR-130c-3p,gga-miR-138-5p,gga-miR-1451-5p,gga-miR-146c-3p,gga-miR-1651-5p,gga-miR-1706,gga-miR-1727,gga-miR-1769-3p,gga-miR-1784-5p,gga-miR-1786,gga-miR-200a-3p,gga-miR-21-3p,gga-miR-215-3p,gga-miR-29a-5p,gga-miR-301b-3p,gga-miR-30e-3p,gga-miR-34a-3p,gga-miR-34b-5p,gga-miR-3539,gga-miR-3540,gga-miR-454-3p,gga-miR-6631-5p,gga-miR-6660-3p,gga-miR-6662-3p,gga-miR…
ENSGALT00000000700	ENSGALG00000000511	KCTD20	chr26:1495716-1504229	40.1598	76.399	-0.927802	0.00065	0.0174425	gga-miR-122-5p,gga-miR-1736-3p,gga-miR-33-3p
ENSGALT00000012173	ENSGALG00000007526	-	chr4:11253796-11258428	2.19072	6.20728	-1.50256	0.00015	0.0055394	gga-miR-101-3p,gga-miR-125b-3p,gga-miR-144-3p,gga-miR-146c-3p,gga-miR-1553-5p,gga-miR-1682,gga-miR-1813,gga-miR-18b-3p,gga-miR-199-5p,gga-miR-21-5p,gga-miR-30c-1-3p,gga-miR-6575-5p,novel_241
ENSGALT00000014117	ENSGALG00000008671	ST8SIA6	chr2:19614632-19653024	1.57741	4.43023	-1.48982	0.0003	0.00968302
ENSGALT00000015688	ENSGALG00000009634	GFM1	chr9:21913506-21933383	13.3995	25.7624	-0.943091	0.0001	0.00398242	gga-miR-103-3p,gga-miR-107-3p,gga-miR-144-5p,gga-miR-1560-3p,gga-miR-15a,gga-miR-15b-5p,gga-miR-15c-5p,gga-miR-16-5p,gga-miR-1677-5p,gga-miR-16c-5p,gga-miR-215-3p,gga-miR-3539,gga-miR-6669-3p
ENSGALT00000002464	ENSGALG00000001616	CDC45	chr15:664119-676502	0.444044	1.78252	-2.00514	5e-05	0.00220184	gga-miR-101-2-5p,gga-miR-10a-3p,gga-miR-128-3p,gga-miR-1467-5p,gga-miR-148a-3p,gga-miR-1744-3p,gga-miR-1805-3p,gga-miR-19a-3p,gga-miR-19b-3p,gga-miR-203a,gga-miR-20a-3p,gga-miR-2129,gga-miR-214,gga-miR-221-3p,gga-miR-222a,gga-miR-222b-3p,gga-miR-23b-3p,gga-miR-27b-3p,gga-miR-29a-3p,gga-miR-29b-3p,gga-miR-29c-3p,gga-miR-6544-3p,novel_85
ENSGALT00000016337	ENSGALG00000010053	PTPRF	chr8:18794147-19051645	0.768788	1.93402	-1.33094	0.00035	0.010879
ENSGALT00000017687	ENSGALG00000010881	ASB2	chr5:44628420-44646454	80.8869	42.8378	0.917022	0.0025	0.0469915
ENSGALT00000040755	ENSGALG00000024128	NCAPH	chr22:2937123-2946362	0.702335	1.84129	-1.39049	0.00265	0.0487014
ENSGALT00000043121	ENSGALG00000027107	PROCA1	chr19:5794726-5800131	6.91639	441.896	-5.99755	5e-05	0.00220184
ENSGALT00000023921	ENSGALG00000014815	EMILIN2	chr2:100699720-100729685	6.91623	13.2361	-0.936421	0.00065	0.0174425
ENSGALT00000011355	ENSGALG00000007022	-	chr10:16161523-16172113	12.6292	5.32726	1.24529	0.0006	0.0163993
ENSGALT00000023830	ENSGALG00000014770	EPB41L3	chr2:100033708-100101435	2.35432	8.93946	-1.92488	5e-05	0.00220184
ENSGALT00000006616	ENSGALG00000004161	CCNB2	chr10:6313606-6321500	2.60528	6.73837	-1.37096	5e-05	0.00220184	gga-miR-106-5p,gga-miR-140-3p,gga-miR-1583,gga-miR-1597-3p,gga-miR-1710,gga-miR-1740-5p,gga-miR-17-5p,gga-miR-203a,gga-miR-20a-5p,gga-miR-20b-5p
ENSGALT00000005617	ENSGALG00000003551	PRELP	chr26:5204577-5209509	8.9628	5.05674	0.825743	0.00225	0.0436049
ENSGALT00000017366	ENSGALG00000010674	DCTD	chr4:39453020-39473004	1.53553	3.72703	-1.27929	0.00125	0.0285072	gga-miR-1456-5p,gga-miR-1563,gga-miR-1737,gga-miR-181b-1-3p,gga-miR-200b-3p,gga-miR-27b-3p,gga-miR-429-3p,gga-miR-499-5p,gga-miR-6582-5p,gga-miR-7441-3p,novel_134,novel_85
ENSGALT00000046144	ENSGALG00000027788	CPE	chr4:23336495-23382106	1.94774	3.70231	-0.926625	0.00145	0.0317478	gga-miR-15b-3p,gga-miR-1805-3p,gga-miR-181a-5p,gga-miR-181b-5p,gga-miR-29a-3p,gga-miR-29b-3p,gga-miR-29c-3p,gga-miR-3533,gga-miR-365-1-5p,gga-miR-365-2-5p,novel_85
ENSGALT00000022180	ENSGALG00000013634	LRRC2	chrZ:42326477-42396311	62.429	34.5355	0.854136	0.00165	0.0347722
ENSGALT00000022187	ENSGALG00000013640	MBP	chr2:90566390-90584146	14.4556	28.8305	-0.995966	0.00025	0.00841976	gga-miR-101-1-5p,gga-miR-101-3p,gga-miR-10a-3p,gga-miR-130a-3p,gga-miR-130b-3p,gga-miR-130b-5p,gga-miR-130c-3p,gga-miR-1329-5p,gga-miR-138-2-3p,gga-miR-140-5p,gga-miR-1416-5p,gga-miR-1434,gga-miR-144-3p,gga-miR-148a-3p,gga-miR-1551-3p,gga-miR-1553-3p,gga-miR-1590,gga-miR-1684a-5p,gga-miR-1710,gga-miR-1740-5p,gga-miR-1781-3p,gga-miR-181b-1-3p,gga-miR-18a-3p,gga-miR-18b-3p,gga-miR-194,gga-miR-199-3…
ENSGALT00000021577	ENSGALG00000013208	CENPE	chr4:60597387-60634806	0.376187	1.89218	-2.33053	5e-05	0.00220184
ENSGALT00000025647	ENSGALG00000015913	DECR1	chr2:124172882-124182569	13.1977	39.6537	-1.58717	5e-05	0.00220184
ENSGALT00000044491	ENSGALG00000028560	OC3	chr1:47894972-47900894	10.4223	45.3641	-2.12188	5e-05	0.00220184	gga-miR-140-5p,gga-miR-1651-3p,gga-miR-1655-5p,gga-miR-1674,gga-miR-1729-3p,gga-miR-1759-5p,gga-miR-181b-1-3p,gga-miR-1a-1-5p,gga-miR-1a-2-5p,gga-miR-27b-3p,gga-miR-29a-5p,gga-miR-6649-3p,gga-miR-9-3p,gga-miR-9-5p,novel_57
ENSGALT00000025271	ENSGALG00000015670	HNF4G	chr2:118421431-118442821	0.0630517	0.800924	-3.66706	5e-05	0.00220184
ENSGALT00000038512	ENSGALG00000007016	FAM169B	chr10:16123490-16147538	18.8236	7.69964	1.28968	0.0001	0.00398242	gga-miR-15b-3p,gga-miR-1760,gga-miR-1771,gga-miR-181b-5p,gga-miR-200a-5p,gga-miR-21-3p,gga-miR-216b,gga-miR-219b,gga-miR-33-5p,gga-miR-460a-5p,gga-miR-6550-3p,gga-miR-6631-5p,gga-miR-6663-5p
ENSGALT00000043146	ENSGALG00000026875	PERM1	chr21:2847288-2865854	12.6418	6.30151	1.00443	0.00025	0.00841976
ENSGALT00000006110	ENSGALG00000003845	MKNK2	chr28:2070413-2075386	37.7228	66.0525	-0.808179	0.0018	0.0369631
ENSGALT00000009864	ENSGALG00000006110	PLK1	chr14:6884684-6889434	0.283962	2.16456	-2.93031	5e-05	0.00220184	gga-miR-101-3p,gga-miR-128-3p,gga-miR-1329-5p,gga-miR-144-3p,gga-miR-1597-3p,gga-miR-16-1-3p,gga-miR-1635,gga-miR-1664-3p,gga-miR-1781-5p,gga-miR-222b-5p,gga-miR-27b-3p,gga-miR-29a-3p,gga-miR-29b-1-5p,gga-miR-29b-2-5p,gga-miR-29b-3p,gga-miR-29c-3p,gga-miR-30c-2-3p,gga-miR-6606-5p,gga-miR-6648-5p,gga-miR-7449-3p,novel_110,novel_120
ENSGALT00000040488	ENSGALG00000024011	Ex-FABP	chr17:501841-504845	25.3481	8.89692	1.5105	5e-05	0.00220184
ENSGALT00000020934	ENSGALG00000012834	AKR1D1	chr1:56701685-56735737	3.27192	8.19379	-1.32439	0.0006	0.0163993	gga-miR-155,gga-miR-22-3p,gga-miR-29a-3p,gga-miR-29b-3p,gga-miR-29c-3p,gga-miR-7441-3p,novel_108
ENSGALT00000029084	ENSGALG00000018364	ND4	chrMT:11195-12863	181.368	77.1268	1.23362	5e-05	0.00220184
ENSGALT00000012719	ENSGALG00000007837	KAZALD1	chr6:22598416-22602875	1.68335	3.71508	-1.14206	0.00105	0.0250117	gga-miR-130a-5p,gga-miR-130c-5p,gga-miR-1708,gga-miR-1727,gga-miR-1751-5p,gga-miR-2130,gga-miR-30c-2-3p,gga-miR-3539,gga-miR-6546-3p,gga-miR-6553-3p,gga-miR-6575-5p,gga-miR-6582-5p,gga-miR-6594-5p,gga-miR-6675-3p,novel_110
ENSGALT00000027586	ENSGALG00000017077	HSPH1	chr1:174262981-174286406	8.54741	4.12627	1.05065	0.0003	0.00968302	gga-miR-1563,gga-miR-200b-3p,gga-miR-205a,gga-miR-24-5p,gga-miR-26a-3p,gga-miR-429-3p,gga-miR-6516-3p,gga-miR-6542-3p,gga-miR-6547-5p,gga-miR-6553-3p,gga-miR-6660-3p,gga-miR-7476-3p
ENSGALT00000026988	ENSGALG00000016724	RGN	chr1:129470050-129482680	36.3671	18.7369	0.956754	0.0005	0.0142826	gga-miR-223,gga-miR-22-5p,gga-miR-31-5p
ENSGALT00000024267	ENSGALG00000015049	AMD1	chr3:65744040-65761269	14.4943	7.62376	0.926914	0.00075	0.019419
ENSGALT00000016989	ENSGALG00000010433	FAAH	chr8:20529178-20538666	3.45774	11.223	-1.69855	5e-05	0.00220184	gga-miR-1453,gga-miR-1649-5p,gga-miR-1671,gga-miR-1722-5p,gga-miR-1a-3p,gga-miR-1b-3p,gga-miR-206,gga-miR-30a-3p,gga-miR-30a-5p,gga-miR-30b-5p,gga-miR-30c-5p,gga-miR-30d,gga-miR-30e-3p,gga-miR-30e-5p,gga-miR-3607-3p,gga-miR-6547-5p,gga-miR-6649-3p,novel_216
ENSGALT00000015723	ENSGALG00000009655	AADAT	chr4:24691531-24707952	0.839094	2.21932	-1.40321	0.00075	0.019419
ENSGALT00000016187	ENSGALG00000009959	-	chr1:35529405-35552084	4.71004	1.54438	1.60872	0.00015	0.0055394	gga-miR-130a-3p,gga-miR-130b-3p,gga-miR-130c-3p,gga-miR-200a-5p,gga-miR-223,gga-miR-27b-3p,gga-miR-301b-3p,gga-miR-34b-3p,gga-miR-34c-3p,gga-miR-454-3p,novel_148
ENSGALT00000034167	ENSGALG00000021213	UBE2D1	chr6:4700547-4716284	36.4622	66.4103	-0.865007	0.0007	0.0184809	gga-let-7a-3p,gga-let-7f-3p,gga-miR-101-3p,gga-miR-106-3p,gga-miR-130a-3p,gga-miR-130b-3p,gga-miR-130c-3p,gga-miR-1329-5p,gga-miR-144-3p,gga-miR-148a-3p,gga-miR-17-3p,gga-miR-1813,gga-miR-200a-3p,gga-miR-203a,gga-miR-214,gga-miR-221-3p,gga-miR-222a,gga-miR-222b-3p,gga-miR-23b-3p,gga-miR-26a-5p,gga-miR-27b-3p,gga-miR-301b-3p,gga-miR-32-3p,gga-miR-454-3p,gga-miR-6544-3p,gga-miR-6555-5p,gga-miR-7465…
ENSGALT00000006631	ENSGALG00000004170	ADA	chr20:5699880-5712513	17.4097	8.07043	1.10917	5e-05	0.00220184	gga-miR-125b-3p,gga-miR-125b-5p,gga-miR-135a-5p,gga-miR-148a-5p,gga-miR-1551-3p,gga-miR-1553-5p,gga-miR-15a,gga-miR-15b-5p,gga-miR-15c-5p,gga-miR-1604,gga-miR-1655-5p,gga-miR-16-5p,gga-miR-16c-5p,gga-miR-1756a,gga-miR-1760,gga-miR-1781-5p,gga-miR-1784-5p,gga-miR-1813,gga-miR-20b-3p,gga-miR-2131-5p,gga-miR-21-5p,gga-miR-218-5p,gga-miR-301b-5p,gga-miR-33-3p,gga-miR-3530-5p,gga-miR-3536,gga-miR-3539…
ENSGALT00000004981	ENSGALG00000003149	ITPR3	chr26:4560706-4598750	4.41868	1.75971	1.32828	5e-05	0.00220184
ENSGALT00000027917	ENSGALG00000017267	THRSP	chr1:192074425-192075857	4.5155	1.13367	1.99388	0.0004	0.0120178
ENSGALT00000010788	ENSGALG00000006670	PPP1R3C	chr6:19416646-19417606	117.723	28.928	2.02486	5e-05	0.00220184
ENSGALT00000006969	ENSGALG00000004368	GNA12	chr14:3375439-3408224	44.1424	19.9268	1.14745	5e-05	0.00220184
ENSGALT00000008254	ENSGALG00000005141	-	JH375182.1:187562-380436	1.00182	2.02206	-1.01321	0.0006	0.0163993
ENSGALT00000010722	ENSGALG00000006637	-	chr4:5121474-5124744	4.95751	10.5519	-1.08982	0.0016	0.034086
ENSGALT00000013266	ENSGALG00000008164	ADAMTS7	chr10:19166390-19211028	0.697416	1.51025	-1.1147	0.00175	0.0362426
ENSGALT00000021729	ENSGALG00000013305	NXNL1	JH376279.1:62212-64205	0.970382	9.69888	-3.32119	5e-05	0.00220184
ENSGALT00000006350	ENSGALG00000003987	TRAF4	chr19:5824815-5827535	0.528903	1.71431	-1.69655	0.002	0.0399303
ENSGALT00000020484	ENSGALG00000012541	MB	chr1:51849853-51853554	53.9477	10.2511	2.39578	5e-05	0.00220184	gga-miR-1456-5p,gga-miR-181b-1-3p,gga-miR-223,gga-miR-3536,gga-miR-6649-5p,novel_200
Table S4-3 W22 vs W14 combinations
transcript_id	gene_id	gene_name	length	group1_FPKM	group2_FPKM	log2(foldchange)	p value	q value	related miRNA
ENSGALT00000039628	ENSGALG00000003456	CA12	chr10:3588342-3607364	4.49606	0.249822	4.16969	5e-05	0.00220184
ENSGALT00000005443	ENSGALG00000003435	cPgC	chr26:4980961-4984806	1.38626	0.201033	2.78569	0.001	0.0241274	gga-miR-148a-3p,gga-miR-1684a-5p,gga-miR-2130,gga-miR-27b-3p,gga-miR-29a-3p,gga-miR-29b-3p,gga-miR-29c-3p,gga-miR-3532-3p,gga-miR-6631-5p,novel_204
ENSGALT00000005114	ENSGALG00000003231	KIF20A	chr13:9368382-9397065	0.71228	2.476	-1.7975	0.001	0.0241274
ENSGALT00000001353	ENSGALG00000000919	PIGR	chr26:2520031-2542722	0.118071	2.53422	-4.42382	5e-05	0.00220184	gga-miR-1453,gga-miR-15a,gga-miR-15b-5p,gga-miR-15c-5p,gga-miR-16-5p,gga-miR-1699,gga-miR-16c-5p,gga-miR-1727,gga-miR-1784-5p,gga-miR-18a-3p,gga-miR-216b,gga-miR-24-3p,gga-miR-3064-5p,gga-miR-34b-5p,gga-miR-3530-5p,gga-miR-455-3p,gga-miR-7441-3p,novel_129,novel_158
ENSGALT00000026309	ENSGALG00000016308	MYC	chr2:139316927-139321894	2.06497	4.19989	-1.02423	0.0026	0.0481664
ENSGALT00000019343	ENSGALG00000011856	C7orf55	chr1:48973388-48974713	39.2764	20.2057	0.958904	0.0005	0.0142826
ENSGALT00000045646	ENSGALG00000027874	CHAC1	chr5:23730411-23732558	51.3746	18.1187	1.50358	0.0003	0.00968302	gga-let-7a-5p,gga-let-7b,gga-let-7c-5p,gga-let-7d,gga-let-7f-5p,gga-let-7g-5p,gga-let-7i,gga-let-7k-5p,gga-miR-106-5p,gga-miR-128-3p,gga-miR-130a-5p,gga-miR-130b-5p,gga-miR-130c-5p,gga-miR-1467-5p,gga-miR-1551-5p,gga-miR-1583,gga-miR-15a,gga-miR-15b-5p,gga-miR-15c-5p,gga-miR-1649-5p,gga-miR-16-5p,gga-miR-1685-3p,gga-miR-1685-5p,gga-miR-1699,gga-miR-16c-5p,gga-miR-1710,gga-miR-1727,gga-miR-1736-5p…
ENSGALT00000043390	ENSGALG00000025842	BRT-1	chrZ:9066146-9077155	17.9413	49.37	-1.46035	0.0011	0.0259076	gga-let-7a-5p,gga-let-7b,gga-let-7c-5p,gga-let-7d,gga-let-7f-5p,gga-let-7g-5p,gga-let-7i,gga-let-7k-5p,gga-miR-128-1-5p,gga-miR-128-2-5p,gga-miR-128-3p,gga-miR-130a-3p,gga-miR-130a-5p,gga-miR-130b-3p,gga-miR-130c-3p,gga-miR-130c-5p,gga-miR-1329-5p,gga-miR-135a-5p,gga-miR-135a-5p,gga-miR-138-5p,gga-miR-140-3p,gga-miR-140-5p,gga-miR-1416-5p,gga-miR-1453,gga-miR-1456-5p,gga-miR-146a-3p,gga-miR-148a-…
ENSGALT00000021398	ENSGALG00000013107	SEC61G	chr2:52714198-52717910	323.166	160.743	1.00752	0.00035	0.010879
ENSGALT00000010118	ENSGALG00000006260	KLHL30	chr9:4328458-4331622	14.3532	34.1026	-1.24851	5e-05	0.00220184
ENSGALT00000023065	ENSGALG00000014261	UCH-L1	chr4:68252125-68256752	17.1352	8.35534	1.03619	0.00175	0.0362426	gga-miR-1668-3p,gga-miR-1737,gga-miR-1781-5p,gga-miR-217-5p,gga-miR-460a-5p
ENSGALT00000005300	ENSGALG00000003348	-	chr13:9736141-9736742	229.095	115.196	0.991857	0.0004	0.0120178	gga-miR-103-3p,gga-miR-107-3p,gga-miR-1560-3p,gga-miR-1798-5p,gga-miR-34a-5p,gga-miR-34b-5p,gga-miR-34c-5p,gga-miR-3523
ENSGALT00000036163	ENSGALG00000022586	HPX	chr1:193596424-193599483	1.55957	21.3451	-3.77469	5e-05	0.00220184
ENSGALT00000001683	ENSGALG00000001115	MMEL1	chr21:1387459-1411822	4.30918	1.93449	1.15546	0.00035	0.010879
ENSGALT00000010708	ENSGALG00000006629	RBP4	chr6:19941319-19946482	0.237121	11.3825	-5.58505	0.0012	0.0276757	gga-let-7g-3p,gga-miR-20b-3p,gga-miR-24-5p,gga-miR-3536,gga-miR-3607-5p,gga-miR-6575-5p,novel_110,novel_147
ENSGALT00000007350	ENSGALG00000004617	-	JH375197.1:5804-7031	12.7092	1.39111	3.19157	5e-05	0.00220184
ENSGALT00000017955	ENSGALG00000011020	Protein	chr2:31896369-31896854	839.469	367.752	1.19074	5e-05	0.00220184	gga-miR-1467-5p,gga-miR-148a-3p,gga-miR-1559-3p,gga-miR-1781-3p,gga-miR-1782,gga-miR-181a-5p,gga-miR-181b-5p,gga-miR-194,gga-miR-199-3p,gga-miR-200a-3p,gga-miR-200b-5p,gga-miR-20a-3p,gga-miR-22-5p,gga-miR-26a-5p,gga-miR-6586-5p,gga-miR-6663-5p,gga-miR-7476-3p,gga-miR-9-3p,novel_241
ENSGALT00000002482	ENSGALG00000001626	UTS2R	chr18:3633807-3634956	1.45683	11.7481	-3.01153	5e-05	0.00220184	gga-miR-1651-3p,gga-miR-1727,gga-miR-1751-5p,gga-miR-1781-3p,gga-miR-1781-5p,gga-miR-1782,gga-miR-1798-3p,gga-miR-183,gga-miR-196-1-3p,gga-miR-3525,gga-miR-375,gga-miR-6675-3p,gga-miR-6677-5p,gga-miR-7441-5p,novel_104,novel_150,novel_237
ENSGALT00000020468	ENSGALG00000012531	-	AADN03018760.1:359-10879	0.769243	0.138167	2.47703	5e-05	0.00220184
ENSGALT00000022916	ENSGALG00000014168	NOL6	chrZ:7110083-7146446	0.940887	2.01772	-1.10064	0.00075	0.019419
ENSGALT00000024541	ENSGALG00000015209	NFIL3	chrZ:44205923-44207300	24.9734	54.8603	-1.13537	5e-05	0.00220184	gga-let-7g-3p,gga-let-7j-3p,gga-miR-1329-5p,gga-miR-16-2-3p,gga-miR-1662,gga-miR-1731-5p,gga-miR-1756a,gga-miR-203a,gga-miR-20a-3p,gga-miR-21-3p,novel_224
ENSGALT00000009357	ENSGALG00000026514	-	AADN03010735.1:278-1229	11.2832	3.54143	1.67177	0.0023	0.0442781
ENSGALT00000002306	ENSGALG00000001516	FHL3	chr23:3466392-3469668	15.7167	27.7624	-0.820836	0.0026	0.0481664
ENSGALT00000010135	ENSGALG00000006271	RACGAP1	LGE22C19W28_E50C23:335215-342925	0.47229	1.44765	-1.61597	0.00105	0.0250117
ENSGALT00000002220	ENSGALG00000001465	RPL38	chr18:9380148-9382662	2253.67	1234.41	0.868453	0.0012	0.0276757
ENSGALT00000017540	ENSGALG00000010785	ACOT11	chr8:24131386-24140486	3.63572	12.2664	-1.7544	5e-05	0.00220184
ENSGALT00000015862	ENSGALG00000009748	ASNS	chr2:24791549-24805274	3.96123	17.8682	-2.17338	5e-05	0.00220184	gga-miR-125b-5p,gga-miR-1306-5p,gga-miR-135a-5p,gga-miR-137-3p,gga-miR-1467-5p,gga-miR-153-3p,gga-miR-1590,gga-miR-15a,gga-miR-15b-5p,gga-miR-15c-5p,gga-miR-16-5p,gga-miR-1684a-3p,gga-miR-16c-5p,gga-miR-1747-5p,gga-miR-181a-5p,gga-miR-181b-5p,gga-miR-18a-5p,gga-miR-18b-5p,gga-miR-199-3p,gga-miR-2129,gga-miR-214,gga-miR-27b-3p,gga-miR-34b-3p,gga-miR-34c-3p,gga-miR-455-3p,gga-miR-6546-3p,gga-miR-65…
ENSGALT00000016231	ENSGALG00000009988	ELOVL1	chr8:18585119-18597571	13.3519	29.9339	-1.16473	0.0005	0.0142826	gga-miR-125b-3p,gga-miR-1329-5p,gga-miR-140-3p,gga-miR-1551-3p,gga-miR-1590,gga-miR-15a,gga-miR-15b-5p,gga-miR-15c-5p,gga-miR-1635,gga-miR-1647,gga-miR-16-5p,gga-miR-1676-5p,gga-miR-1699,gga-miR-16c-5p,gga-miR-1722-5p,gga-miR-1727,gga-miR-1731-5p,gga-miR-1737,gga-miR-1747-5p,gga-miR-1751-5p,gga-miR-1769-5p,gga-miR-1786,gga-miR-18a-3p,gga-miR-18b-3p,gga-miR-1c,gga-miR-200a-3p,gga-miR-2129,gga-miR-…
ENSGALT00000038740	ENSGALG00000023435	GATM	chr10:10400567-10413630	10.2932	40.7206	-1.98407	5e-05	0.00220184	gga-let-7a-5p,gga-let-7b,gga-let-7c-5p,gga-let-7d,gga-let-7f-5p,gga-let-7g-3p,gga-let-7g-5p,gga-let-7i,gga-let-7k-5p,gga-miR-100-5p,gga-miR-1655-5p,gga-miR-1740-5p,gga-miR-181a-5p,gga-miR-181b-2-3p,gga-miR-181b-5p,gga-miR-196-1-3p,gga-miR-2131-5p,gga-miR-219b,gga-miR-22-3p,gga-miR-27b-3p,gga-miR-30a-5p,gga-miR-30b-5p,gga-miR-30c-5p,gga-miR-30d,gga-miR-30e-5p,gga-miR-6662-3p,gga-miR-99a-5p
ENSGALT00000031579	ENSGALG00000019867	C2orf44	chr3:103783105-103791013	2.68144	8.60201	-1.68167	5e-05	0.00220184	gga-miR-106-3p,gga-miR-146b-3p,gga-miR-1684a-5p,gga-miR-17-3p,gga-miR-1771,gga-miR-181b-2-3p,gga-miR-205a,gga-miR-222b-5p,gga-miR-455-3p,gga-miR-6555-5p,gga-miR-9-3p
ENSGALT00000039556	ENSGALG00000003628	TLN2	chr10:3757957-3900821	14.0696	28.9365	-1.04031	0.00025	0.00841976	gga-miR-1731-3p,gga-miR-214,gga-miR-31-5p,gga-miR-34b-5p,gga-miR-7476-5p,novel_241
ENSGALT00000019065	ENSGALG00000011663	FNDC1	chr3:45071688-45111718	1.68988	4.67092	-1.46678	5e-05	0.00220184
ENSGALT00000026469	ENSGALG00000016411	col14A1	chr2:136370295-136490384	0.645029	2.26371	-1.81125	0.0019	0.0385326
ENSGALT00000016005	ENSGALG00000009844	ACTC1	chr5:31546120-31552902	8.98487	33.0183	-1.8777	5e-05	0.00220184	gga-let-7a-2-3p,gga-let-7c-3p,gga-miR-1454,gga-miR-30a-5p,gga-miR-30b-5p,gga-miR-30c-5p,gga-miR-30d,gga-miR-30e-5p,gga-miR-32-5p,gga-miR-3607-3p,gga-miR-6546-3p,gga-miR-6586-5p,gga-miR-92-3p,novel_110
ENSGALT00000001314	ENSGALG00000000893	TAT	chr11:19280393-19289813	0.0267295	3.284	-6.94088	0.00265	0.0487014
ENSGALT00000013522	ENSGALG00000008306	FGL2	chr1:12549066-12605350	22.5641	62.7545	-1.47569	5e-05	0.00220184	gga-miR-130a-3p,gga-miR-130b-3p,gga-miR-130c-3p,gga-miR-137-3p,gga-miR-138-1-3p,gga-miR-1454,gga-miR-1597-3p,gga-miR-1651-3p,gga-miR-1662,gga-miR-1677-3p,gga-miR-1740-5p,gga-miR-1769-3p,gga-miR-187-3p,gga-miR-200b-3p,gga-miR-20b-3p,gga-miR-218-5p,gga-miR-222b-5p,gga-miR-27b-3p,gga-miR-29a-3p,gga-miR-29b-3p,gga-miR-29c-3p,gga-miR-301b-3p,gga-miR-30a-3p,gga-miR-30c-2-3p,gga-miR-32-3p,gga-miR-32-5p,…
ENSGALT00000007475	ENSGALG00000004691	NLE1	chr19:6793679-6801369	1.90651	4.33653	-1.18561	0.00075	0.019419	gga-miR-15c-3p,gga-miR-1727,gga-miR-199-3p,gga-miR-19a-5p,gga-miR-200b-5p,gga-miR-20b-3p,gga-miR-30c-2-3p,gga-miR-3532-3p,gga-miR-3539,gga-miR-6549-5p,gga-miR-6572-5p,gga-miR-6609-3p,gga-miR-6665-5p,gga-miR-6669-3p,novel_134,novel_200,novel_204
ENSGALT00000025678	ENSGALG00000015932	KCNQ5	chr3:80962160-81225706	9.05669	5.09157	0.830872	0.0021	0.0414028
ENSGALT00000004201	ENSGALG00000002667	OLFML2B	chr8:3773061-3782255	11.2827	21.169	-0.907846	0.0008	0.0203273
ENSGALT00000000433	ENSGALG00000000327	FBN3	chr28:271547-395862	0.171668	0.593984	-1.7908	5e-05	0.00220184
ENSGALT00000017868	ENSGALG00000020391	SERPINA10	chr5:44772722-44777393	0	0.966886	#NAME?	5e-05	0.00220184	gga-miR-451,novel_149
ENSGALT00000038760	ENSGALG00000023439	DFNB59	chr7:14909331-14917988	7.83199	1.42677	2.45662	0.0001	0.00398242
ENSGALT00000029662	ENSGALG00000027724	-	AADN03013458.1:944-8975	0.851499	0.187206	2.18538	0.00215	0.0421759
ENSGALT00000039783	ENSGALG00000003438	NUF2	chr8:5439984-5450983	0.492067	1.68155	-1.77286	0.00095	0.0232012	gga-let-7a-2-3p,gga-miR-126-5p,gga-miR-138-1-3p,gga-miR-1555-3p,gga-miR-1569,gga-miR-1771,gga-miR-193a-3p,gga-miR-193b-3p,gga-miR-193b-5p,gga-miR-196-1-3p,gga-miR-200a-3p,gga-miR-29a-3p,gga-miR-29b-1-5p,gga-miR-29b-2-5p,gga-miR-29b-3p,gga-miR-29c-3p,gga-miR-3535,gga-miR-6546-3p,gga-miR-6548-5p,gga-miR-6582-5p,gga-miR-7476-3p,novel_110
ENSGALT00000009312	ENSGALG00000005797	COL20A1	chr20:9169384-9212722	1.20127	6.70511	-2.4807	5e-05	0.00220184	gga-miR-1467-5p,gga-miR-146a-5p,gga-miR-146b-5p,gga-miR-146c-5p,gga-miR-1668-3p,gga-miR-1759-5p,gga-miR-181b-1-3p,gga-miR-190a-5p,gga-miR-200b-3p,gga-miR-22-3p,gga-miR-3064-5p,gga-miR-429-3p,gga-miR-6575-5p,gga-miR-6663-5p,novel_158
ENSGALT00000012853	ENSGALG00000007914	DNAJC1	chr2:17662536-17798689	49.698	27.7714	0.839586	0.00155	0.0333367	gga-miR-1563,gga-miR-1677-5p,gga-miR-1784-5p
ENSGALT00000010534	ENSGALG00000006520	MYH11	chr14:7557637-7614129	19.8959	9.51192	1.06466	0.00015	0.0055394	gga-miR-106-3p,gga-miR-130a-3p,gga-miR-130b-3p,gga-miR-130c-3p,gga-miR-140-5p,gga-miR-148a-3p,gga-miR-148a-5p,gga-miR-1708,gga-miR-1731-3p,gga-miR-17-3p,gga-miR-194,gga-miR-205a,gga-miR-2129,gga-miR-218-5p,gga-miR-219b,gga-miR-301b-3p,gga-miR-32-5p,gga-miR-34b-5p,gga-miR-454-3p,gga-miR-6544-3p,gga-miR-6544-5p,gga-miR-92-3p
ENSGALT00000020133	ENSGALG00000012321	MAP4K5	chr5:57691558-57750466	5.98612	10.4862	-0.808803	0.00265	0.0487014
ENSGALT00000045294	ENSGALG00000028038	-	chr13:2832798-2846286	0.317879	0.838619	-1.39954	0.00105	0.0250117
ENSGALT00000006907	ENSGALG00000004333	ABCA5	chr18:8232455-8254284	5.15793	2.45456	1.07133	0.00035	0.010879
ENSGALT00000013978	ENSGALG00000008584	NUSAP1	chr5:23859403-23873313	0.755938	3.28637	-2.12015	5e-05	0.00220184	gga-miR-138-2-3p,gga-miR-1456-5p,gga-miR-16-1-3p,gga-miR-1664-3p,gga-miR-1685-3p,gga-miR-1737,gga-miR-1813,gga-miR-181b-1-3p,gga-miR-1a-3p,gga-miR-1b-3p,gga-miR-206,gga-miR-27b-5p,gga-miR-3607-3p,gga-miR-6582-5p,gga-miR-99a-3p,novel_179
ENSGALT00000022165	ENSGALG00000013624	FAM65B	chr2:90153585-90209672	10.2803	21.7511	-1.08121	5e-05	0.00220184	gga-let-7j-3p,gga-miR-128-3p,gga-miR-130b-5p,gga-miR-1329-5p,gga-miR-133a-3p,gga-miR-133b,gga-miR-133c-3p,gga-miR-135a-5p,gga-miR-137-3p,gga-miR-138-5p,gga-miR-140-3p,gga-miR-1456-5p,gga-miR-1467-5p,gga-miR-1551-3p,gga-miR-1553-3p,gga-miR-1585,gga-miR-1618-5p,gga-miR-1628,gga-miR-1647,gga-miR-1655-5p,gga-miR-1668-3p,gga-miR-1671,gga-miR-1728-3p,gga-miR-1731-3p,gga-miR-1740-5p,gga-miR-1760,gga-miR…
ENSGALT00000027441	ENSGALG00000016985	CPB2	chr1:167302000-167314322	0	1.30371	#NAME?	5e-05	0.00220184	gga-miR-15a,gga-miR-15b-5p,gga-miR-15c-5p,gga-miR-16-5p,novel_229
ENSGALT00000030134	ENSGALG00000017013	-	chr1:168722023-168731618	65.5652	30.8711	1.08667	0.00165	0.0347722
ENSGALT00000032786	ENSGALG00000015602	CKMT2	chrZ:63574949-63597283	1045.13	346.065	1.59456	5e-05	0.00220184	gga-let-7g-3p,gga-let-7j-3p,gga-miR-1453,gga-miR-15a,gga-miR-15b-5p,gga-miR-15c-5p,gga-miR-16-5p,gga-miR-16c-5p,gga-miR-34a-5p,gga-miR-34b-5p,gga-miR-34c-5p,gga-miR-6562-3p,novel_200
ENSGALT00000018992	ENSGALG00000011625	MRPL18	chr3:44871003-44873533	126.004	73.4852	0.777948	0.00175	0.0362426	gga-miR-33-3p
ENSGALT00000003109	ENSGALG00000001998	R3HDM4	chr28:4728396-4732955	26.6152	13.896	0.937579	0.00055	0.0153357	gga-miR-103-3p,gga-miR-106-3p,gga-miR-107-3p,gga-miR-128-3p,gga-miR-1453,gga-miR-148a-3p,gga-miR-1585,gga-miR-15a,gga-miR-15b-5p,gga-miR-15c-3p,gga-miR-15c-5p,gga-miR-1604,gga-miR-16-5p,gga-miR-1668-3p,gga-miR-16c-5p,gga-miR-1737,gga-miR-17-3p,gga-miR-1754-5p,gga-miR-24-3p,gga-miR-6608-3p,gga-miR-6609-3p,gga-miR-6615-5p,gga-miR-6669-3p,gga-miR-7476-3p,novel_117,novel_158
ENSGALT00000014034	ENSGALG00000008613	NDUFA1	chr4:16454194-16454917	1943.45	1028.69	0.917802	0.00045	0.0132153	gga-let-7j-3p,gga-miR-138-2-3p,gga-miR-1454,gga-miR-146a-5p,gga-miR-146b-5p,gga-miR-146c-5p,gga-miR-1662,gga-miR-1710,gga-miR-1786,gga-miR-1813,gga-miR-458b-5p,gga-miR-460a-5p,gga-miR-6555-5p,gga-miR-6660-3p
ENSGALT00000045378	ENSGALG00000025842	BRT-1	chrZ:9066146-9077155	35.1005	105.14	-1.58274	0.0001	0.00398242	gga-let-7a-5p,gga-let-7b,gga-let-7c-5p,gga-let-7d,gga-let-7f-5p,gga-let-7g-5p,gga-let-7i,gga-let-7k-5p,gga-miR-128-1-5p,gga-miR-128-2-5p,gga-miR-128-3p,gga-miR-130a-3p,gga-miR-130a-5p,gga-miR-130b-3p,gga-miR-130c-3p,gga-miR-130c-5p,gga-miR-1329-5p,gga-miR-135a-5p,gga-miR-135a-5p,gga-miR-138-5p,gga-miR-140-3p,gga-miR-140-5p,gga-miR-1416-5p,gga-miR-1453,gga-miR-1456-5p,gga-miR-146a-3p,gga-miR-148a-…
ENSGALT00000003927	ENSGALG00000002493	-	chr6:3934336-3938352	0	2.75883	#NAME?	5e-05	0.00220184
ENSGALT00000015077	ENSGALG00000009266	FGA	chr4:19793619-19800505	0.0844215	27.5298	-8.34916	5e-05	0.00220184	gga-miR-101-2-5p,gga-miR-137-3p,gga-miR-1563,gga-miR-1590,gga-miR-1712-3p,gga-miR-1737,gga-miR-1740-5p,gga-miR-223,gga-miR-365-3p,gga-miR-455-5p
ENSGALT00000026525	ENSGALG00000016442	RRM2	chr3:96087198-96092245	0.855536	2.63333	-1.62199	0.0006	0.0163993	gga-miR-106-5p,gga-miR-142-5p,gga-miR-155,gga-miR-1676-5p,gga-miR-1737,gga-miR-17-5p,gga-miR-181b-1-3p,gga-miR-199-5p,gga-miR-19a-5p,gga-miR-200a-5p,gga-miR-20a-5p,gga-miR-20b-5p,gga-miR-22-5p,gga-miR-29a-3p,gga-miR-29b-3p,gga-miR-29c-3p,gga-miR-375,gga-miR-7476-3p,novel_229
ENSGALT00000007127	ENSGALG00000004476	SEMA3G	chr12:3118856-3124115	14.2592	7.58564	0.91055	0.00155	0.0333367
ENSGALT00000041279	ENSGALG00000024398	RPS28	chr28:887561-888920	1346.52	691.943	0.960516	0.0008	0.0203273	gga-miR-1731-3p,gga-miR-460a-3p
ENSGALT00000043040	ENSGALG00000026776	TIGAR	chr1:73271525-73291016	65.2411	25.9972	1.32743	5e-05	0.00220184	gga-let-7a-5p,gga-let-7b,gga-let-7c-5p,gga-let-7d,gga-let-7f-5p,gga-let-7g-3p,gga-let-7g-5p,gga-let-7i,gga-let-7k-5p,gga-miR-101-3p,gga-miR-130a-5p,gga-miR-130c-5p,gga-miR-144-3p,gga-miR-146a-5p,gga-miR-146b-5p,gga-miR-146c-5p,gga-miR-1551-5p,gga-miR-1685-3p,gga-miR-187-5p,gga-miR-196-1-3p,gga-miR-20b-3p,gga-miR-21-3p,gga-miR-221-5p,gga-miR-26a-5p,gga-miR-27b-3p,gga-miR-2954,gga-miR-458b-5p,gga-m…
ENSGALT00000010311	ENSGALG00000006384	-	chr6:18900980-18904128	5.98202	31.1308	-2.37964	5e-05	0.00220184
ENSGALT00000037609	ENSGALG00000015691	SMC2	chrZ:66288452-66312320	0.774511	2.60599	-1.75047	5e-05	0.00220184	gga-miR-135a-5p,gga-miR-142-5p,gga-miR-1731-3p,gga-miR-1798-3p,gga-miR-214,gga-miR-217-5p,gga-miR-3525,gga-miR-6544-5p,gga-miR-6586-5p,novel_130
ENSGALT00000028044	ENSGALG00000014182	7	chr19:6439175-6447413	5.65447	11.69	-1.04781	0.0014	0.0309927	gga-miR-140-3p,gga-miR-1454,gga-miR-153-3p,gga-miR-15a,gga-miR-15b-5p,gga-miR-15c-5p,gga-miR-1649-5p,gga-miR-16-5p,gga-miR-16c-5p,gga-miR-1781-5p,gga-miR-199-3p,gga-miR-217-5p,gga-miR-221-5p,gga-miR-456-3p,gga-miR-6615-5p
ENSGALT00000045494	ENSGALG00000027051	-	chr19:4812217-4813843	0.590544	3.02731	-2.35792	0.0027	0.0493079	gga-miR-1434,gga-miR-1671,gga-miR-1676-5p,gga-miR-1773-3p,gga-miR-200b-5p,gga-miR-217-5p,gga-miR-26a-3p,gga-miR-3594-3p,gga-miR-6675-3p,gga-miR-7449-3p,novel_150
ENSGALT00000043029	ENSGALG00000027638	CA3	chr2:122552714-122568598	1.78123	5.00578	-1.49072	0.0001	0.00398242
ENSGALT00000010812	ENSGALG00000006689	ABHD2	chr10:12480720-12504608	26.8623	59.6478	-1.15089	0.0001	0.00398242	gga-miR-15a,gga-miR-15b-5p,gga-miR-15c-5p,gga-miR-16-5p,gga-miR-16c-5p,gga-miR-1773-5p,gga-miR-181b-1-3p,gga-miR-214
ENSGALT00000043007	ENSGALG00000026380	UBE2C	chr20:10853788-10854730	1.73483	6.59617	-1.92683	0.0016	0.034086	gga-miR-1553-3p
ENSGALT00000038622	ENSGALG00000023395	PLIN1	chr10:12315434-12319628	5.03005	1.58788	1.66347	5e-05	0.00220184	gga-miR-125b-5p,gga-miR-130a-5p,gga-miR-130c-5p,gga-miR-133a-3p,gga-miR-133b,gga-miR-133c-3p,gga-miR-1585,gga-miR-15a,gga-miR-15b-5p,gga-miR-15c-5p,gga-miR-1618-5p,gga-miR-16-5p,gga-miR-1663-3p,gga-miR-16c-5p,gga-miR-1736-5p,gga-miR-1744-3p,gga-miR-1781-5p,gga-miR-199-5p,gga-miR-204,gga-miR-2130,gga-miR-214,gga-miR-217-5p,gga-miR-22-5p,gga-miR-30b-3p,gga-miR-3594-3p,gga-miR-456-3p,gga-miR-6547-5p…
ENSGALT00000039473	ENSGALG00000006216	MYOD1	chr5:11578792-11582278	54.8093	97.5755	-0.832098	0.0027	0.0493079	gga-miR-1786,gga-miR-23b-5p,gga-miR-26a-3p,gga-miR-455-3p,gga-miR-6651-5p,gga-miR-6701-3p
ENSGALT00000010575	ENSGALG00000006547	PROCR	chr9:3879407-3881194	4.24689	1.22239	1.79671	0.00035	0.010879	gga-miR-133a-3p,gga-miR-133b,gga-miR-133c-3p,gga-miR-1585,gga-miR-1655-5p,gga-miR-1662,gga-miR-1663-3p,gga-miR-3064-5p,gga-miR-489-3p,gga-miR-6685-3p,gga-miR-7449-3p,novel_117,novel_200
ENSGALT00000012554	ENSGALG00000007744	CASS4	chr20:12336093-12351860	1.0398	2.83543	-1.44726	0.0007	0.0184809
ENSGALT00000011895	ENSGALG00000007354	CIT	chr15:9566083-9635653	0.271671	1.16771	-2.10375	5e-05	0.00220184
ENSGALT00000045035	ENSGALG00000025928	CILP2	JH375512.1:56839-60111	4.52028	0.96198	2.23233	5e-05	0.00220184
ENSGALT00000039802	ENSGALG00000004129	SPP2	chr7:5546055-5553781	0.0780093	3.40664	-5.44856	0.00265	0.0487014	gga-miR-1454,gga-miR-148a-3p,gga-miR-1559-3p,gga-miR-20b-3p,gga-miR-3536,novel_200
ENSGALT00000010594	ENSGALG00000006562	MCF2	chr4:5006481-5044938	9.48825	18.7729	-0.984439	0.00025	0.00841976
ENSGALT00000037894	ENSGALG00000012119	MARCO	chr7:27985182-27994222	2.10235	8.13083	-1.9514	5e-05	0.00220184	gga-miR-1453,gga-miR-146b-3p,gga-miR-1655-5p,gga-miR-1727,gga-miR-1769-3p,gga-miR-1781-5p,gga-miR-29a-5p,gga-miR-6547-5p,novel_134
ENSGALT00000027509	ENSGALG00000017025	CKAP2	chr1:169701517-169710954	1.08356	2.79153	-1.36528	0.00065	0.0174425	gga-miR-106-3p,gga-miR-142-3p,gga-miR-17-3p,gga-miR-181b-1-3p,gga-miR-181b-2-3p,gga-miR-194,gga-miR-21-3p,gga-miR-29c-5p,gga-miR-3533,gga-miR-3539,gga-miR-489-3p,gga-miR-6548-5p
ENSGALT00000002026	ENSGALG00000001330	-	chr27:3493402-3495227	394.276	187.35	1.07346	5e-05	0.00220184	gga-miR-138-2-3p,gga-miR-1625-5p,gga-miR-1671,gga-miR-1677-3p,gga-miR-1744-3p,gga-miR-1803,gga-miR-23b-3p,gga-miR-3530-5p
ENSGALT00000001235	ENSGALG00000000842	NDUFA2	chr13:392986-394389	415.577	233.199	0.833554	0.00185	0.0377228
ENSGALT00000007764	ENSGALG00000004860	RASD1	chr14:4778982-4780829	7.96238	2.83986	1.48738	5e-05	0.00220184	gga-miR-106-5p,gga-miR-128-1-5p,gga-miR-128-2-5p,gga-miR-1451-3p,gga-miR-1569,gga-miR-1585,gga-miR-1618-5p,gga-miR-1647,gga-miR-1655-5p,gga-miR-1703-5p,gga-miR-1710,gga-miR-17-5p,gga-miR-18a-3p,gga-miR-19a-5p,gga-miR-20a-5p,gga-miR-20b-5p,gga-miR-223,gga-miR-26a-5p,gga-miR-30b-5p,gga-miR-30c-5p,gga-miR-456-3p,gga-miR-6555-5p,gga-miR-6594-5p,novel_116,novel_117,novel_200,novel_221,novel_233,novel_…
ENSGALT00000036719	ENSGALG00000019845	GAL9	chr3:107060377-107063435	0	20.9526	#NAME?	5e-05	0.00220184	gga-miR-140-5p,gga-miR-1756a,gga-miR-21-3p,gga-miR-219b,gga-miR-29a-5p,gga-miR-6575-5p,gga-miR-6685-5p
ENSGALT00000001642	ENSGALG00000001096	UQCR11	chr28:2372739-2374636	2048.38	1029.75	0.992192	0.00105	0.0250117	gga-miR-1453,gga-miR-1668-3p,gga-miR-1699,gga-miR-1710,gga-miR-1728-3p,gga-miR-1769-3p,gga-miR-383-5p,gga-miR-6555-5p,novel_149,novel_200,novel_237
ENSGALT00000026770	ENSGALG00000016584	EGFL6	chr1:122466940-122507987	4.39456	9.26233	-1.07566	0.0005	0.0142826	gga-miR-101-3p,gga-miR-142-3p,gga-miR-1618-5p,gga-miR-1684a-5p,gga-miR-1760,gga-miR-199-3p,gga-miR-200b-3p,gga-miR-3535,gga-miR-3594-3p,gga-miR-429-3p,gga-miR-460b-5p,gga-miR-6544-5p,gga-miR-6553-3p,gga-miR-6608-3p,gga-miR-6664-3p,gga-miR-9-3p
ENSGALT00000016897	ENSGALG00000010371	FAM13A	chr4:34542532-34656257	9.40631	35.5432	-1.91787	5e-05	0.00220184
ENSGALT00000022096	ENSGALG00000013575	ISG12(2)	chr2:89725777-89729168	14.1177	64.8112	-2.19874	5e-05	0.00220184	gga-miR-1728-3p,gga-miR-1731-5p,gga-miR-30c-1-3p
ENSGALT00000040022	ENSGALG00000012027	SPON1	chr5:5838065-6002800	2.78092	7.3102	-1.39435	5e-05	0.00220184
ENSGALT00000026601	ENSGALG00000016491	APOB	chr3:101880366-101916760	0.0513913	5.26573	-6.67897	5e-05	0.00220184	gga-miR-101-2-5p,gga-miR-1559-3p,gga-miR-1712-3p,gga-miR-30a-3p,gga-miR-6663-5p
ENSGALT00000040528	ENSGALG00000000498	ACE	chr27:2646483-2662837	4.18035	8.03763	-0.943145	0.00225	0.0436049	gga-miR-10a-5p,gga-miR-10b-5p,gga-miR-135a-5p,gga-miR-146a-3p,gga-miR-153-3p,gga-miR-1553-3p,gga-miR-1604,gga-miR-1647,gga-miR-1684a-5p,gga-miR-1779,gga-miR-1813,gga-miR-18a-3p,gga-miR-22-3p,gga-miR-455-3p,gga-miR-458a-3p,gga-miR-6665-5p,novel_116,novel_129
ENSGALT00000017322	ENSGALG00000010259	COL28A1	chr2:24839285-24897492	9.92576	18.1318	-0.869274	0.0015	0.0325729	gga-let-7g-3p,gga-miR-125b-5p,gga-miR-128-3p,gga-miR-130b-5p,gga-miR-1329-5p,gga-miR-138-2-3p,gga-miR-138-5p,gga-miR-142-3p,gga-miR-142-5p,gga-miR-146b-3p,gga-miR-1553-3p,gga-miR-1563,gga-miR-1597-3p,gga-miR-16-1-3p,gga-miR-1668-3p,gga-miR-1712-3p,gga-miR-1727,gga-miR-1731-3p,gga-miR-1769-3p,gga-miR-193b-5p,gga-miR-196-1-3p,gga-miR-20b-3p,gga-miR-215-3p,gga-miR-22-5p,gga-miR-23b-3p,gga-miR-26a-5p…
ENSGALT00000011482	ENSGALG00000007090	CPN1	chr6:21583528-21590251	22.9205	9.32766	1.29705	5e-05	0.00220184	gga-miR-155,gga-miR-1784-5p,gga-miR-3530-5p,novel_150,novel_158
ENSGALT00000045693	ENSGALG00000026742	-	AADN03016580.1:4874-5903	208.629	107.762	0.953091	0.0003	0.00968302
ENSGALT00000003980	ENSGALG00000002527	TMEM201	chr21:3421286-3442427	12.4209	24.0169	-0.951276	0.0003	0.00968302	gga-miR-1625-5p,gga-miR-23b-5p,gga-miR-6604-5p
ENSGALT00000003322	ENSGALG00000002125	TMOD1	chrZ:70616134-70631808	2.20608	8.73027	-1.98454	5e-05	0.00220184	gga-miR-1467-5p,gga-miR-1744-3p,gga-miR-200a-3p,gga-miR-20b-3p,gga-miR-2131-5p,gga-miR-27b-3p,gga-miR-6590-3p,gga-miR-6651-5p,gga-miR-7476-3p,novel_156
ENSGALT00000013400	ENSGALG00000008233	BUB1	chr3:3037096-3057283	0.207851	0.919908	-2.14594	5e-05	0.00220184	gga-let-7a-3p,gga-let-7g-3p,gga-miR-138-2-3p,gga-miR-1467-5p,gga-miR-15b-3p,gga-miR-1651-3p,gga-miR-183,gga-miR-187-5p,gga-miR-18a-5p,gga-miR-18b-5p,gga-miR-194,gga-miR-21-3p,gga-miR-218-5p,gga-miR-221-5p,gga-miR-22-5p,gga-miR-30a-3p,gga-miR-3607-5p,gga-miR-489-3p,gga-miR-6516-5p,gga-miR-6546-3p,gga-miR-6649-5p,gga-miR-7476-3p,novel_110,novel_149,novel_158,novel_224
ENSGALT00000025446	ENSGALG00000015779	PM20D2	chr3:75200803-75217332	12.4558	41.0826	-1.72171	5e-05	0.00220184
ENSGALT00000043082	ENSGALG00000026501	-	chrZ:69478172-69551287	29.8726	12.2051	1.29133	0.0011	0.0259076
ENSGALT00000017638	ENSGALG00000010853	C8B	chr8:24731781-24747335	0.0381876	1.83382	-5.58561	0.001	0.0241274
ENSGALT00000036884	ENSGALG00000016462	MYCN	chr3:98778413-98780948	2.02351	5.58115	-1.4637	0.00095	0.0232012
ENSGALT00000023658	ENSGALG00000014681	PCSK1	chrZ:56954952-56986064	0.822108	0.209142	1.97484	0.00035	0.010879
ENSGALT00000023517	ENSGALG00000014585	CCLI10	chr19:4792409-4793550	3.54486	25.3843	-2.84013	5e-05	0.00220184	gga-miR-1453,gga-miR-1560-3p,gga-miR-1628,gga-miR-1676-5p,gga-miR-30b-3p,gga-miR-6608-3p,gga-miR-6649-3p,gga-miR-6663-5p
ENSGALT00000027553	ENSGALG00000017056	DCLK1	chr1:172004086-172233561	0.363268	1.08925	-1.58423	0.0012	0.0276757
ENSGALT00000018866	ENSGALG00000011567	-	chr2:42137314-42175947	0.315174	0.755517	-1.26132	0.0023	0.0442781
ENSGALT00000010419	ENSGALG00000006453	TF	chr9:4096868-4107617	8.4293	43.1062	-2.35441	5e-05	0.00220184
ENSGALT00000002633	ENSGALG00000001716	C15orf59	chr10:1773417-1780302	10.3697	4.72606	1.13367	0.00065	0.0174425	gga-miR-6590-3p
ENSGALT00000026450	ENSGALG00000016400	RSAD2	chr3:94589238-94594293	0.869224	2.93371	-1.75493	0.0017	0.0354438	gga-let-7g-3p,gga-miR-101-3p,gga-miR-103-3p,gga-miR-106-3p,gga-miR-106-5p,gga-miR-107-3p,gga-miR-128-3p,gga-miR-130a-3p,gga-miR-130b-3p,gga-miR-130c-3p,gga-miR-1329-5p,gga-miR-133a-5p,gga-miR-138-1-3p,gga-miR-142-3p,gga-miR-144-3p,gga-miR-1453,gga-miR-1467-5p,gga-miR-1563,gga-miR-15a,gga-miR-15b-5p,gga-miR-15c-5p,gga-miR-1618-5p,gga-miR-16-2-3p,gga-miR-1628,gga-miR-1635,gga-miR-1649-5p,gga-miR-16…
ENSGALT00000005006	ENSGALG00000003163	GNAO1	chr11:2195647-2306313	2.62746	0.467121	2.4918	0.0004	0.0120178
ENSGALT00000010253	ENSGALG00000006343	ACTG2	chr6:18777068-18785435	65.0196	33.895	0.939802	0.0005	0.0142826	gga-miR-1560-3p,gga-miR-15a,gga-miR-15b-5p,gga-miR-15c-5p,gga-miR-1651-5p,gga-miR-16-5p,gga-miR-1685-3p,gga-miR-1703-5p,gga-miR-1781-5p,gga-miR-1784-5p,gga-miR-1805-3p,gga-miR-181a-5p,gga-miR-181b-5p,gga-miR-194,gga-miR-203a,gga-miR-20b-3p,gga-miR-21-3p,gga-miR-215-5p,gga-miR-217-5p,gga-miR-27b-3p,gga-miR-301b-5p,gga-miR-32-3p,gga-miR-3525,gga-miR-3530-5p,gga-miR-3536,gga-miR-3594-3p,gga-miR-456-…
ENSGALT00000044579	ENSGALG00000028854	DUSP23	chr25:1678199-1680026	63.2725	35.354	0.839705	0.002	0.0399303
ENSGALT00000020334	ENSGALG00000012437	IGFBP1	chr2:54998846-55006844	0.241509	0.775219	-1.68253	0.00225	0.0436049
ENSGALT00000032496	ENSGALG00000011533	XRCC3	chr5:50375578-50384291	7.56822	3.1316	1.27305	0.0002	0.00704726	gga-let-7a-3p,gga-let-7a-5p,gga-let-7b,gga-let-7c-5p,gga-let-7d,gga-let-7f-3p,gga-let-7f-5p,gga-let-7g-5p,gga-let-7i,gga-let-7k-5p,gga-miR-138-5p,gga-miR-155,gga-miR-1597-3p,gga-miR-15a,gga-miR-15b-5p,gga-miR-15c-5p,gga-miR-1625-5p,gga-miR-1628,gga-miR-1635,gga-miR-16-5p,gga-miR-16c-5p,gga-miR-1703-5p,gga-miR-1722-5p,gga-miR-1769-3p,gga-miR-1773-3p,gga-miR-1784-5p,gga-miR-2131-5p,gga-miR-21-3p,gg…
ENSGALT00000013724	ENSGALG00000008425	MAP1A	chr10:19691952-19739136	5.21755	13.0566	-1.32334	5e-05	0.00220184
ENSGALT00000023051	ENSGALG00000014252	-	chr1:75569494-75630018	0	1.25096	#NAME?	5e-05	0.00220184
ENSGALT00000035181	ENSGALG00000022191	PFKFB1	JH376257.1:70-1452	711.97	311.723	1.19155	5e-05	0.00220184
ENSGALT00000043192	ENSGALG00000026277	TIGD3	chr2:535883-537155	4.97077	1.8757	1.40604	0.0005	0.0142826
ENSGALT00000036752	ENSGALG00000015404	-	chr2:110878687-110899609	0.867971	2.14415	-1.30469	0.0023	0.0442781
ENSGALT00000018170	ENSGALG00000011141	ITGB6	chr7:21293507-21321944	0.219462	0.748066	-1.76919	0.00195	0.0392457
ENSGALT00000021712	ENSGALG00000013297	BBOX1	chr5:3526416-3559728	30.0609	15.8397	0.924342	0.0016	0.034086
ENSGALT00000027531	ENSGALG00000017040	-	chr1:170575658-170618202	1.33186	4.61243	-1.79208	5e-05	0.00220184
ENSGALT00000024183	ENSGALG00000014995	PGM5	chrZ:25374949-25442564	17.8445	34.0214	-0.93096	0.00075	0.019419
ENSGALT00000044994	ENSGALG00000028318	CDKN1A	chr26:1543126-1545030	40.4648	84.3284	-1.05935	0.00065	0.0174425	gga-miR-106-5p,gga-miR-10a-5p,gga-miR-10b-5p,gga-miR-128-3p,gga-miR-1306-5p,gga-miR-137-3p,gga-miR-1453,gga-miR-15a,gga-miR-15b-5p,gga-miR-15c-5p,gga-miR-1618-3p,gga-miR-1618-5p,gga-miR-1647,gga-miR-16-5p,gga-miR-1664-3p,gga-miR-1666,gga-miR-1682,gga-miR-1684a-5p,gga-miR-1699,gga-miR-16c-5p,gga-miR-1712-3p,gga-miR-1727,gga-miR-1747-5p,gga-miR-1751-5p,gga-miR-1756a,gga-miR-17-5p,gga-miR-1760,gga-m…
ENSGALT00000024687	ENSGALG00000015297	FOXO3	chr3:66702482-66716393	53.2113	96.9629	-0.8657	0.0012	0.0276757	gga-let-7j-3p,gga-miR-106-3p,gga-miR-128-1-5p,gga-miR-128-2-5p,gga-miR-128-3p,gga-miR-138-2-3p,gga-miR-142-5p,gga-miR-1453,gga-miR-1454,gga-miR-147,gga-miR-148a-5p,gga-miR-1585,gga-miR-1597-3p,gga-miR-15a,gga-miR-15b-5p,gga-miR-15c-5p,gga-miR-1635,gga-miR-1647,gga-miR-16-5p,gga-miR-1662,gga-miR-1684a-5p,gga-miR-1685-5p,gga-miR-1699,gga-miR-16c-5p,gga-miR-1708,gga-miR-1710,gga-miR-1731-5p,gga-miR-…
ENSGALT00000018261	ENSGALG00000011200	THBS2	chr3:40680693-40713177	8.45784	2.68119	1.65742	5e-05	0.00220184
ENSGALT00000039082	ENSGALG00000008593	ATP1B4	chr4:16402009-16409172	122.359	262.651	-1.10203	0.0001	0.00398242	gga-miR-103-3p,gga-miR-107-3p,gga-miR-148a-5p,gga-miR-1583,gga-miR-1618-5p,gga-miR-1647,gga-miR-1651-3p,gga-miR-1728-3p,gga-miR-1740-5p,gga-miR-18a-3p,gga-miR-203a,gga-miR-2130,gga-miR-218-5p,gga-miR-301b-5p,gga-miR-30c-1-3p,gga-miR-30e-3p,gga-miR-3529,gga-miR-3531-5p,gga-miR-3594-3p,gga-miR-429-3p,gga-miR-455-3p,gga-miR-6586-5p,gga-miR-6649-3p,gga-miR-6663-5p,gga-miR-6677-5p,novel_158,novel_237,…
ENSGALT00000045171	ENSGALG00000027737	CIDEA	chr2:97144111-97156128	0.925617	2.22934	-1.26813	0.00045	0.0132153
ENSGALT00000014374	ENSGALG00000008845	HAO1	chr3:13999211-14027688	0.165317	0.764443	-2.20917	0.00055	0.0153357	gga-miR-103-3p,gga-miR-107-3p,gga-miR-135a-5p,gga-miR-1551-5p,gga-miR-1560-3p,gga-miR-1651-3p,gga-miR-1740-5p,gga-miR-1744-3p,gga-miR-1756a,gga-miR-1a-1-5p,gga-miR-1a-2-5p,gga-miR-30c-2-3p,gga-miR-6662-3p,gga-miR-6663-5p
ENSGALT00000022568	ENSGALG00000013922	ZP1	chr5:465890-470276	1.21209	0.2941	2.04311	0.00035	0.010879
ENSGALT00000018667	ENSGALG00000011447	GADL1	chr2:40463087-40532241	183.237	99.2233	0.884957	0.00265	0.0487014
ENSGALT00000013109	ENSGALG00000008076	TMEM164	chr4:13658404-13696581	7.48499	18.0326	-1.26854	5e-05	0.00220184	gga-let-7a-5p,gga-let-7b,gga-let-7c-5p,gga-let-7d,gga-let-7f-5p,gga-let-7g-3p,gga-let-7g-5p,gga-let-7i,gga-let-7k-5p,gga-miR-125b-3p,gga-miR-138-1-3p,gga-miR-1416-5p,gga-miR-142-5p,gga-miR-144-5p,gga-miR-1456-5p,gga-miR-1560-3p,gga-miR-1649-5p,gga-miR-1651-3p,gga-miR-1655-5p,gga-miR-1684a-3p,gga-miR-1684b-3p,gga-miR-1706,gga-miR-1720-5p,gga-miR-1759-5p,gga-miR-1769-5p,gga-miR-1a-3p,gga-miR-1b-3p,…
ENSGALT00000043751	ENSGALG00000028982	CMPK2	chr3:94575874-94584183	0.828731	4.05762	-2.29166	5e-05	0.00220184
ENSGALT00000007643	ENSGALG00000004788	TNFAIP8L3	chr10:8648403-8687755	5.02184	22.6988	-2.17633	5e-05	0.00220184
ENSGALT00000001420	ENSGALG00000028102	-	chr18:381894-399588	59.8075	125.257	-1.0665	0.00055	0.0153357
ENSGALT00000002607	ENSGALG00000001697	-	chr12:770512-787917	0.471482	3.71272	-2.9772	5e-05	0.00220184
ENSGALT00000010667	ENSGALG00000006608	-	chr5:13492684-13498364	2.7552	7.94785	-1.52841	0.0001	0.00398242	gga-miR-106-3p,gga-miR-138-5p,gga-miR-146a-5p,gga-miR-146b-5p,gga-miR-146c-5p,gga-miR-148a-3p,gga-miR-1553-3p,gga-miR-1649-5p,gga-miR-1655-5p,gga-miR-1663-3p,gga-miR-1684a-5p,gga-miR-1728-3p,gga-miR-17-3p,gga-miR-1784-5p,gga-miR-1813,gga-miR-18a-3p,gga-miR-21-3p,gga-miR-222b-5p,gga-miR-24-3p,gga-miR-301a-5p,gga-miR-3064-5p,gga-miR-30c-2-3p,gga-miR-33-3p,gga-miR-34a-5p,gga-miR-34b-5p,gga-miR-34c-5…
ENSGALT00000036824	ENSGALG00000022857	-	chr1:97647317-97650579	32.1182	76.6173	-1.25428	0.00085	0.0212791
ENSGALT00000023364	ENSGALG00000014471	CAT	chr5:17973920-17995154	15.3988	27.0133	-0.810849	0.00235	0.0449519
ENSGALT00000043563	ENSGALG00000026970	-	chr5:1592826-1594156	107.107	225.454	-1.07378	0.00015	0.0055394	gga-miR-146a-3p,gga-miR-15a,gga-miR-15b-5p,gga-miR-15c-5p,gga-miR-1647,gga-miR-1651-3p,gga-miR-16-5p,gga-miR-1684a-5p,gga-miR-16c-5p,gga-miR-1708,gga-miR-1747-5p,gga-miR-18a-3p,gga-miR-1c,gga-miR-23b-5p
ENSGALT00000010502	ENSGALG00000006500	NDE1	chr14:7542920-7555025	31.5197	14.4426	1.12593	5e-05	0.00220184
ENSGALT00000010504	ENSGALG00000006501	GGT5	chr15:8357676-8374452	7.53376	14.4982	-0.944434	0.0017	0.0354438
ENSGALT00000044368	ENSGALG00000026613	S100A4	chr25:727118-727862	79.1552	35.4036	1.16079	0.0003	0.00968302	gga-miR-1618-3p,gga-miR-3529,gga-miR-6594-5p
ENSGALT00000029098	ENSGALG00000018378	ND2	chrMT:5240-6281	199.014	94.706	1.07134	0.0001	0.00398242
ENSGALT00000004153	ENSGALG00000002637	RBP7	chr21:3590984-3592942	10.1716	2.23604	2.18553	0.00015	0.0055394
ENSGALT00000007763	ENSGALG00000004859	ZNFX1	chr20:7062872-7075426	4.71519	9.32674	-0.984059	0.00035	0.010879
ENSGALT00000036809	ENSGALG00000015128	AQP4	chr2:104100789-104109628	8.90691	19.3496	-1.11931	0.00095	0.0232012	gga-let-7a-5p,gga-let-7b,gga-let-7c-5p,gga-let-7d,gga-let-7f-5p,gga-let-7g-5p,gga-let-7i,gga-let-7j-3p,gga-let-7k-5p,gga-miR-1560-3p,gga-miR-1677-3p,gga-miR-1731-5p,gga-miR-1740-5p,gga-miR-1781-5p,gga-miR-1803,gga-miR-1813,gga-miR-196-5p,gga-miR-200b-3p,gga-miR-22-3p,gga-miR-30a-3p,gga-miR-3530-5p,gga-miR-429-3p,gga-miR-489-3p,gga-miR-6548-5p,gga-miR-6649-3p,gga-miR-6669-3p,novel_85
ENSGALT00000010491	ENSGALG00000006491	ANKRD1	chr6:19193100-19202303	318.206	1096.96	-1.78547	0.0001	0.00398242	gga-let-7g-3p,gga-miR-106-3p,gga-miR-106-5p,gga-miR-10a-5p,gga-miR-10b-5p,gga-miR-122-3p,gga-miR-130b-5p,gga-miR-138-2-3p,gga-miR-138-5p,gga-miR-146a-3p,gga-miR-146c-3p,gga-miR-148a-3p,gga-miR-155,gga-miR-1561,gga-miR-1590,gga-miR-15a,gga-miR-15b-3p,gga-miR-15b-5p,gga-miR-15c-5p,gga-miR-16-1-3p,gga-miR-16-2-3p,gga-miR-1635,gga-miR-1649-5p,gga-miR-16-5p,gga-miR-1668-3p,gga-miR-16c-5p,gga-miR-1703-…
ENSGALT00000007042	ENSGALG00000004420	SDK1	chr14:3522006-3875659	2.24616	4.65612	-1.05167	0.00035	0.010879
ENSGALT00000019173	ENSGALG00000011740	MGP	chr1:47886139-47891373	193.388	478.19	-1.30609	5e-05	0.00220184	gga-miR-125b-5p,gga-miR-128-3p,gga-miR-137-3p,gga-miR-15a,gga-miR-15b-5p,gga-miR-15c-3p,gga-miR-15c-5p,gga-miR-1651-3p,gga-miR-16-5p,gga-miR-16c-5p,gga-miR-214,gga-miR-2188-5p,gga-miR-222a,gga-miR-222b-3p,gga-miR-3530-5p,gga-miR-6615-5p
ENSGALT00000007609	ENSGALG00000004771	C1QB	chr21:6058691-6063086	8.89847	22.9523	-1.36701	0.0001	0.00398242	gga-miR-1771,gga-miR-215-3p,gga-miR-7476-3p
ENSGALT00000007608	ENSGALG00000021569	C1QA	chr21:6064484-6066427	19.38	38.1065	-0.975469	0.0003	0.00968302	gga-miR-128-3p,gga-miR-1329-5p,gga-miR-138-2-3p,gga-miR-1649-5p,gga-miR-1699,gga-miR-1751-5p,gga-miR-1756a,gga-miR-222b-5p,gga-miR-22-3p,gga-miR-29a-5p,gga-miR-3532-3p,gga-miR-6663-5p,novel_204
ENSGALT00000040572	ENSGALG00000024047	MYCL	chr23:5485392-5489141	0.530146	2.03853	-1.94307	0.0006	0.0163993
ENSGALT00000008716	ENSGALG00000005426	FREM1	chrZ:31576517-31643574	0.811162	2.00483	-1.30542	0.0001	0.00398242
ENSGALT00000000735	ENSGALG00000000533	SRSF3	chr26:1527548-1533439	12.9284	4.92085	1.39357	0.0021	0.0414028	gga-miR-101-3p,gga-miR-101-3p,gga-miR-125b-3p,gga-miR-133a-5p,gga-miR-144-3p,gga-miR-144-3p,gga-miR-1454,gga-miR-1563,gga-miR-1668-3p,gga-miR-1677-5p,gga-miR-1781-5p,gga-miR-194,gga-miR-223,gga-miR-383-5p,gga-miR-458b-5p,gga-miR-489-3p,gga-miR-489-3p,gga-miR-6544-3p,gga-miR-6544-5p,novel_237,novel_85,novel_85
ENSGALT00000011174	ENSGALG00000006899	-	chr24:4389354-4392182	1438.2	787.245	0.869383	0.0013	0.0293645	gga-miR-138-2-3p,gga-miR-15a,gga-miR-15b-5p,gga-miR-15c-5p,gga-miR-1662,gga-miR-1668-3p,gga-miR-2131-3p,gga-miR-24-3p,gga-miR-3525,gga-miR-3539,gga-miR-6660-3p,gga-miR-7476-3p,novel_129
ENSGALT00000015699	ENSGALG00000009639	-	chr4:24429942-24468687	0.0586068	0.74718	-3.67231	5e-05	0.00220184
ENSGALT00000017692	ENSGALG00000010884	DDX24	chr5:44684679-44696942	4.46736	9.33905	-1.06385	0.00035	0.010879
ENSGALT00000026856	ENSGALG00000016635	MXRA5	chr1:127679909-127698770	23.3329	49.1041	-1.07348	0.0001	0.00398242
ENSGALT00000009875	ENSGALG00000006120	PKD2L2	chr13:13728685-13739566	13.4152	25.1857	-0.908738	0.00105	0.0250117	gga-let-7g-3p,gga-miR-101-3p,gga-miR-103-3p,gga-miR-107-3p,gga-miR-125b-3p,gga-miR-125b-5p,gga-miR-128-3p,gga-miR-1306-5p,gga-miR-130a-5p,gga-miR-130c-5p,gga-miR-1329-5p,gga-miR-138-1-3p,gga-miR-144-3p,gga-miR-1467-5p,gga-miR-146a-5p,gga-miR-146b-5p,gga-miR-146c-5p,gga-miR-148a-3p,gga-miR-148a-5p,gga-miR-1583,gga-miR-16-1-3p,gga-miR-1641,gga-miR-1651-3p,gga-miR-1651-5p,gga-miR-1655-5p,gga-miR-167…
ENSGALT00000013590	ENSGALG00000008349	LMCD1	chr12:19214896-19234835	16.3024	5.78216	1.4954	5e-05	0.00220184	gga-miR-1747-5p,gga-miR-23b-3p
ENSGALT00000009128	ENSGALG00000005692	CRISPLD2	chr11:16374570-16399831	7.58077	2.6303	1.52712	5e-05	0.00220184
ENSGALT00000034784	ENSGALG00000021520	TMEM8C	chr17:6958312-6965254	0.224265	2.3608	-3.396	0.00085	0.0212791	gga-miR-140-3p,gga-miR-1451-5p,gga-miR-1699,gga-miR-1728-3p,gga-miR-1773-5p,gga-miR-30b-3p,gga-miR-3533,gga-miR-3540,gga-miR-6631-5p,gga-miR-6645-5p,gga-miR-6665-5p,gga-miR-7441-3p,novel_129
ENSGALT00000019370	ENSGALG00000011875	TRPC3	chr4:53296272-53334717	6.43734	0.58712	3.45474	5e-05	0.00220184	gga-miR-10a-3p,gga-miR-1329-5p,gga-miR-142-5p,gga-miR-1467-5p,gga-miR-1551-5p,gga-miR-1585,gga-miR-1597-3p,gga-miR-15b-3p,gga-miR-1677-5p,gga-miR-1684a-3p,gga-miR-1684b-3p,gga-miR-1685-3p,gga-miR-196-1-3p,gga-miR-21-3p,gga-miR-221-5p,gga-miR-23b-5p,gga-miR-26a-5p,gga-miR-34c-3p,gga-miR-6550-3p,gga-miR-6582-5p,gga-miR-6685-3p,novel_117,novel_158,novel_249
ENSGALT00000010084	ENSGALG00000006236	TPH1	chr5:11839354-11849927	3.34161	0.464153	2.84787	5e-05	0.00220184	gga-miR-148a-5p,gga-miR-1559-3p,gga-miR-3536
ENSGALT00000018074	ENSGALG00000011094	PDE4B	chr8:27415315-27426443	15.5228	7.25663	1.09702	5e-05	0.00220184	gga-miR-101-3p,gga-miR-106-5p,gga-miR-1306-5p,gga-miR-144-3p,gga-miR-1557,gga-miR-1618-3p,gga-miR-1625-5p,gga-miR-1628,gga-miR-1635,gga-miR-1668-3p,gga-miR-1682,gga-miR-1685-3p,gga-miR-1699,gga-miR-1703-5p,gga-miR-1740-5p,gga-miR-17-5p,gga-miR-1769-3p,gga-miR-1782,gga-miR-20a-5p,gga-miR-20b-5p,gga-miR-2131-5p,gga-miR-21-3p,gga-miR-215-3p,gga-miR-216b,gga-miR-219b,gga-miR-23b-3p,gga-miR-34a-5p,gga…
ENSGALT00000010902	ENSGALG00000006743	YWHAH	chr15:8822952-8831280	66.555	135.353	-1.02411	0.00025	0.00841976	gga-let-7a-2-3p,gga-let-7c-3p,gga-miR-103-3p,gga-miR-106-5p,gga-miR-107-3p,gga-miR-130a-3p,gga-miR-130b-3p,gga-miR-130c-3p,gga-miR-138-1-3p,gga-miR-138-2-3p,gga-miR-15a,gga-miR-15b-5p,gga-miR-15c-5p,gga-miR-16-5p,gga-miR-16c-5p,gga-miR-17-5p,gga-miR-1781-5p,gga-miR-20a-5p,gga-miR-20b-5p,gga-miR-217-5p,gga-miR-23b-3p,gga-miR-301b-3p,gga-miR-32-3p,gga-miR-33-5p,gga-miR-3533,gga-miR-3539,gga-miR-383…
ENSGALT00000009463	ENSGALG00000005887	PXDNL	chr20:9382941-9424831	1.37085	3.49705	-1.35107	5e-05	0.00220184
ENSGALT00000018810	ENSGALG00000011537	PDE10A	chr3:42463950-42626252	7.08864	16.7407	-1.23978	5e-05	0.00220184
ENSGALT00000010751	ENSGALG00000006647	DUSP8	chr5:13542900-13564314	15.5328	7.92605	0.970646	0.00125	0.0285072
ENSGALT00000025999	ENSGALG00000016142	Mx	chr1:108280288-108296301	1.21974	8.31016	-2.7683	5e-05	0.00220184	gga-miR-155,gga-miR-1641,gga-miR-1759-5p,gga-miR-365b-5p,gga-miR-460b-5p,gga-miR-6590-3p
ENSGALT00000023694	ENSGALG00000014699	MEGF10	chrZ:56172596-56274452	5.82713	10.026	-0.782893	0.0027	0.0493079
ENSGALT00000014844	ENSGALG00000009118	PIT54	LGE64:545397-552733	0.0722073	10.1523	-7.13545	0.00035	0.010879
ENSGALT00000046090	ENSGALG00000028844	WDR83OS	AADN03018792.1:20-1947	67.9509	34.8923	0.961586	0.00015	0.0055394
ENSGALT00000007198	ENSGALG00000004522	CASC5	chr5:920666-948755	0.262885	0.775189	-1.56011	0.0002	0.00704726
ENSGALT00000046024	ENSGALG00000026187	NMNAT3	chr9:5438650-5460021	3.58614	1.49604	1.26129	0.00185	0.0377228
ENSGALT00000020006	ENSGALG00000012250	-	chr4:59594469-59604806	0.539338	4.62805	-3.10114	5e-05	0.00220184
ENSGALT00000021298	ENSGALG00000013049	SMARCD3	chr2:29877-90506	21.8738	40.0676	-0.873231	0.00095	0.0232012
ENSGALT00000014125	ENSGALG00000008678	KNG1	chr9:15642887-15659677	0.344973	4.05647	-3.55567	5e-05	0.00220184
ENSGALT00000037199	ENSGALG00000022964	-	chr1:75682821-75711590	0.035917	2.93699	-6.35353	0.00025	0.00841976
ENSGALT00000040709	ENSGALG00000000172	MYOG	chr26:960277-964046	2.95484	9.33879	-1.66015	5e-05	0.00220184	gga-miR-106-3p,gga-miR-128-3p,gga-miR-130a-5p,gga-miR-130c-5p,gga-miR-1716,gga-miR-1727,gga-miR-17-3p,gga-miR-1786,gga-miR-29a-5p,gga-miR-455-3p
ENSGALT00000004876	ENSGALG00000003085	CDK1	chr6:8142504-8170935	1.72353	6.23891	-1.85593	0.0002	0.00704726	gga-miR-138-2-3p
ENSGALT00000045264	ENSGALG00000027963	COX7C	chrZ:61059201-61062815	145.378	74.2356	0.96962	0.0003	0.00968302	gga-let-7a-2-3p,gga-let-7c-3p,gga-miR-103-3p,gga-miR-106-3p,gga-miR-107-3p,gga-miR-144-5p,gga-miR-15c-3p,gga-miR-1605,gga-miR-1668-3p,gga-miR-1674,gga-miR-1677-3p,gga-miR-1677-5p,gga-miR-1684a-5p,gga-miR-1728-3p,gga-miR-17-3p,gga-miR-1744-3p,gga-miR-181a-5p,gga-miR-181b-5p,gga-miR-194,gga-miR-196-1-3p,gga-miR-1a-1-5p,gga-miR-1a-2-5p,gga-miR-200a-5p,gga-miR-219b,gga-miR-221-3p,gga-miR-222a,gga-miR…
ENSGALT00000015891	ENSGALG00000009771	-	chr1:1734-16308	5.68447	2.51073	1.17892	0.00055	0.0153357
ENSGALT00000015897	ENSGALG00000009690	CENPF	chr3:20356019-20391564	0.371817	1.31113	-1.81815	5e-05	0.00220184	gga-miR-130b-5p,gga-miR-140-5p,gga-miR-1751-5p,gga-miR-196-1-3p,gga-miR-20a-3p,gga-miR-3538,gga-miR-383-5p,gga-miR-6544-5p
ENSGALT00000041159	ENSGALG00000027955	-	chr16:389808-394217	0.507114	2.0078	-1.98524	5e-05	0.00220184
ENSGALT00000005651	ENSGALG00000003568	PPP1R16B	chr20:4109315-4154694	3.62923	1.73648	1.0635	0.00235	0.0449519	gga-miR-106-3p,gga-miR-148a-3p,gga-miR-16-1-3p,gga-miR-1677-3p,gga-miR-17-3p,gga-miR-1803,gga-miR-194,gga-miR-221-5p,gga-miR-223,gga-miR-24-3p,gga-miR-30c-1-3p,gga-miR-460a-5p,gga-miR-6516-5p,gga-miR-6544-3p,gga-miR-6550-3p,gga-miR-6609-3p,gga-miR-6677-5p,novel_130
ENSGALT00000026336	ENSGALG00000016325	GSTA3	chr3:87798976-87804665	2.81452	10.4068	-1.88657	0.00015	0.0055394	gga-miR-1731-3p,gga-miR-199-5p,gga-miR-203a,gga-miR-30a-3p,gga-miR-34b-5p,gga-miR-6663-5p
ENSGALT00000037170	ENSGALG00000015789	CNR1	chr3:75580392-75593814	1.14832	2.95113	-1.36174	0.00145	0.0317478
ENSGALT00000033740	ENSGALG00000020995	-	chr11:16301761-16302919	23.3439	4.29156	2.44347	5e-05	0.00220184
ENSGALT00000021310	ENSGALG00000013057	-	chr1:62215177-62227083	1.52839	5.1522	-1.75318	5e-05	0.00220184
ENSGALT00000023495	ENSGALG00000014569	PNPLA2	chr5:15118616-15140092	18.1369	58.7688	-1.69612	5e-05	0.00220184
ENSGALT00000008368	ENSGALG00000005210	WNK2	chr12:6453844-6563101	25.9877	8.94352	1.53892	5e-05	0.00220184
ENSGALT00000007518	ENSGALG00000004721	M2.	chr14:4438734-4439760	27.1432	13.3585	1.02283	0.0011	0.0259076
ENSGALT00000011898	ENSGALG00000007357	BCL6	chr9:14257891-14274166	14.5386	32.5591	-1.16317	5e-05	0.00220184	gga-let-7j-3p,gga-miR-10a-5p,gga-miR-10b-5p,gga-miR-146a-5p,gga-miR-146b-5p,gga-miR-146c-5p,novel_237
ENSGALT00000040518	ENSGALG00000004838	BUB1B	chr5:601358-621958	0.372193	1.12189	-1.59182	0.0009	0.022252
ENSGALT00000006930	ENSGALG00000004343	HPD	chr15:5682529-5686156	0.409597	5.06833	-3.62923	5e-05	0.00220184	gga-miR-1553-5p,gga-miR-1664-3p,gga-miR-3064-5p,gga-miR-32-5p,gga-miR-6594-5p,gga-miR-6685-5p,gga-miR-92-3p,novel_237
ENSGALT00000028082	ENSGALG00000017394	INSIG1	chr2:7827460-7832977	103.672	55.3209	0.906128	0.00115	0.0267697	gga-miR-101-3p,gga-miR-103-3p,gga-miR-107-3p,gga-miR-125b-3p,gga-miR-130a-3p,gga-miR-130a-5p,gga-miR-130b-3p,gga-miR-130c-3p,gga-miR-130c-5p,gga-miR-138-2-3p,gga-miR-142-5p,gga-miR-144-3p,gga-miR-146b-3p,gga-miR-15a,gga-miR-15b-5p,gga-miR-15c-5p,gga-miR-16-1-3p,gga-miR-1651-3p,gga-miR-16-5p,gga-miR-1676-5p,gga-miR-1677-5p,gga-miR-16c-5p,gga-miR-1720-5p,gga-miR-1727,gga-miR-1771,gga-miR-1781-3p,gg…
ENSGALT00000012662	ENSGALG00000007806	FGF16	chr4:12750299-12760703	16.8492	4.39983	1.93716	5e-05	0.00220184
ENSGALT00000031979	ENSGALG00000008741	PROKR2	chr3:11272176-11281262	10.9018	2.73964	1.99251	5e-05	0.00220184	gga-miR-137-3p,gga-miR-146c-3p,gga-miR-200a-3p,gga-miR-200b-5p,gga-miR-2131-5p,gga-miR-29a-5p,gga-miR-32-5p,gga-miR-3525,gga-miR-455-5p,gga-miR-6586-5p,gga-miR-6649-5p,novel_229
ENSGALT00000005678	ENSGALG00000003589	VTN	chr19:5641392-5645577	0.195876	12.1029	-5.94927	5e-05	0.00220184	gga-miR-138-5p,gga-miR-1737,gga-miR-1754-5p,gga-miR-30b-3p
ENSGALT00000005672	ENSGALG00000003584	KPNA2	chr18:6953317-6958961	1.78769	4.04061	-1.17647	0.00235	0.0449519	gga-let-7g-3p,gga-miR-106-5p,gga-miR-135a-5p,gga-miR-17-5p,gga-miR-196-5p,gga-miR-20a-5p,gga-miR-20b-5p,gga-miR-219b,gga-miR-26a-5p,gga-miR-30a-3p,gga-miR-3525,gga-miR-3607-5p
ENSGALT00000002379	ENSGALG00000001565	C5	chr17:8319162-8342836	0.0767772	1.54205	-4.32802	0.0001	0.00398242
ENSGALT00000041135	ENSGALG00000024332	CDC34	chr28:2609548-2615332	22.3006	12.416	0.844876	0.00265	0.0487014	gga-let-7a-5p,gga-let-7b,gga-let-7c-5p,gga-let-7d,gga-let-7f-5p,gga-let-7g-5p,gga-let-7i,gga-let-7k-5p,gga-miR-1605,gga-miR-1699,gga-miR-1740-5p,gga-miR-193b-5p,gga-miR-6548-5p,novel_57
ENSGALT00000026320	ENSGALG00000016313	GCLC	chr3:87606763-87624294	13.6798	25.4938	-0.898095	0.00105	0.0250117
ENSGALT00000014086	ENSGALG00000008646	HRG	chr9:15630562-15640423	0.137923	4.44053	-5.0088	0.0008	0.0203273
ENSGALT00000000424	ENSGALG00000000318	CSRP1	chr26:759990-765373	23.9647	11.5323	1.05523	0.00045	0.0132153	gga-miR-138-5p,gga-miR-1553-3p,gga-miR-15a,gga-miR-15b-5p,gga-miR-15c-5p,gga-miR-1618-3p,gga-miR-1635,gga-miR-16-5p,gga-miR-1668-3p,gga-miR-1682,gga-miR-16c-5p,gga-miR-1736-5p,gga-miR-1737,gga-miR-1744-3p,gga-miR-1751-5p,gga-miR-1773-5p,gga-miR-1779,gga-miR-214,gga-miR-22-3p,gga-miR-383-5p,gga-miR-456-3p,gga-miR-6557-3p,gga-miR-6586-5p,gga-miR-6604-5p,gga-miR-6608-3p,gga-miR-6677-5p,gga-miR-6685-…
ENSGALT00000029077	ENSGALG00000018357	ND6	chrMT:16183-16705	430.272	163.524	1.39574	5e-05	0.00220184
ENSGALT00000029102	ENSGALG00000018382	ND1	chrMT:4049-5024	180.432	92.6863	0.961027	0.00035	0.010879
ENSGALT00000014160	ENSGALG00000008701	XDH	chr3:4394626-4438268	0.344738	1.46478	-2.08711	5e-05	0.00220184	gga-miR-1551-3p,gga-miR-1563,gga-miR-2130,gga-miR-365b-5p,gga-miR-499-5p
ENSGALT00000004681	ENSGALG00000002960	HMGCS2	chr8:4229377-4233158	0.110336	3.00948	-4.76954	0.0004	0.0120178
ENSGALT00000037637	ENSGALG00000013105	-	chr2:79528765-79547285	1.98257	12.1888	-2.62011	5e-05	0.00220184
ENSGALT00000014768	ENSGALG00000009076	NDUFB5	chr9:16903952-16907474	571.628	316.411	0.853278	0.0018	0.0369631	gga-miR-2129,gga-miR-214,gga-miR-217-5p,gga-miR-3536
ENSGALT00000006308	ENSGALG00000003957	APOH	chr18:7724173-7733771	0.101933	2.94777	-4.85393	5e-05	0.00220184
ENSGALT00000005653	ENSGALG00000003570	PURH	chr7:4312645-4330369	22.3694	40.1117	-0.842495	0.00125	0.0285072	gga-miR-138-5p,gga-miR-1677-5p,gga-miR-2131-5p,gga-miR-3530-5p,gga-miR-6548-5p,gga-miR-6677-5p,gga-miR-7476-3p
ENSGALT00000009303	ENSGALG00000005791	JPH3	chr11:17334738-17375214	54.5427	29.2783	0.897554	0.00045	0.0132153
ENSGALT00000000053	ENSGALG00000000040	FAM195A	chr14:13563685-13566890	107.427	56.0609	0.938286	0.00025	0.00841976
ENSGALT00000020302	ENSGALG00000012420	LGALS1	chr1:51010960-51014093	95.4151	190.384	-0.996619	0.00045	0.0132153
ENSGALT00000010525	ENSGALG00000006513	F9	chr4:4989701-5002303	0.160099	0.961523	-2.58636	0.00255	0.0476426
ENSGALT00000036295	ENSGALG00000001709	MUSTN1	chr12:800690-804117	565.974	187.727	1.5921	5e-05	0.00220184	gga-miR-130a-3p,gga-miR-130a-5p,gga-miR-130b-3p,gga-miR-130c-3p,gga-miR-130c-5p,gga-miR-1467-5p,gga-miR-1674,gga-miR-1813,gga-miR-204,gga-miR-27b-5p,gga-miR-301b-3p,gga-miR-454-3p,gga-miR-6544-3p
ENSGALT00000044113	ENSGALG00000027415	GRIN2C	chr18:10769811-10777868	0.377356	1.14725	-1.60418	0.0026	0.0481664
ENSGALT00000010981	ENSGALG00000006790	KIF11	chr6:20272560-20290598	1.2577	3.26634	-1.37689	5e-05	0.00220184
ENSGALT00000028239	ENSGALG00000004772	-	chr16:380197-384541	0	2.43105	#NAME?	5e-05	0.00220184
ENSGALT00000019784	ENSGALG00000012111	TMEM37	chr7:27874840-27876426	5.68829	2.35924	1.26967	0.0025	0.0469915	gga-miR-103-3p,gga-miR-107-3p,gga-miR-125b-5p,gga-miR-128-3p,gga-miR-1329-5p,gga-miR-137-3p,gga-miR-138-5p,gga-miR-146a-3p,gga-miR-148a-3p,gga-miR-1551-3p,gga-miR-15a,gga-miR-15b-5p,gga-miR-15c-5p,gga-miR-1628,gga-miR-1635,gga-miR-1641,gga-miR-16-5p,gga-miR-1662,gga-miR-1668-3p,gga-miR-1671,gga-miR-1677-3p,gga-miR-1699,gga-miR-16c-5p,gga-miR-1706,gga-miR-1727,gga-miR-1731-3p,gga-miR-1754-5p,gga-m…
ENSGALT00000026617	ENSGALG00000016500	FKBP1B	chr3:103866155-103869947	12.336	56.4143	-2.19318	5e-05	0.00220184
ENSGALT00000012213	ENSGALG00000007552	GLS	chr7:7354787-7407111	183.695	85.2977	1.10673	0.00025	0.00841976
ENSGALT00000044266	ENSGALG00000027323	-	chr18:350874-373463	1.94757	6.09602	-1.6462	5e-05	0.00220184
ENSGALT00000024538	ENSGALG00000015207	F5	chr1:83010007-83046065	1.58521	2.98951	-0.915237	0.00125	0.0285072
ENSGALT00000016878	ENSGALG00000010363	HERC3	chr4:34496080-34542198	7.30143	16.3135	-1.15982	5e-05	0.00220184	gga-let-7g-3p,gga-miR-106-3p,gga-miR-130a-3p,gga-miR-130b-3p,gga-miR-130c-3p,gga-miR-133a-5p,gga-miR-137-3p,gga-miR-1416-5p,gga-miR-142-5p,gga-miR-1583,gga-miR-1647,gga-miR-1649-5p,gga-miR-1684a-5p,gga-miR-1685-3p,gga-miR-1699,gga-miR-1727,gga-miR-1736-3p,gga-miR-17-3p,gga-miR-1771,gga-miR-1781-5p,gga-miR-1786,gga-miR-181b-1-3p,gga-miR-18a-5p,gga-miR-18b-5p,gga-miR-19a-3p,gga-miR-19b-3p,gga-miR-2…
ENSGALT00000011466	ENSGALG00000007077	CPT1A	chr5:15964388-15997992	5.89154	24.9317	-2.08126	5e-05	0.00220184	gga-miR-1798-3p,gga-miR-181a-5p,gga-miR-181b-5p,gga-miR-6645-5p
ENSGALT00000024507	ENSGALG00000015189	REEP6	AADN03023269.1:782-1624	0	0.603304	#NAME?	0.0005	0.0142826
ENSGALT00000046200	ENSGALG00000011509	C3d	AADN03022998.1:20-17720	2.87794	13.2708	-2.20514	5e-05	0.00220184
ENSGALT00000010439	ENSGALG00000006464	PDRG1	chr20:10431991-10433839	89.0786	48.5308	0.876179	0.0018	0.0369631
ENSGALT00000009316	ENSGALG00000005801	CHRNA4	chr20:9218844-9237447	0.206011	1.3557	-2.71825	0.0004	0.0120178
ENSGALT00000023956	ENSGALG00000014840	C6	chrZ:12824878-12849014	0	0.654402	#NAME?	5e-05	0.00220184	gga-miR-146b-3p,gga-miR-1553-3p,gga-miR-1618-5p,gga-miR-6572-5p
ENSGALT00000013966	ENSGALG00000008575	GNMT	chr3:15379650-15381158	3.95677	10.3186	-1.38286	0.0011	0.0259076
ENSGALT00000024871	ENSGALG00000015419	PENK	chr2:111076868-111081312	1.38365	12.882	-3.21881	5e-05	0.00220184
ENSGALT00000011798	ENSGALG00000007283	-	chr14:9728213-9799344	0.997104	0	inf	0.0018	0.0369631
ENSGALT00000000877	ENSGALG00000000619	ANGPTL4	chr28:849860-858519	0.247364	2.08051	-3.07223	5e-05	0.00220184
ENSGALT00000024116	ENSGALG00000014950	-	chr3:63221514-63228070	0	1.02599	#NAME?	5e-05	0.00220184	gga-miR-140-5p,gga-miR-22-5p,gga-miR-30a-3p,gga-miR-30e-3p,gga-miR-3539,gga-miR-6547-5p,novel_85
ENSGALT00000005616	ENSGALG00000003550	ARHGAP40	chr20:4036300-4076622	2.91382	6.44902	-1.14617	0.0001	0.00398242	gga-miR-135a-5p,gga-miR-1560-3p,novel_85
ENSGALT00000003282	ENSGALG00000002103	TPPP3	chr11:1213865-1215689	13.2976	3.30575	2.00811	5e-05	0.00220184	gga-miR-103-3p,gga-miR-107-3p,gga-miR-1569,gga-miR-1579,gga-miR-1618-5p,gga-miR-1751-5p,gga-miR-1798-5p,gga-miR-9-5p
ENSGALT00000045091	ENSGALG00000027168	CCDC3	chr1:6492587-6533393	1.8664	5.31308	-1.50929	5e-05	0.00220184
ENSGALT00000044582	ENSGALG00000026537	-	AADN03014988.1:20-1566	20.1207	8.12331	1.30854	0.0021	0.0414028
ENSGALT00000035203	ENSGALG00000021692	-	chr28:794174-797199	366.752	210.825	0.798757	0.0014	0.0309927	gga-miR-1c
ENSGALT00000011818	ENSGALG00000007300	-	chr18:10246615-10250302	6.39223	17.2566	-1.43275	5e-05	0.00220184	gga-miR-130a-3p,gga-miR-130b-3p,gga-miR-130c-3p,gga-miR-133a-3p,gga-miR-133b,gga-miR-133c-3p,gga-miR-1451-5p,gga-miR-148a-3p,gga-miR-148a-5p,gga-miR-15a,gga-miR-15b-5p,gga-miR-15c-5p,gga-miR-16-5p,gga-miR-1668-3p,gga-miR-1676-5p,gga-miR-16c-5p,gga-miR-1727,gga-miR-1736-3p,gga-miR-1737,gga-miR-1769-3p,gga-miR-1813,gga-miR-181a-5p,gga-miR-181b-2-3p,gga-miR-181b-5p,gga-miR-18a-3p,gga-miR-19a-3p,gga-…
ENSGALT00000036466	ENSGALG00000017046	OSF-2	chr1:171293437-171327674	23.582	77.9656	-1.72515	5e-05	0.00220184	gga-miR-130b-5p,gga-miR-1813
ENSGALT00000043056	ENSGALG00000025810	CCNB3	chr4:1813108-1815939	0.655947	2.44736	-1.89958	0.00085	0.0212791	gga-miR-128-3p,gga-miR-130a-5p,gga-miR-130c-5p,gga-miR-16-2-3p
ENSGALT00000002634	ENSGALG00000001717	SLC16A1	chr26:3552667-3567609	11.5444	5.97881	0.949259	0.00015	0.0055394	gga-let-7g-3p,gga-miR-101-2-5p,gga-miR-101-3p,gga-miR-106-3p,gga-miR-125b-5p,gga-miR-135a-5p,gga-miR-138-5p,gga-miR-140-3p,gga-miR-144-3p,gga-miR-1453,gga-miR-1467-5p,gga-miR-146a-3p,gga-miR-146a-5p,gga-miR-146b-5p,gga-miR-146c-5p,gga-miR-153-3p,gga-miR-1551-5p,gga-miR-1585,gga-miR-15a,gga-miR-15b-5p,gga-miR-15c-5p,gga-miR-16-1-3p,gga-miR-1618-5p,gga-miR-1647,gga-miR-1649-5p,gga-miR-1655-5p,gga-m…
ENSGALT00000019054	ENSGALG00000020180	ALB	chr4:50253144-50269174	0.249083	139.638	-9.13085	5e-05	0.00220184
ENSGALT00000043356	ENSGALG00000025996	MKI67	chr6:32890713-32910556	1.02746	3.07044	-1.57937	5e-05	0.00220184
ENSGALT00000044391	ENSGALG00000027906	-	JH375271.1:3225-7892	5.70754	11.0396	-0.951754	0.0009	0.022252
ENSGALT00000013121	ENSGALG00000008084	NDUFS3	chr5:22088780-22093418	89.2225	49.2178	0.858226	0.0013	0.0293645	gga-miR-383-5p,gga-miR-6544-5p
ENSGALT00000008013	ENSGALG00000005004	SAMD8	chr6:14439770-14445287	34.1192	58.7234	-0.783353	0.0027	0.0493079
ENSGALT00000018821	ENSGALG00000012286	AMPH	chr2:49737411-49842302	0.088708	1.50832	-4.08773	5e-05	0.00220184
ENSGALT00000004729	ENSGALG00000002988	PHGDH	chr8:4233644-4236981	0.671923	4.83072	-2.84587	5e-05	0.00220184	gga-miR-1553-3p,gga-miR-30b-3p
ENSGALT00000018558	ENSGALG00000011376	ANKRD9	chr5:49550496-49551932	73.4139	24.181	1.60218	5e-05	0.00220184
ENSGALT00000044071	ENSGALG00000027890	-	JH375874.1:2927-5777	1.56906	6.67767	-2.08944	0.0002	0.00704726
ENSGALT00000040062	ENSGALG00000003922	TOP2A	chr27:4417747-4434189	0.713701	2.53018	-1.82585	5e-05	0.00220184
ENSGALT00000012523	ENSGALG00000007723	NAT9	chr18:10720382-10724995	22.7152	12.1191	0.906372	0.00055	0.0153357	gga-miR-138-5p,gga-miR-1685-5p,gga-miR-1756a,gga-miR-1782,gga-miR-196-5p,gga-miR-2129,gga-miR-3064-5p,gga-miR-34a-5p,gga-miR-34c-5p,gga-miR-6572-5p,gga-miR-6651-5p,gga-miR-6669-3p,gga-miR-7476-3p,gga-miR-7476-5p,novel_229,novel_85
ENSGALT00000013929	ENSGALG00000008551	CRELD2	chr1:18657757-18668817	4.05335	9.54666	-1.23588	0.00035	0.010879	gga-miR-130b-3p,gga-miR-130c-3p,gga-miR-1712-3p,gga-miR-206,gga-miR-301b-3p,gga-miR-30a-3p,gga-miR-3533,gga-miR-454-3p,gga-miR-6516-5p,gga-miR-6575-5p,gga-miR-6664-3p,gga-miR-7441-3p,novel_57,novel_83
ENSGALT00000008355	ENSGALG00000005204	-	chr15:8101743-8107045	9.92617	21.2221	-1.09626	0.0001	0.00398242	gga-miR-103-3p,gga-miR-107-3p,gga-miR-130c-3p,gga-miR-140-5p,gga-miR-1451-5p,gga-miR-1453,gga-miR-1583,gga-miR-15a,gga-miR-15b-5p,gga-miR-15c-5p,gga-miR-1647,gga-miR-16-5p,gga-miR-16c-5p,gga-miR-1740-5p,gga-miR-204,gga-miR-29b-1-5p,gga-miR-29b-2-5p,gga-miR-301b-3p,gga-miR-34a-5p,gga-miR-34c-5p,gga-miR-3539,gga-miR-454-3p,gga-miR-6586-5p,gga-miR-7449-3p,novel_158
ENSGALT00000015431	ENSGALG00000009479	-	chr2:23038947-23043687	1.1562	2.8162	-1.28436	0.0004	0.0120178
ENSGALT00000025684	ENSGALG00000015935	SMYD1	chr4:85479635-85501396	48.8436	127.022	-1.37884	5e-05	0.00220184	gga-miR-146c-3p,gga-miR-155,gga-miR-1628,gga-miR-181a-5p,gga-miR-181b-5p,gga-miR-23b-3p,gga-miR-6572-5p
ENSGALT00000039811	ENSGALG00000023772	HSPB7	chr21:4309856-4311399	178.107	24.2754	2.87518	5e-05	0.00220184	gga-miR-106-3p,gga-miR-140-3p,gga-miR-147,gga-miR-1605,gga-miR-1628,gga-miR-1649-5p,gga-miR-1682,gga-miR-1706,gga-miR-17-3p,gga-miR-1760,gga-miR-34a-5p,gga-miR-34c-5p,gga-miR-365-3p,gga-miR-6609-3p,gga-miR-6645-5p
ENSGALT00000020815	ENSGALG00000012754	PAH	chr1:55229688-55269638	0.102173	0.938931	-3.20001	5e-05	0.00220184	gga-miR-1563,gga-miR-1756a,gga-miR-1782,gga-miR-1784-5p,gga-miR-2188-3p,gga-miR-3530-5p,gga-miR-6516-5p
ENSGALT00000027681	ENSGALG00000017136	GJB6	chr1:178193452-178195286	4.80166	1.7572	1.45025	0.0007	0.0184809	gga-miR-130a-5p,gga-miR-130c-5p,gga-miR-153-3p,gga-miR-1737,gga-miR-1747-5p,gga-miR-196-1-3p,gga-miR-216b,gga-miR-22-3p,gga-miR-6555-5p,gga-miR-6663-5p,gga-miR-6669-3p,novel_179,novel_216
ENSGALT00000018925	ENSGALG00000011592	MRAS	chr7:24731578-24765366	32.1079	65.6443	-1.03174	0.0003	0.00968302	gga-miR-1306-5p,gga-miR-130a-3p,gga-miR-130a-5p,gga-miR-130b-3p,gga-miR-130c-3p,gga-miR-130c-5p,gga-miR-148a-3p,gga-miR-1655-5p,gga-miR-1727,gga-miR-1737,gga-miR-1751-5p,gga-miR-1759-5p,gga-miR-1760,gga-miR-1771,gga-miR-18a-3p,gga-miR-18a-5p,gga-miR-18b-5p,gga-miR-19a-3p,gga-miR-19b-3p,gga-miR-2129,gga-miR-301b-3p,gga-miR-3532-3p,gga-miR-454-3p,gga-miR-6546-3p,gga-miR-6572-5p,gga-miR-6608-3p,gga-…
ENSGALT00000001823	ENSGALG00000001204	ENKD1	chr11:601634-606659	9.92296	4.48769	1.1448	0.0008	0.0203273
ENSGALT00000038387	ENSGALG00000010293	Rd	chr8:20142536-20153680	2.42124	0.589788	2.03748	0.0011	0.0259076	gga-miR-128-3p,gga-miR-1329-5p,novel_249
ENSGALT00000016288	ENSGALG00000010029	BEST3	chr1:35488977-35512697	8.06165	3.42001	1.23708	0.0001	0.00398242
ENSGALT00000014597	ENSGALG00000008973	AMBP	chr17:635093-640394	0.325094	6.68649	-4.36232	0.0001	0.00398242
ENSGALT00000013711	ENSGALG00000008417	CFAP58	chr6:23826508-23881678	0.50668	0.128373	1.98073	0.00185	0.0377228
ENSGALT00000023666	ENSGALG00000014686	fbn2	chrZ:56586635-56749770	0.113745	0.654132	-2.52378	5e-05	0.00220184
ENSGALT00000045162	ENSGALG00000027425	H2A-VIII	chr1:48026877-48027267	1.57689	14.9884	-3.2487	0.002	0.0399303
ENSGALT00000000172	ENSGALG00000000123	B-BTN2	chr16:120437-123438	12.6218	6.12638	1.04281	0.00145	0.0317478
ENSGALT00000026763	ENSGALG00000016580	SCARA5	chr3:104760090-104779321	24.3147	12.6509	0.942589	0.00085	0.0212791
ENSGALT00000029932	ENSGALG00000018967	LYN	chr2:110831286-110878413	5.23622	10.171	-0.957861	0.00105	0.0250117
ENSGALT00000024718	ENSGALG00000015314	BEND3	chr3:67393978-67403976	10.4282	5.21664	0.999298	0.0001	0.00398242
ENSGALT00000023897	ENSGALG00000014801	NDC80	chr2:100833604-100852126	0.294937	0.793322	-1.4275	0.00235	0.0449519	gga-miR-101-3p,gga-miR-130a-5p,gga-miR-130c-5p,gga-miR-133a-3p,gga-miR-133b,gga-miR-133c-3p,gga-miR-137-3p,gga-miR-138-1-3p,gga-miR-1453,gga-miR-1454,gga-miR-146b-3p,gga-miR-1551-5p,gga-miR-1590,gga-miR-15c-3p,gga-miR-1684a-5p,gga-miR-1703-5p,gga-miR-1712-3p,gga-miR-19a-5p,gga-miR-1a-1-5p,gga-miR-1a-2-5p,gga-miR-200a-5p,gga-miR-2131-5p,gga-miR-215-3p,gga-miR-217-5p,gga-miR-26a-5p,gga-miR-301a-5p,…
ENSGALT00000043822	ENSGALG00000028928	LCAT	chr11:1029317-1036713	6.69193	2.32792	1.52338	5e-05	0.00220184	gga-miR-1467-5p,gga-miR-1553-5p,gga-miR-1674,gga-miR-1703-5p,gga-miR-183,gga-miR-214,gga-miR-24-3p,gga-miR-3532-3p,gga-miR-3533,gga-miR-3540,gga-miR-6649-3p,gga-miR-6665-5p,gga-miR-6677-5p,novel_204
ENSGALT00000003688	ENSGALG00000002338	ASPM	chr8:2593759-2625649	0.836293	2.29155	-1.45424	5e-05	0.00220184
ENSGALT00000015756	ENSGALG00000009680	PAQR7	chr23:3204151-3207296	12.024	4.73411	1.34476	0.00035	0.010879
ENSGALT00000019860	ENSGALG00000012160	KIF18A	chr5:3874986-3920091	0.170505	0.500075	-1.55233	0.00195	0.0392457	gga-miR-155,gga-miR-16-1-3p,gga-miR-1671,gga-miR-1736-3p,gga-miR-200b-3p,gga-miR-2129,gga-miR-217-5p,gga-miR-27b-3p,gga-miR-30a-3p,gga-miR-3539,gga-miR-429-3p,gga-miR-460a-5p,gga-miR-6544-5p,gga-miR-6547-5p,gga-miR-6660-3p
ENSGALT00000009906	ENSGALG00000006138	HELZ2	chr20:14260722-14277263	0.982196	2.75375	-1.48731	5e-05	0.00220184
ENSGALT00000045818	ENSGALG00000027232	C1QTNF2	chr13:7179899-7187416	5.07573	11.2419	-1.1472	0.00015	0.0055394	gga-miR-103-3p,gga-miR-107-3p,gga-miR-133a-5p,gga-miR-146c-3p,gga-miR-1559-3p,gga-miR-155,gga-miR-1569,gga-miR-1597-3p,gga-miR-15a,gga-miR-15b-5p,gga-miR-15c-5p,gga-miR-16-5p,gga-miR-1662,gga-miR-1684a-3p,gga-miR-1684b-3p,gga-miR-16c-5p,gga-miR-1703-5p,gga-miR-1773-3p,gga-miR-1813,gga-miR-181b-2-3p,gga-miR-183,gga-miR-18a-3p,gga-miR-20b-3p,gga-miR-2129,gga-miR-214,gga-miR-222b-5p,gga-miR-22-5p,gg…
ENSGALT00000023648	ENSGALG00000027483	GLRX	chrZ:57167985-57176365	49.4241	13.9102	1.82907	5e-05	0.00220184	gga-miR-1560-3p,gga-miR-1655-5p,gga-miR-1731-3p,gga-miR-1736-3p,gga-miR-18a-5p,gga-miR-18b-5p,gga-miR-203a,gga-miR-27b-3p,gga-miR-489-3p
ENSGALT00000042908	ENSGALG00000026245	-	AADN03019066.1:504-1005	1648.59	917.292	0.845777	0.00185	0.0377228
ENSGALT00000044251	ENSGALG00000025822	CYP1B1	chr3:31278222-31281746	1.01514	2.5199	-1.3117	0.00205	0.0407386
ENSGALT00000015790	ENSGALG00000009700	PDK4	chr2:24033199-24043554	13.6724	32.4823	-1.24839	0.00155	0.0333367	gga-let-7a-5p,gga-let-7b,gga-let-7c-5p,gga-let-7d,gga-let-7f-5p,gga-let-7g-3p,gga-let-7g-5p,gga-let-7i,gga-let-7j-3p,gga-let-7k-5p,gga-miR-106-3p,gga-miR-125b-5p,gga-miR-130a-5p,gga-miR-130c-5p,gga-miR-138-1-3p,gga-miR-1451-3p,gga-miR-1456-5p,gga-miR-1585,gga-miR-16-1-3p,gga-miR-1649-5p,gga-miR-1651-3p,gga-miR-1668-3p,gga-miR-1677-3p,gga-miR-1685-3p,gga-miR-1727,gga-miR-1731-5p,gga-miR-1737,gga-m…
ENSGALT00000005259	ENSGALG00000003320	CCDC180	chr17:6838601-6854018	13.0014	4.14694	1.64855	5e-05	0.00220184
ENSGALT00000016041	ENSGALG00000009866	CAMK1D	chr1:6257391-6474294	3.43285	6.19055	-0.850661	0.0021	0.0414028
ENSGALT00000024999	ENSGALG00000015504	TTPA	chr2:113502154-113517713	0.841186	2.81714	-1.74373	0.0001	0.00398242
ENSGALT00000015593	ENSGALG00000009572	ADAMTS20	chr1:29866359-29950459	2.52092	9.55593	-1.92244	5e-05	0.00220184
ENSGALT00000014104	ENSGALG00000008659	HACD1	chr2:19567819-19575886	136.345	248.442	-0.865645	0.00145	0.0317478	gga-miR-29a-3p,gga-miR-29b-3p,gga-miR-29c-3p,gga-miR-3531-5p,gga-miR-6544-5p
ENSGALT00000045767	ENSGALG00000027067	-	chr1:51283693-51289313	2.69965	5.56004	-1.04233	0.0007	0.0184809
ENSGALT00000033904	ENSGALG00000021074	MYOC	chr8:4707986-4710477	28.8123	15.6235	0.882966	0.0023	0.0442781
ENSGALT00000018125	ENSGALG00000011121	SLC35D1	chr8:27518469-27525969	24.8867	13.7705	0.853794	0.0016	0.034086
ENSGALT00000011900	ENSGALG00000007358	CILP	chr10:17290314-17300075	35.5758	64.3566	-0.855191	0.00185	0.0377228
ENSGALT00000016103	ENSGALG00000009901	DYRK2	chr1:34859793-34869887	14.0091	33.8944	-1.27468	5e-05	0.00220184	gga-miR-100-5p,gga-miR-101-3p,gga-miR-144-3p,gga-miR-181b-2-3p,gga-miR-217-5p,gga-miR-24-3p,gga-miR-3594-3p,gga-miR-460a-5p,gga-miR-6631-5p,gga-miR-6669-5p,gga-miR-99a-5p,novel_108,novel_229
ENSGALT00000017134	ENSGALG00000008992	ETNPPL	chr4:37104650-37118540	38.424	144.537	-1.91136	5e-05	0.00220184
ENSGALT00000003570	ENSGALG00000002277	KLHL24	chr9:2102435-2111626	37.7548	76.4765	-1.01836	0.00025	0.00841976	gga-miR-101-2-5p,gga-miR-103-3p,gga-miR-107-3p,gga-miR-122-3p,gga-miR-126-5p,gga-miR-1306-5p,gga-miR-130a-3p,gga-miR-130a-5p,gga-miR-130b-3p,gga-miR-130c-3p,gga-miR-130c-5p,gga-miR-135a-5p,gga-miR-138-5p,gga-miR-144-5p,gga-miR-1467-5p,gga-miR-1553-3p,gga-miR-1560-3p,gga-miR-15a,gga-miR-15b-5p,gga-miR-15c-5p,gga-miR-1628,gga-miR-1641,gga-miR-1651-3p,gga-miR-1655-5p,gga-miR-16-5p,gga-miR-1668-3p,gg…
ENSGALT00000010260	ENSGALG00000006348	RAPGEF3	LGE22C19W28_E50C23:430844-441023	15.8656	8.99064	0.819404	0.0026	0.0481664
ENSGALT00000022217	ENSGALG00000013659	NOX3	chr3:49915187-49952437	1.3074	0.391898	1.73815	0.0021	0.0414028
ENSGALT00000038787	ENSGALG00000009601	NELL2	chr1:30284795-30405559	0.437044	1.67433	-1.93773	5e-05	0.00220184	gga-miR-106-3p,gga-miR-1628,gga-miR-1710,gga-miR-17-3p,gga-miR-181a-5p,gga-miR-181b-5p,gga-miR-196-1-3p,gga-miR-216b,gga-miR-219b,gga-miR-23b-3p,gga-miR-3594-3p,gga-miR-460b-5p,gga-miR-6546-3p,gga-miR-6699-5p,gga-miR-7b,gga-miR-7,novel_134,novel_147
ENSGALT00000014191	ENSGALG00000008722	MCOLN2	chr8:15330257-15352578	0.0496312	0.451446	-3.18523	0.0002	0.00704726	gga-let-7a-2-3p,gga-let-7c-3p,gga-miR-101-3p,gga-miR-106-5p,gga-miR-10a-5p,gga-miR-10b-5p,gga-miR-125b-3p,gga-miR-125b-5p,gga-miR-128-3p,gga-miR-1306-5p,gga-miR-1329-5p,gga-miR-135a-5p,gga-miR-138-5p,gga-miR-140-3p,gga-miR-1416-5p,gga-miR-142-5p,gga-miR-144-3p,gga-miR-1451-3p,gga-miR-1451-5p,gga-miR-1453,gga-miR-1454,gga-miR-1467-5p,gga-miR-1551-5p,gga-miR-155,gga-miR-1597-3p,gga-miR-1605,gga-miR…
ENSGALT00000009337	ENSGALG00000005816	BCAR3	chr8:12762343-12811978	12.6129	26.9405	-1.09487	5e-05	0.00220184
ENSGALT00000044780	ENSGALG00000028508	FAM110A	chr20:10246852-10249532	2.30717	0.749745	1.62165	0.00045	0.0132153
ENSGALT00000025294	ENSGALG00000015681	NRIP1	chr1:97651373-97654841	42.9417	95.5511	-1.15389	0.0007	0.0184809
ENSGALT00000024434	ENSGALG00000015143	TTR	chr2:105824284-105831740	0.343899	26.5904	-6.27278	0.00065	0.0174425	gga-miR-1803,gga-miR-6651-5p,novel_129
ENSGALT00000006429	ENSGALG00000004037	DNA2	chr6:10199220-10214213	0.220461	0.699109	-1.665	0.00155	0.0333367	gga-miR-133a-3p,gga-miR-133b,gga-miR-133c-3p,gga-miR-15a,gga-miR-15b-5p,gga-miR-15c-5p,gga-miR-16-5p,gga-miR-16c-5p,gga-miR-204,gga-miR-219b,gga-miR-29a-3p,gga-miR-29b-3p,gga-miR-29c-3p,gga-miR-30a-5p,gga-miR-30b-5p,gga-miR-30c-5p,gga-miR-30d,gga-miR-3607-3p,gga-miR-6575-5p
ENSGALT00000011925	ENSGALG00000007373	PRKAB1	chr15:9640423-9645961	8.18276	18.7579	-1.19684	5e-05	0.00220184	gga-miR-106-3p,gga-miR-140-3p,gga-miR-15a,gga-miR-15b-5p,gga-miR-15c-5p,gga-miR-1604,gga-miR-1649-5p,gga-miR-1651-3p,gga-miR-16-5p,gga-miR-16c-5p,gga-miR-1703-5p,gga-miR-1706,gga-miR-17-3p,gga-miR-181b-1-3p,gga-miR-18a-3p,gga-miR-196-1-3p,gga-miR-199-3p,gga-miR-20a-3p,gga-miR-2131-3p,gga-miR-214,gga-miR-221-5p,gga-miR-22-3p,gga-miR-23b-3p,gga-miR-27b-3p,gga-miR-29b-1-5p,gga-miR-29b-2-5p,gga-miR-3…
ENSGALT00000037497	ENSGALG00000012104	ANLN	chr2:47314674-47343598	0.249283	1.38633	-2.47541	5e-05	0.00220184
ENSGALT00000017871	ENSGALG00000010969	SERPINA4	chr5:44796359-44807681	0.040584	0.58929	-3.85999	0.0024	0.0456172	gga-let-7a-3p,gga-let-7f-3p,gga-miR-138-5p,gga-miR-1668-3p,gga-miR-1685-3p,gga-miR-2129,gga-miR-30a-3p,gga-miR-30e-3p,gga-miR-3531-5p,gga-miR-3540,gga-miR-9-5p
ENSGALT00000045792	ENSGALG00000026314	KCNN3	JH375632.1:3769-4323	12.4533	33.6724	-1.43504	0.0012	0.0276757
ENSGALT00000025190	ENSGALG00000015624	VCAN	chrZ:62474980-62580840	3.4506	7.41444	-1.10349	5e-05	0.00220184	gga-let-7a-3p,gga-let-7f-3p,gga-miR-103-3p,gga-miR-107-3p,gga-miR-125b-3p,gga-miR-133a-5p,gga-miR-135a-5p,gga-miR-1703-5p,gga-miR-1740-5p,gga-miR-1747-5p,gga-miR-1781-5p,gga-miR-1782,gga-miR-181a-5p,gga-miR-181b-2-3p,gga-miR-181b-5p,gga-miR-1c,gga-miR-200b-3p,gga-miR-200b-5p,gga-miR-203a,gga-miR-20b-3p,gga-miR-2129,gga-miR-216b,gga-miR-2954,gga-miR-30a-3p,gga-miR-30c-5p,gga-miR-30e-3p,gga-miR-33-…
ENSGALT00000024673	ENSGALG00000015286	SESN1	chr3:66547544-66556746	88.4412	179.59	-1.02192	0.0008	0.0203273	gga-let-7a-2-3p,gga-let-7c-3p,gga-let-7j-3p,gga-miR-103-3p,gga-miR-107-3p,gga-miR-125b-5p,gga-miR-1453,gga-miR-1456-5p,gga-miR-1551-5p,gga-miR-15a,gga-miR-15b-5p,gga-miR-15c-3p,gga-miR-15c-5p,gga-miR-1647,gga-miR-16-5p,gga-miR-1668-3p,gga-miR-16c-5p,gga-miR-1754-5p,gga-miR-1779,gga-miR-183,gga-miR-2129,gga-miR-24-3p,gga-miR-27b-5p,gga-miR-32-5p,gga-miR-429-3p,gga-miR-489-3p,gga-miR-6550-3p,gga-mi…
ENSGALT00000030884	ENSGALG00000019470	MSC	chr2:116915840-116918080	12.5565	25.015	-0.994362	0.00025	0.00841976
ENSGALT00000019922	ENSGALG00000012200	GCH1	chr5:56229033-56245844	76.8762	28.1242	1.45073	5e-05	0.00220184	gga-miR-103-3p,gga-miR-107-3p,gga-miR-1618-5p,gga-miR-1805-3p,gga-miR-21-3p,gga-miR-6548-5p,novel_216,novel_237,novel_85
ENSGALT00000029081	ENSGALG00000018361	ND5	chrMT:13070-14888	171.683	79.3181	1.11403	5e-05	0.00220184
ENSGALT00000029080	ENSGALG00000018360	cytb	chrMT:14892-16035	289.429	146.271	0.984567	0.00045	0.0132153
ENSGALT00000010225	ENSGALG00000006324	PFKFB3	chr1:3450217-3478178	5.14519	18.3167	-1.83186	5e-05	0.00220184
ENSGALT00000015079	ENSGALG00000009268	FGG	chr4:19803832-19811032	0.0409867	17.1888	-8.7121	0.0007	0.0184809	gga-let-7g-3p,gga-miR-138-2-3p,gga-miR-181b-2-3p,gga-miR-1a-3p,gga-miR-1b-3p,gga-miR-200a-3p,gga-miR-206,gga-miR-6701-3p,gga-miR-7476-3p,novel_110
ENSGALT00000004499	ENSGALG00000002855	SARDH	chr17:7026159-7045384	0.645151	1.77905	-1.4634	0.0005	0.0142826
ENSGALT00000005541	ENSGALG00000003503	MYBL2	chr20:3952513-3969262	1.76953	3.83498	-1.11585	0.0008	0.0203273
ENSGALT00000005545	ENSGALG00000003512	SPINK7	chr13:9876039-9900608	0.819552	11.961	-3.86736	5e-05	0.00220184	gga-miR-1467-5p,gga-miR-148a-3p,gga-miR-27b-5p,gga-miR-451,novel_224
ENSGALT00000036664	ENSGALG00000015659	PI15	chr2:118088995-118111354	0.347035	2.30702	-2.73288	0.0001	0.00398242
ENSGALT00000026025	ENSGALG00000016152	LY6E	chr2:147927175-147933270	74.8412	132.702	-0.826287	0.0025	0.0469915
ENSGALT00000038895	ENSGALG00000009262	FGB	chr4:19781103-19787443	0.586843	42.7421	-6.18654	5e-05	0.00220184	gga-miR-135a-5p,gga-miR-144-3p,gga-miR-1685-3p,gga-miR-458b-5p
ENSGALT00000002464	ENSGALG00000001616	CDC45	chr15:664119-676502	0.444044	1.28028	-1.52769	0.00165	0.0347722	gga-miR-101-2-5p,gga-miR-10a-3p,gga-miR-128-3p,gga-miR-1467-5p,gga-miR-148a-3p,gga-miR-1744-3p,gga-miR-1805-3p,gga-miR-19a-3p,gga-miR-19b-3p,gga-miR-203a,gga-miR-20a-3p,gga-miR-2129,gga-miR-214,gga-miR-221-3p,gga-miR-222a,gga-miR-222b-3p,gga-miR-23b-3p,gga-miR-27b-3p,gga-miR-29a-3p,gga-miR-29b-3p,gga-miR-29c-3p,gga-miR-6544-3p,novel_85
ENSGALT00000045709	ENSGALG00000029172	NDUFC2	chr1:192061272-192064192	96.4536	50.8262	0.924264	0.0005	0.0142826	gga-miR-1453,gga-miR-1555-3p,gga-miR-1786,gga-miR-200a-3p,gga-miR-26a-3p,gga-miR-34a-3p,gga-miR-34b-3p,gga-miR-460a-5p,gga-miR-6608-3p,gga-miR-6609-3p,gga-miR-6669-3p,gga-miR-6701-3p,gga-miR-7449-3p,gga-miR-7476-3p,gga-miR-92-5p,novel_216
ENSGALT00000017687	ENSGALG00000010881	ASB2	chr5:44628420-44646454	80.8869	373.137	-2.20573	5e-05	0.00220184
ENSGALT00000002091	ENSGALG00000001371	-	chr18:2773028-2797359	0.697272	2.27502	-1.70608	0.0026	0.0481664
ENSGALT00000024072	ENSGALG00000014924	POLQ	chr1:78861462-78918451	0.249024	0.60982	-1.2921	0.00235	0.0449519
ENSGALT00000001702	ENSGALG00000001131	-	chr16:402630-404125	0	0.824937	#NAME?	0.0001	0.00398242
ENSGALT00000008538	ENSGALG00000005322	DCP1A	chr12:6973050-7001926	4.90864	9.4505	-0.945067	0.0023	0.0442781
ENSGALT00000011355	ENSGALG00000007022	-	chr10:16161523-16172113	12.6292	5.06903	1.31698	0.0005	0.0142826
ENSGALT00000016991	ENSGALG00000010434	CP	chr9:23359471-23377519	1.80558	6.18531	-1.77638	5e-05	0.00220184
ENSGALT00000023844	ENSGALG00000014776	TBX15	chr1:78144280-78232413	13.9377	26.2	-0.910576	0.00085	0.0212791
ENSGALT00000024442	ENSGALG00000015147	ALDH1A1	chrZ:35753340-35806349	5.9698	15.4576	-1.37256	5e-05	0.00220184
ENSGALT00000006616	ENSGALG00000004161	CCNB2	chr10:6313606-6321500	2.60528	5.96678	-1.19552	0.00025	0.00841976	gga-miR-106-5p,gga-miR-140-3p,gga-miR-1583,gga-miR-1597-3p,gga-miR-1710,gga-miR-1740-5p,gga-miR-17-5p,gga-miR-203a,gga-miR-20a-5p,gga-miR-20b-5p
ENSGALT00000002281	ENSGALG00000001502	UTP11L	chr23:3436835-3443364	3.45507	7.27926	-1.07508	0.0003	0.00968302	gga-miR-106-3p,gga-miR-1649-5p,gga-miR-1685-3p,gga-miR-17-3p,gga-miR-6516-5p,gga-miR-6631-5p,gga-miR-7441-3p
ENSGALT00000018177	ENSGALG00000011145	TRIL	chr2:34036515-34038789	4.14007	7.92544	-0.936836	0.0026	0.0481664
ENSGALT00000021577	ENSGALG00000013208	CENPE	chr4:60597387-60634806	0.376187	1.12153	-1.57595	5e-05	0.00220184
ENSGALT00000002440	ENSGALG00000001605	PPM1J	chr26:3499166-3506175	17.1163	8.22254	1.05772	0.00015	0.0055394
ENSGALT00000044496	ENSGALG00000028880	FDPS	chr25:1346285-1369964	34.5557	17.9497	0.944959	0.0023	0.0442781	gga-miR-106-3p,gga-miR-128-1-5p,gga-miR-128-2-5p,gga-miR-1306-5p,gga-miR-130b-5p,gga-miR-133a-3p,gga-miR-133b,gga-miR-133c-3p,gga-miR-1453,gga-miR-1467-5p,gga-miR-1557,gga-miR-1560-3p,gga-miR-1561,gga-miR-1569,gga-miR-1590,gga-miR-1597-3p,gga-miR-15a,gga-miR-15b-5p,gga-miR-15c-5p,gga-miR-1628,gga-miR-1647,gga-miR-1649-5p,gga-miR-1655-5p,gga-miR-16-5p,gga-miR-1671,gga-miR-1684a-5p,gga-miR-1699,gga…
ENSGALT00000038512	ENSGALG00000007016	FAM169B	chr10:16123490-16147538	18.8236	7.94015	1.2453	0.00035	0.010879	gga-miR-15b-3p,gga-miR-1760,gga-miR-1771,gga-miR-181b-5p,gga-miR-200a-5p,gga-miR-21-3p,gga-miR-216b,gga-miR-219b,gga-miR-33-5p,gga-miR-460a-5p,gga-miR-6550-3p,gga-miR-6631-5p,gga-miR-6663-5p
ENSGALT00000024583	ENSGALG00000015233	ATP1B1	chr1:83178849-83189463	35.2858	76.851	-1.12298	0.0005	0.0142826	gga-miR-101-3p,gga-miR-125b-3p,gga-miR-128-3p,gga-miR-135a-5p,gga-miR-144-3p,gga-miR-1671,gga-miR-1677-3p,gga-miR-1712-3p,gga-miR-1773-5p,gga-miR-1798-3p,gga-miR-181a-5p,gga-miR-187-5p,gga-miR-199-3p,gga-miR-200a-3p,gga-miR-20a-3p,gga-miR-2131-5p,gga-miR-217-5p,gga-miR-218-5p,gga-miR-219b,gga-miR-223,gga-miR-29a-3p,gga-miR-29b-3p,gga-miR-29c-3p,gga-miR-30c-1-3p,novel_200,novel_85
ENSGALT00000043146	ENSGALG00000026875	PERM1	chr21:2847288-2865854	12.6418	5.86275	1.10855	0.0002	0.00704726
ENSGALT00000009862	ENSGALG00000006109	MAPK8	chr6:17778975-17822376	26.2202	13.4895	0.958838	0.00055	0.0153357
ENSGALT00000009864	ENSGALG00000006110	PLK1	chr14:6884684-6889434	0.283962	1.69636	-2.57867	0.0001	0.00398242	gga-miR-101-3p,gga-miR-128-3p,gga-miR-1329-5p,gga-miR-144-3p,gga-miR-1597-3p,gga-miR-16-1-3p,gga-miR-1635,gga-miR-1664-3p,gga-miR-1781-5p,gga-miR-222b-5p,gga-miR-27b-3p,gga-miR-29a-3p,gga-miR-29b-1-5p,gga-miR-29b-2-5p,gga-miR-29b-3p,gga-miR-29c-3p,gga-miR-30c-2-3p,gga-miR-6606-5p,gga-miR-6648-5p,gga-miR-7449-3p,novel_110,novel_120
ENSGALT00000029084	ENSGALG00000018364	ND4	chrMT:11195-12863	181.368	82.0646	1.14409	0.0001	0.00398242
ENSGALT00000027236	ENSGALG00000016859	-	chr1:141986529-142004203	34.5007	10.2779	1.74708	5e-05	0.00220184
ENSGALT00000027586	ENSGALG00000017077	HSPH1	chr1:174262981-174286406	8.54741	16.1573	-0.918631	0.0012	0.0276757	gga-miR-1563,gga-miR-200b-3p,gga-miR-205a,gga-miR-24-5p,gga-miR-26a-3p,gga-miR-429-3p,gga-miR-6516-3p,gga-miR-6542-3p,gga-miR-6547-5p,gga-miR-6553-3p,gga-miR-6660-3p,gga-miR-7476-3p
ENSGALT00000016187	ENSGALG00000009959	-	chr1:35529405-35552084	4.71004	1.61274	1.54623	5e-05	0.00220184	gga-miR-130a-3p,gga-miR-130b-3p,gga-miR-130c-3p,gga-miR-200a-5p,gga-miR-223,gga-miR-27b-3p,gga-miR-301b-3p,gga-miR-34b-3p,gga-miR-34c-3p,gga-miR-454-3p,novel_148
ENSGALT00000034053	ENSGALG00000005338	RPS21	chr20:8282586-8286470	346.571	149.747	1.21062	5e-05	0.00220184	gga-miR-138-2-3p,gga-miR-1560-3p,gga-miR-16-2-3p,gga-miR-1756a,gga-miR-181b-1-3p,gga-miR-181b-2-3p,gga-miR-187-5p,gga-miR-203a,gga-miR-2129,gga-miR-214,gga-miR-3533,gga-miR-455-3p,gga-miR-6631-5p,gga-miR-6701-3p,gga-miR-7476-3p,gga-miR-9-5p,novel_179,novel_229
ENSGALT00000006631	ENSGALG00000004170	ADA	chr20:5699880-5712513	17.4097	8.258	1.07602	5e-05	0.00220184	gga-miR-125b-3p,gga-miR-125b-5p,gga-miR-135a-5p,gga-miR-148a-5p,gga-miR-1551-3p,gga-miR-1553-5p,gga-miR-15a,gga-miR-15b-5p,gga-miR-15c-5p,gga-miR-1604,gga-miR-1655-5p,gga-miR-16-5p,gga-miR-16c-5p,gga-miR-1756a,gga-miR-1760,gga-miR-1781-5p,gga-miR-1784-5p,gga-miR-1813,gga-miR-20b-3p,gga-miR-2131-5p,gga-miR-21-5p,gga-miR-218-5p,gga-miR-301b-5p,gga-miR-33-3p,gga-miR-3530-5p,gga-miR-3536,gga-miR-3539…
ENSGALT00000004981	ENSGALG00000003149	ITPR3	chr26:4560706-4598750	4.41868	2.34142	0.916232	0.00055	0.0153357
ENSGALT00000010788	ENSGALG00000006670	PPP1R3C	chr6:19416646-19417606	117.723	45.5432	1.37009	5e-05	0.00220184
ENSGALT00000045117	ENSGALG00000026852	CALR	AADN03021535.1:20-1050	122.002	215.529	-0.820969	0.00245	0.0462742
ENSGALT00000012956	ENSGALG00000007979	CALML4	chr10:18629342-18632005	30.8843	64.052	-1.05237	0.0002	0.00704726	gga-miR-23b-5p,gga-miR-460b-5p,gga-miR-6609-3p,gga-miR-6669-3p,gga-miR-7441-5p
ENSGALT00000022305	ENSGALG00000013723	OAS*A	chr12:3226269-3228218	2.87765	11.1055	-1.94831	5e-05	0.00220184
ENSGALT00000020484	ENSGALG00000012541	MB	chr1:51849853-51853554	53.9477	9.87078	2.45032	5e-05	0.00220184	gga-miR-1456-5p,gga-miR-181b-1-3p,gga-miR-223,gga-miR-3536,gga-miR-6649-5p,novel_200
Table S4-4 W30 vs W6 combinations
transcript_id	gene_id	gene_name	length	group1_FPKM	group2_FPKM	log2(foldchange)	p value	q value	related miRNA
ENSGALT00000039622	ENSGALG00000023703	GIT1	chr19:6062000-6066587	21.7146	9.65611	1.16915	0.0003	0.00968302	gga-let-7g-3p,gga-miR-1664-3p,gga-miR-1699,gga-miR-3530-5p
ENSGALT00000039628	ENSGALG00000003456	CA12	chr10:3588342-3607364	15.2536	0.376851	5.33901	5e-05	0.00220184
ENSGALT00000005111	ENSGALG00000003228	C26H6ORF130	chr26:4657006-4660254	131.545	67.1147	0.970854	0.0004	0.0120178	gga-miR-101-2-5p,gga-miR-106-5p,gga-miR-138-2-3p,gga-miR-142-5p,gga-miR-1467-5p,gga-miR-148a-3p,gga-miR-1551-3p,gga-miR-1590,gga-miR-1628,gga-miR-1641,gga-miR-1662,gga-miR-1671,gga-miR-1706,gga-miR-1712-3p,gga-miR-1727,gga-miR-17-5p,gga-miR-1782,gga-miR-1798-3p,gga-miR-1813,gga-miR-18b-3p,gga-miR-190a-3p,gga-miR-205a,gga-miR-20a-5p,gga-miR-20b-5p,gga-miR-21-3p,gga-miR-217-5p,gga-miR-2188-3p,gga-m…
ENSGALT00000001353	ENSGALG00000000919	PIGR	chr26:2520031-2542722	0.239366	3.62604	-3.9211	5e-05	0.00220184	gga-miR-1453,gga-miR-15a,gga-miR-15b-5p,gga-miR-15c-5p,gga-miR-16-5p,gga-miR-1699,gga-miR-16c-5p,gga-miR-1727,gga-miR-1784-5p,gga-miR-18a-3p,gga-miR-216b,gga-miR-24-3p,gga-miR-3064-5p,gga-miR-34b-5p,gga-miR-3530-5p,gga-miR-455-3p,gga-miR-7441-3p,novel_129,novel_158
ENSGALT00000001355	ENSGALG00000000921	NHE1	chr23:1858072-1868819	3.93992	1.74108	1.17819	5e-05	0.00220184
ENSGALT00000001354	ENSGALG00000000920	CGN	chr25:2093994-2102545	0.106385	0.48878	-2.19989	0.0025	0.0469915
ENSGALT00000013878	ENSGALG00000008520	EIF4G1	chr9:15371231-15387501	25.5554	13.1589	0.957596	0.00065	0.0174425
ENSGALT00000009112	ENSGALG00000005682	SPATA5L1	chr10:10160765-10167781	1.6218	3.60155	-1.15102	0.00185	0.0377228	gga-miR-101-3p,gga-miR-1684a-3p,gga-miR-1684b-3p,gga-miR-204,gga-miR-3536,gga-miR-6572-5p,novel_216
ENSGALT00000026309	ENSGALG00000016308	MYC	chr2:139316927-139321894	10.0058	2.66456	1.90887	5e-05	0.00220184
ENSGALT00000037418	ENSGALG00000023014	PPP1R36	chr5:52754965-52774887	1.00847	0.350061	1.52649	0.00025	0.00841976
ENSGALT00000003215	ENSGALG00000002066	NCOA4	chr6:2249005-2257782	60.4794	33.0789	0.870531	0.001	0.0241274	gga-miR-106-3p,gga-miR-130a-5p,gga-miR-130c-5p,gga-miR-1467-5p,gga-miR-146c-3p,gga-miR-1560-3p,gga-miR-1590,gga-miR-15b-3p,gga-miR-1655-5p,gga-miR-1685-5p,gga-miR-17-3p,gga-miR-181b-2-3p,gga-miR-196-5p,gga-miR-1a-1-5p,gga-miR-1a-2-5p,gga-miR-205a,gga-miR-2129,gga-miR-214,gga-miR-221-5p,gga-miR-222b-5p,gga-miR-29a-3p,gga-miR-29b-3p,gga-miR-29c-3p,gga-miR-30a-3p,gga-miR-34a-5p,gga-miR-34b-5p,gga-mi…
ENSGALT00000008573	ENSGALG00000005347	ADAMTS18	chr11:13255161-13323250	0.132182	0.557238	-2.07577	0.00075	0.019419
ENSGALT00000040255	ENSGALG00000002160	B2M	chr10:827899-828534	1555.05	630.762	1.30179	5e-05	0.00220184	gga-let-7a-2-3p,gga-let-7c-3p,gga-miR-125b-3p,gga-miR-128-3p,gga-miR-1329-5p,gga-miR-1456-5p,gga-miR-148a-3p,gga-miR-1560-3p,gga-miR-1618-5p,gga-miR-1628,gga-miR-1649-5p,gga-miR-1710,gga-miR-1737,gga-miR-1744-3p,gga-miR-1781-5p,gga-miR-2131-5p,gga-miR-30c-1-3p,gga-miR-34a-5p,gga-miR-34b-3p,gga-miR-34c-5p,gga-miR-3594-3p,gga-miR-6546-3p,gga-miR-6608-3p,novel_110,novel_229,novel_85
ENSGALT00000015703	ENSGALG00000009641	COL1A2	chr2:23702023-23740814	36.1885	354.932	-3.29394	5e-05	0.00220184	gga-let-7a-3p,gga-let-7a-5p,gga-let-7b,gga-let-7c-5p,gga-let-7d,gga-let-7f-5p,gga-let-7g-5p,gga-let-7i,gga-let-7k-5p,gga-miR-140-5p,gga-miR-1451-3p,gga-miR-1685-5p,gga-miR-1740-5p,gga-miR-1786,gga-miR-1805-3p,gga-miR-1813,gga-miR-196-5p,gga-miR-19b-3p,gga-miR-24-5p,gga-miR-26a-5p,gga-miR-29a-3p,gga-miR-29b-3p,gga-miR-29c-3p,gga-miR-32-5p,gga-miR-6582-3p,gga-miR-6675-3p,gga-miR-92-3p,novel_134
ENSGALT00000025803	ENSGALG00000016017	SLC4A11	chr4:88388932-88471731	3.10395	6.90717	-1.15399	5e-05	0.00220184
ENSGALT00000045646	ENSGALG00000027874	CHAC1	chr5:23730411-23732558	415.283	144.57	1.52232	5e-05	0.00220184	gga-let-7a-5p,gga-let-7b,gga-let-7c-5p,gga-let-7d,gga-let-7f-5p,gga-let-7g-5p,gga-let-7i,gga-let-7k-5p,gga-miR-106-5p,gga-miR-128-3p,gga-miR-130a-5p,gga-miR-130b-5p,gga-miR-130c-5p,gga-miR-1467-5p,gga-miR-1551-5p,gga-miR-1583,gga-miR-15a,gga-miR-15b-5p,gga-miR-15c-5p,gga-miR-1649-5p,gga-miR-16-5p,gga-miR-1685-3p,gga-miR-1685-5p,gga-miR-1699,gga-miR-16c-5p,gga-miR-1710,gga-miR-1727,gga-miR-1736-5p…
ENSGALT00000003669	ENSGALG00000023961	GDF8	chr7:195699-201192	101.665	30.9457	1.71601	5e-05	0.00220184
ENSGALT00000033111	ENSGALG00000011149	PLA2R1	chr7:21327980-21363749	7.78149	22.897	-1.55704	5e-05	0.00220184	gga-miR-125b-5p,gga-miR-128-3p,gga-miR-1329-5p,gga-miR-140-5p,gga-miR-146b-3p,gga-miR-153-3p,gga-miR-155,gga-miR-1563,gga-miR-1618-5p,gga-miR-1647,gga-miR-1663-3p,gga-miR-1677-3p,gga-miR-1703-5p,gga-miR-1727,gga-miR-1760,gga-miR-1771,gga-miR-1784-5p,gga-miR-181b-2-3p,gga-miR-184-3p,gga-miR-187-5p,gga-miR-200a-3p,gga-miR-217-5p,gga-miR-2188-5p,gga-miR-2954,gga-miR-29a-3p,gga-miR-29b-1-5p,gga-miR-2…
ENSGALT00000044518	ENSGALG00000027521	ANKRD33B	chr2:78170627-78211788	1.06418	0.330893	1.68531	0.0001	0.00398242
ENSGALT00000010935	ENSGALG00000021104	SLC22A4	chr13:16146828-16184900	11.7509	5.73192	1.03568	0.00245	0.0462742
ENSGALT00000023065	ENSGALG00000014261	UCH-L1	chr4:68252125-68256752	36.9838	7.29732	2.34145	5e-05	0.00220184	gga-miR-1668-3p,gga-miR-1737,gga-miR-1781-5p,gga-miR-217-5p,gga-miR-460a-5p
ENSGALT00000006650	ENSGALG00000004184	SPARC	chr13:12225282-12247095	67.4198	406.998	-2.59378	5e-05	0.00220184	gga-miR-106-3p,gga-miR-128-3p,gga-miR-130b-5p,gga-miR-138-1-3p,gga-miR-138-5p,gga-miR-140-3p,gga-miR-1467-5p,gga-miR-1585,gga-miR-1635,gga-miR-1647,gga-miR-1649-5p,gga-miR-1674,gga-miR-1677-3p,gga-miR-1677-5p,gga-miR-1684a-5p,gga-miR-1727,gga-miR-1736-3p,gga-miR-17-3p,gga-miR-1756a,gga-miR-1781-5p,gga-miR-1784-5p,gga-miR-181a-5p,gga-miR-181b-5p,gga-miR-193b-5p,gga-miR-194,gga-miR-2130,gga-miR-30c…
ENSGALT00000027975	ENSGALG00000017311	P4HA3	chr1:194915189-194923866	1.70454	13.0892	-2.94093	5e-05	0.00220184
ENSGALT00000028042	ENSGALG00000017358	YWHAG	chr19:4247943-4248600	80.591	26.6652	1.59566	5e-05	0.00220184	gga-let-7j-3p,gga-miR-106-3p,gga-miR-125b-5p,gga-miR-128-1-5p,gga-miR-128-2-5p,gga-miR-130a-3p,gga-miR-130a-5p,gga-miR-130b-3p,gga-miR-130c-3p,gga-miR-130c-5p,gga-miR-138-2-3p,gga-miR-144-3p,gga-miR-1453,gga-miR-146a-5p,gga-miR-146b-5p,gga-miR-146c-3p,gga-miR-146c-5p,gga-miR-148a-3p,gga-miR-1560-3p,gga-miR-1590,gga-miR-1618-3p,gga-miR-1641,gga-miR-1651-3p,gga-miR-1685-3p,gga-miR-1703-5p,gga-miR-1…
ENSGALT00000018679	ENSGALG00000011456	CDK17	chr1:45661418-45739057	25.6391	13.9507	0.878006	0.00165	0.0347722
ENSGALT00000031528	ENSGALG00000016707	CLIC5	chr3:109252462-109301586	41.6101	13.8212	1.59005	5e-05	0.00220184
ENSGALT00000018342	ENSGALG00000011244	DLK1	chr5:48844045-48853652	1.11309	3.38773	-1.60574	0.0025	0.0469915
ENSGALT00000021535	ENSGALG00000013182	GRAMD4	chr1:15735374-15812307	52.6427	27.7691	0.922754	0.0006	0.0163993
ENSGALT00000021531	ENSGALG00000019527	SLC6A19	chr2:85710094-85731320	0.046705	1.29033	-4.78802	0.00155	0.0333367
ENSGALT00000001683	ENSGALG00000001115	MMEL1	chr21:1387459-1411822	3.06653	1.33722	1.19737	0.00015	0.0055394
ENSGALT00000001687	ENSGALG00000001118	NEK6	chr17:9344200-9374148	68.6587	34.6913	0.984871	0.00035	0.010879	gga-let-7a-2-3p,gga-let-7c-3p,gga-miR-101-2-5p,gga-miR-106-3p,gga-miR-133a-5p,gga-miR-135a-5p,gga-miR-138-2-3p,gga-miR-1467-5p,gga-miR-148a-5p,gga-miR-1590,gga-miR-15a,gga-miR-15b-5p,gga-miR-15c-5p,gga-miR-1618-3p,gga-miR-1635,gga-miR-1649-5p,gga-miR-1655-5p,gga-miR-16-5p,gga-miR-1668-3p,gga-miR-1677-5p,gga-miR-1685-3p,gga-miR-16c-5p,gga-miR-1703-5p,gga-miR-1736-3p,gga-miR-17-3p,gga-miR-1754-5p,g…
ENSGALT00000007350	ENSGALG00000004617	-	JH375197.1:5804-7031	28.711	9.72421	1.56195	0.0001	0.00398242
ENSGALT00000002956	ENSGALG00000001912	EPHA10	chr23:3551601-3581930	0.675386	0.180832	1.90106	0.00245	0.0462742
ENSGALT00000002482	ENSGALG00000001626	UTS2R	chr18:3633807-3634956	9.38224	2.22674	2.075	5e-05	0.00220184	gga-miR-1651-3p,gga-miR-1727,gga-miR-1751-5p,gga-miR-1781-3p,gga-miR-1781-5p,gga-miR-1782,gga-miR-1798-3p,gga-miR-183,gga-miR-196-1-3p,gga-miR-3525,gga-miR-375,gga-miR-6675-3p,gga-miR-6677-5p,gga-miR-7441-5p,novel_104,novel_150,novel_237
ENSGALT00000000887	ENSGALG00000000625	MAPT	chr27:2938400-2963524	10.3558	4.15724	1.31673	0.00015	0.0055394	gga-miR-1786,gga-miR-3539,gga-miR-460b-5p,gga-miR-6594-5p,novel_85
ENSGALT00000000884	ENSGALG00000000623	PIK3C2B	chr26:1732338-1747306	9.00276	3.69748	1.28382	5e-05	0.00220184
ENSGALT00000001975	ENSGALG00000001293	IGF2BP1	chr27:3433056-3459259	0.053012	3.85819	-6.18546	0.00015	0.0055394
ENSGALT00000001972	ENSGALG00000001291	-	AADN03010820.1:5157-28010	10.4027	5.48787	0.92264	0.0022	0.0429041
ENSGALT00000012260	ENSGALG00000007582	DPYSL3	chr13:17454811-17485572	3.39865	8.56346	-1.33323	5e-05	0.00220184	gga-let-7a-2-3p,gga-let-7c-3p,gga-miR-140-3p,gga-miR-1651-3p,gga-miR-1664-3p,gga-miR-1674,gga-miR-1677-5p,gga-miR-1781-5p,gga-miR-200b-5p,gga-miR-203a,gga-miR-21-3p,gga-miR-29a-3p,gga-miR-29b-3p,gga-miR-29c-3p,gga-miR-3536,gga-miR-3539,gga-miR-458b-5p,gga-miR-460a-3p,gga-miR-6548-5p,gga-miR-7476-3p,gga-miR-9-3p,novel_85
ENSGALT00000016394	ENSGALG00000010084	EIF4G3	chr21:6635228-6706874	13.6466	6.29816	1.11554	5e-05	0.00220184
ENSGALT00000009828	ENSGALG00000006092	-	chr20:9970348-9976884	4.87071	2.34152	1.05669	0.002	0.0399303	gga-miR-106-3p,gga-miR-125b-3p,gga-miR-125b-5p,gga-miR-140-3p,gga-miR-1454,gga-miR-1551-5p,gga-miR-1560-3p,gga-miR-15a,gga-miR-15b-5p,gga-miR-15c-5p,gga-miR-1628,gga-miR-1647,gga-miR-1649-5p,gga-miR-1651-5p,gga-miR-16-5p,gga-miR-1668-3p,gga-miR-1684a-5p,gga-miR-16c-5p,gga-miR-1712-3p,gga-miR-1728-3p,gga-miR-17-3p,gga-miR-1779,gga-miR-1784-5p,gga-miR-1798-3p,gga-miR-184-3p,gga-miR-18b-3p,gga-miR-2…
ENSGALT00000006484	ENSGALG00000004078	-	chr13:11614836-11624376	1.34511	0.21146	2.66927	5e-05	0.00220184
ENSGALT00000020467	ENSGALG00000012530	FOXRED2	chr1:51563000-51571061	0.776202	2.01211	-1.3742	0.00265	0.0487014
ENSGALT00000024541	ENSGALG00000015209	NFIL3	chrZ:44205923-44207300	71.3212	28.2383	1.33668	5e-05	0.00220184	gga-let-7g-3p,gga-let-7j-3p,gga-miR-1329-5p,gga-miR-16-2-3p,gga-miR-1662,gga-miR-1731-5p,gga-miR-1756a,gga-miR-203a,gga-miR-20a-3p,gga-miR-21-3p,novel_224
ENSGALT00000024352	ENSGALG00000020554	ADAMTSL1	chrZ:32976701-33409919	1.46677	3.13525	-1.09593	0.0002	0.00704726
ENSGALT00000020209	ENSGALG00000012377	HNMT	chr7:30750465-30763505	3.97055	11.1154	-1.48515	5e-05	0.00220184	gga-miR-106-3p,gga-miR-122-5p,gga-miR-1306-3p,gga-miR-135a-5p,gga-miR-138-5p,gga-miR-140-3p,gga-miR-1456-5p,gga-miR-1553-3p,gga-miR-1559-3p,gga-miR-1563,gga-miR-1569,gga-miR-1585,gga-miR-1618-5p,gga-miR-1635,gga-miR-1651-3p,gga-miR-1663-3p,gga-miR-1677-5p,gga-miR-1685-5p,gga-miR-1699,gga-miR-1736-3p,gga-miR-1737,gga-miR-17-3p,gga-miR-1744-3p,gga-miR-1751-5p,gga-miR-1756a,gga-miR-1759-5p,gga-miR-1…
ENSGALT00000009357	ENSGALG00000026514	-	AADN03010735.1:278-1229	23.6615	7.39733	1.67747	0.00015	0.0055394
ENSGALT00000002306	ENSGALG00000001516	FHL3	chr23:3466392-3469668	10.2252	33.8864	-1.72857	5e-05	0.00220184
ENSGALT00000044297	ENSGALG00000026651	SCARA3	chr3:104817332-104822180	2.16824	5.32521	-1.29631	0.0001	0.00398242
ENSGALT00000004226	ENSGALG00000002682	BRD3	chr17:7156508-7189561	7.60461	3.7714	1.01177	0.00135	0.0301455
ENSGALT00000008883	ENSGALG00000005538	MYO18B	chr15:7048111-7093354	51.1261	94.401	-0.884743	0.0026	0.0481664
ENSGALT00000026149	ENSGALG00000016220	WISP1	chr2:141532749-141540007	0.757929	2.31467	-1.61067	0.00215	0.0421759
ENSGALT00000027090	ENSGALG00000016779	RNF149	chr1:132819683-132837930	22.7631	10.097	1.17277	5e-05	0.00220184
ENSGALT00000038916	ENSGALG00000006025	XIRP1	chr2:4944067-4977259	140.901	27.6074	2.35155	5e-05	0.00220184	gga-let-7j-3p,gga-miR-125b-5p,gga-miR-146a-3p,gga-miR-1553-5p,gga-miR-1737,gga-miR-181a-3p,gga-miR-181b-2-3p,gga-miR-193b-5p,gga-miR-196-1-3p,gga-miR-199-5p,gga-miR-200b-3p,gga-miR-217-5p,gga-miR-218-5p,gga-miR-22-3p,gga-miR-26a-5p,gga-miR-29a-3p,gga-miR-29b-3p,gga-miR-29c-3p,gga-miR-3064-5p,gga-miR-30a-5p,gga-miR-30d,gga-miR-34a-5p,gga-miR-34c-5p,gga-miR-3525,gga-miR-3530-5p,gga-miR-429-3p,gga-m…
ENSGALT00000008087	ENSGALG00000005043	-	chr15:6650608-6669926	1.01638	3.0996	-1.60864	5e-05	0.00220184
ENSGALT00000008553	ENSGALG00000005331	GJC2	chr2:2303737-2310415	1.19612	3.45735	-1.5313	5e-05	0.00220184	gga-miR-142-5p,gga-miR-144-5p,gga-miR-1467-5p,gga-miR-153-3p,gga-miR-1551-3p,gga-miR-1553-5p,gga-miR-1563,gga-miR-15a,gga-miR-15b-5p,gga-miR-15c-5p,gga-miR-1647,gga-miR-1651-3p,gga-miR-1655-5p,gga-miR-16-5p,gga-miR-1668-3p,gga-miR-1684a-5p,gga-miR-1699,gga-miR-16c-5p,gga-miR-1727,gga-miR-1731-5p,gga-miR-1737,gga-miR-1751-5p,gga-miR-181b-2-3p,gga-miR-18a-3p,gga-miR-18b-3p,gga-miR-196-1-3p,gga-miR-…
ENSGALT00000003239	ENSGALG00000002080	DOCK2	chr13:3332165-3492561	10.2456	4.88412	1.06884	0.0003	0.00968302
ENSGALT00000013137	ENSGALG00000008094	HSPD1	chr7:9720879-9729711	104.497	54.047	0.951182	0.00035	0.010879	gga-miR-1329-5p,gga-miR-1662,gga-miR-1a-3p,gga-miR-206,gga-miR-30a-5p,gga-miR-30b-5p,gga-miR-30c-5p,gga-miR-30d,gga-miR-30e-3p,gga-miR-3607-3p,gga-miR-6660-3p
ENSGALT00000042838	ENSGALG00000015386	RNF170	chrZ:53495706-53516805	9.70229	3.61942	1.42257	5e-05	0.00220184	gga-miR-1560-3p,gga-miR-1736-3p,gga-miR-196-5p,gga-miR-3525
ENSGALT00000016945	ENSGALG00000010406	TMEM63C	chr5:38405302-38414575	10.424	1.50925	2.78801	5e-05	0.00220184
ENSGALT00000023340	ENSGALG00000000747	CHD5	chr21:642574-668784	4.94099	2.59426	0.929475	0.0006	0.0163993
ENSGALT00000032405	ENSGALG00000020320	-	chr4:2379767-2382636	14.854	5.61843	1.40262	0.00065	0.0174425
ENSGALT00000008572	ENSGALG00000005346	PPIC	chrZ:81178146-81184188	6.00692	13.1911	-1.13487	0.00075	0.019419	gga-miR-122-5p,gga-miR-1641,gga-miR-1674,gga-miR-1771,gga-miR-193a-3p,gga-miR-193b-3p,gga-miR-2131-5p,gga-miR-22-5p,gga-miR-6590-3p,gga-miR-6609-3p,gga-miR-6664-3p,gga-miR-7465-3p,novel_237
ENSGALT00000016231	ENSGALG00000009988	ELOVL1	chr8:18585119-18597571	21.7365	46.2471	-1.08924	5e-05	0.00220184	gga-miR-125b-3p,gga-miR-1329-5p,gga-miR-140-3p,gga-miR-1551-3p,gga-miR-1590,gga-miR-15a,gga-miR-15b-5p,gga-miR-15c-5p,gga-miR-1635,gga-miR-1647,gga-miR-16-5p,gga-miR-1676-5p,gga-miR-1699,gga-miR-16c-5p,gga-miR-1722-5p,gga-miR-1727,gga-miR-1731-5p,gga-miR-1737,gga-miR-1747-5p,gga-miR-1751-5p,gga-miR-1769-5p,gga-miR-1786,gga-miR-18a-3p,gga-miR-18b-3p,gga-miR-1c,gga-miR-200a-3p,gga-miR-2129,gga-miR-…
ENSGALT00000017720	ENSGALG00000010896	TMEM161B	chrZ:60417070-60449396	4.20529	1.70673	1.30097	0.0023	0.0442781
ENSGALT00000003701	ENSGALG00000002348	PMS1	chr7:235905-274654	24.0733	10.7419	1.16418	5e-05	0.00220184
ENSGALT00000038740	ENSGALG00000023435	GATM	chr10:10400567-10413630	13.6912	43.3819	-1.66384	5e-05	0.00220184	gga-let-7a-5p,gga-let-7b,gga-let-7c-5p,gga-let-7d,gga-let-7f-5p,gga-let-7g-3p,gga-let-7g-5p,gga-let-7i,gga-let-7k-5p,gga-miR-100-5p,gga-miR-1655-5p,gga-miR-1740-5p,gga-miR-181a-5p,gga-miR-181b-2-3p,gga-miR-181b-5p,gga-miR-196-1-3p,gga-miR-2131-5p,gga-miR-219b,gga-miR-22-3p,gga-miR-27b-3p,gga-miR-30a-5p,gga-miR-30b-5p,gga-miR-30c-5p,gga-miR-30d,gga-miR-30e-5p,gga-miR-6662-3p,gga-miR-99a-5p
ENSGALT00000005090	ENSGALG00000003213	LGALS2	chr1:51050592-51062352	6.86241	17.0115	-1.30973	0.00055	0.0153357
ENSGALT00000012805	ENSGALG00000007886	PAMR1	chr5:18394010-18447963	0.539741	3.45899	-2.68001	5e-05	0.00220184
ENSGALT00000044993	ENSGALG00000026623	BMI1	chr2:17614780-17620068	14.4596	5.64797	1.35623	5e-05	0.00220184
ENSGALT00000002654	ENSGALG00000001730	DGKD	chr9:728830-786491	15.2945	8.04021	0.927706	0.00055	0.0153357
ENSGALT00000014151	ENSGALG00000008694	SELO	chr1:20071620-20084350	17.3402	9.84098	0.817243	0.00185	0.0377228
ENSGALT00000008321	ENSGALG00000005180	COL11A1	chr8:10153021-10288846	0.555917	2.31663	-2.05908	5e-05	0.00220184
ENSGALT00000043978	ENSGALG00000028517	EIF1	chr27:4500720-4644100	38.4089	17.2089	1.15829	5e-05	0.00220184	gga-miR-140-3p,gga-miR-1434,gga-miR-1454,gga-miR-1467-5p,gga-miR-146a-3p,gga-miR-1553-5p,gga-miR-1559-3p,gga-miR-1662,gga-miR-1668-3p,gga-miR-1684a-5p,gga-miR-1773-5p,gga-miR-181b-1-3p,gga-miR-18a-3p,gga-miR-18b-3p,gga-miR-223,gga-miR-22-3p,gga-miR-23b-5p,gga-miR-24-3p,gga-miR-455-3p,gga-miR-489-3p,gga-miR-499-5p,gga-miR-6645-5p,gga-miR-6665-5p,gga-miR-6677-5p,novel_158,novel_233,novel_237,novel_…
ENSGALT00000026780	ENSGALG00000016592	PRPS2	chr1:122869210-122893310	12.521	30.9893	-1.30742	0.0001	0.00398242	gga-miR-1454,gga-miR-1760,gga-miR-21-3p,gga-miR-6675-3p
ENSGALT00000020693	ENSGALG00000012683	RNF144B	chr2:60324505-60357712	18.0094	7.38501	1.28608	5e-05	0.00220184
ENSGALT00000022698	ENSGALG00000014012	WASF2	chr23:1954482-1980118	22.9758	12.2624	0.905872	0.00075	0.019419
ENSGALT00000009549	ENSGALG00000005934	-	chr2:4925392-4932484	2.48687	0.821375	1.59822	0.0003	0.00968302
ENSGALT00000027119	ENSGALG00000016797	FHL2	chr1:134496863-134536397	16.015	35.6993	-1.15647	0.0005	0.0142826	gga-miR-135a-5p,gga-miR-138-1-3p,gga-miR-1454,gga-miR-147,gga-miR-1744-3p,gga-miR-1771,gga-miR-1781-3p,gga-miR-181b-2-3p,gga-miR-196-1-3p,gga-miR-19a-5p,gga-miR-1a-1-5p,gga-miR-1a-2-5p,gga-miR-200a-3p,gga-miR-200b-3p,gga-miR-20b-3p,gga-miR-29a-5p,gga-miR-32-5p,gga-miR-3533,gga-miR-383-5p,gga-miR-429-3p,gga-miR-6572-5p,gga-miR-92-3p,gga-miR-9-3p,novel_200,novel_216,novel_237
ENSGALT00000019063	ENSGALG00000011662	NUP205	chr1:47572394-47617501	9.47609	19.184	-1.01754	5e-05	0.00220184	gga-let-7a-5p,gga-let-7b,gga-let-7c-5p,gga-let-7d,gga-let-7f-5p,gga-let-7g-5p,gga-let-7i,gga-let-7j-3p,gga-let-7k-5p,gga-miR-101-3p,gga-miR-130a-3p,gga-miR-130a-5p,gga-miR-130b-3p,gga-miR-130c-3p,gga-miR-130c-5p,gga-miR-1434,gga-miR-144-3p,gga-miR-1467-5p,gga-miR-147,gga-miR-148a-3p,gga-miR-1553-5p,gga-miR-15a,gga-miR-15b-5p,gga-miR-15c-5p,gga-miR-1647,gga-miR-16-5p,gga-miR-1664-3p,gga-miR-1668-3…
ENSGALT00000019065	ENSGALG00000011663	FNDC1	chr3:45071688-45111718	1.32307	5.33187	-2.01075	5e-05	0.00220184
ENSGALT00000019602	ENSGALG00000012013	SLC25A17	chr1:49784854-49804765	2.01143	8.41294	-2.06439	5e-05	0.00220184	gga-miR-128-3p,gga-miR-1329-5p,gga-miR-15b-3p,gga-miR-1771,gga-miR-1c,gga-miR-23b-5p,gga-miR-30c-1-3p,gga-miR-3530-5p,gga-miR-489-3p,gga-miR-6664-3p,gga-miR-7441-5p,novel_110,novel_200
ENSGALT00000001957	ENSGALG00000001281	PHOSPHO1	chr27:3413411-3417057	35.6786	16.1611	1.14253	5e-05	0.00220184
ENSGALT00000001958	ENSGALG00000001282	GABRD	chr21:1849379-1856932	4.17937	0.602352	2.79461	5e-05	0.00220184
ENSGALT00000027516	ENSGALG00000017031	-	chr1:169788266-169803952	7.25359	2.05814	1.81735	0.0001	0.00398242	gga-miR-223,gga-miR-3533,gga-miR-6548-5p,gga-miR-7476-3p
ENSGALT00000026469	ENSGALG00000016411	col14A1	chr2:136370295-136490384	0.322588	2.10779	-2.70797	5e-05	0.00220184
ENSGALT00000016002	ENSGALG00000009842	RASSF3	chr1:33676051-33726396	30.9361	17.6669	0.808241	0.00235	0.0449519	gga-let-7a-2-3p,gga-let-7c-3p,gga-let-7j-3p,gga-miR-101-3p,gga-miR-106-3p,gga-miR-130a-3p,gga-miR-130c-3p,gga-miR-1454,gga-miR-146a-3p,gga-miR-148a-5p,gga-miR-1559-3p,gga-miR-1563,gga-miR-1585,gga-miR-1618-3p,gga-miR-1618-5p,gga-miR-16-2-3p,gga-miR-1641,gga-miR-1651-3p,gga-miR-1651-5p,gga-miR-1662,gga-miR-1699,gga-miR-1727,gga-miR-1729-5p,gga-miR-17-3p,gga-miR-1744-3p,gga-miR-1751-5p,gga-miR-1760…
ENSGALT00000016005	ENSGALG00000009844	ACTC1	chr5:31546120-31552902	12.7747	83.9772	-2.71671	5e-05	0.00220184	gga-let-7a-2-3p,gga-let-7c-3p,gga-miR-1454,gga-miR-30a-5p,gga-miR-30b-5p,gga-miR-30c-5p,gga-miR-30d,gga-miR-30e-5p,gga-miR-32-5p,gga-miR-3607-3p,gga-miR-6546-3p,gga-miR-6586-5p,gga-miR-92-3p,novel_110
ENSGALT00000012241	ENSGALG00000007570	-	chr4:11396596-11408463	0.0733829	0.46406	-2.66079	0.0003	0.00968302
ENSGALT00000007807	ENSGALG00000004888	RAI1	chr14:4892180-4899602	3.34846	0.894379	1.90454	5e-05	0.00220184
ENSGALT00000021117	ENSGALG00000012947	CAPRIN2	chr1:59721892-59753853	1.26546	2.89944	-1.19612	0.0003	0.00968302
ENSGALT00000003495	ENSGALG00000002232	RERE	chr21:3033462-3151837	16.5724	8.13882	1.0259	0.0008	0.0203273
ENSGALT00000020446	ENSGALG00000012517	SLC9A3	chr2:55844914-55876030	0	0.514396	#NAME?	5e-05	0.00220184
ENSGALT00000020191	ENSGALG00000012362	THSD7B	chr7:30459506-30701723	0.861898	6.29573	-2.86879	5e-05	0.00220184
ENSGALT00000018407	ENSGALG00000011283	ZNF385D	chr2:36832211-36992407	1.11855	3.15809	-1.49742	5e-05	0.00220184
ENSGALT00000022978	ENSGALG00000014208	GRHL2	chr2:128591602-128652059	0.130603	0.755046	-2.53138	0.0025	0.0469915
ENSGALT00000005664	ENSGALG00000003578	fn1	chr7:4333467-4382817	9.92518	24.4197	-1.29888	5e-05	0.00220184	gga-miR-101-3p,gga-miR-128-3p,gga-miR-1329-5p,gga-miR-144-3p,gga-miR-153-3p,gga-miR-1684a-3p,gga-miR-1684b-3p,gga-miR-1786,gga-miR-181b-2-3p,gga-miR-18b-3p,gga-miR-196-1-3p,gga-miR-199-3p,gga-miR-19a-5p,gga-miR-200b-3p,gga-miR-27b-3p,gga-miR-27b-5p,gga-miR-32-3p,gga-miR-3540,gga-miR-429-3p,gga-miR-7460-3p,gga-miR-9-5p,novel_130,novel_158
ENSGALT00000015350	ENSGALG00000009428	SUSD6	chr5:27163765-27173152	32.0833	16.9895	0.917173	0.00035	0.010879
ENSGALT00000020225	ENSGALG00000012387	NUP43	chr3:47489108-47498142	7.39656	14.0651	-0.927193	0.0018	0.0369631	gga-miR-106-3p,gga-miR-1451-3p,gga-miR-1569,gga-miR-1628,gga-miR-1685-3p,gga-miR-1708,gga-miR-17-3p,gga-miR-181a-5p,gga-miR-187-3p,gga-miR-203a,gga-miR-23b-3p,gga-miR-33-3p,gga-miR-6548-5p,gga-miR-6631-5p,gga-miR-7476-5p,novel_153,novel_237,novel_241
ENSGALT00000020990	ENSGALG00000019553	SERPINB10	chr2:67745614-67751998	2.24992	0.672022	1.74329	0.00055	0.0153357	gga-let-7a-5p,gga-let-7b,gga-let-7c-5p,gga-let-7d,gga-let-7f-5p,gga-let-7g-5p,gga-let-7i,gga-let-7k-5p,gga-miR-153-3p,gga-miR-1553-3p,gga-miR-1740-5p,gga-miR-2131-3p,gga-miR-23b-3p,gga-miR-29b-1-5p,gga-miR-29b-2-5p,gga-miR-30a-3p,gga-miR-3533,gga-miR-6553-3p,gga-miR-6575-5p,gga-miR-6582-5p,gga-miR-6662-3p,gga-miR-7476-5p,gga-miR-92-5p,novel_229
ENSGALT00000044223	ENSGALG00000026326	WBP1L	chr6:22901372-22923088	128.759	43.9662	1.5502	5e-05	0.00220184
ENSGALT00000013524	ENSGALG00000008308	BHLHE40	chr12:18572198-18575093	78.7757	35.3343	1.15668	5e-05	0.00220184
ENSGALT00000009158	ENSGALG00000005710	CTDSPL	chr2:4477122-4544868	90.9083	43.9957	1.04705	0.00045	0.0132153	gga-miR-153-3p,gga-miR-1685-5p,gga-miR-1685-5p,gga-miR-1728-3p,gga-miR-1728-3p,gga-miR-1798-5p,gga-miR-1798-5p,gga-miR-181a-5p,gga-miR-181b-5p,gga-miR-194,gga-miR-194,gga-miR-219a,gga-miR-219a,gga-miR-30c-1-3p
ENSGALT00000025678	ENSGALG00000015932	KCNQ5	chr3:80962160-81225706	14.1103	6.85996	1.04047	0.00015	0.0055394
ENSGALT00000035146	ENSGALG00000001561	MXRA8	chr21:2251267-2266024	11.4766	35.1506	-1.61485	5e-05	0.00220184	gga-miR-130b-5p,gga-miR-1560-3p,gga-miR-1747-5p,gga-miR-200b-5p,gga-miR-21-3p,gga-miR-30c-2-3p,gga-miR-6516-3p,gga-miR-6544-5p
ENSGALT00000004201	ENSGALG00000002667	OLFML2B	chr8:3773061-3782255	7.04129	21.9356	-1.63936	5e-05	0.00220184
ENSGALT00000016820	ENSGALG00000010333	CNOT6L	chr4:34415666-34425383	22.8552	9.73213	1.23169	0.0001	0.00398242
ENSGALT00000008205	ENSGALG00000021087	-	AADN03010432.1:2659-15827	1.92055	3.78682	-0.979466	0.00185	0.0377228
ENSGALT00000026878	ENSGALG00000016651	-	chr3:106804290-106812581	75.5492	165.073	-1.12761	0.0005	0.0142826	gga-miR-101-3p,gga-miR-144-3p,gga-miR-148a-5p,gga-miR-1651-3p,gga-miR-1651-5p,gga-miR-1813,gga-miR-301a-5p,gga-miR-3525,gga-miR-499-5p,novel_179
ENSGALT00000042817	ENSGALG00000026798	-	AADN03010767.1:215-845	4.57028	15.3837	-1.75105	0.00275	0.0499471
ENSGALT00000019478	ENSGALG00000011941	EIF1B	chr2:44557273-44561335	88.5222	39.1003	1.17886	5e-05	0.00220184
ENSGALT00000000433	ENSGALG00000000327	FBN3	chr28:271547-395862	0.129296	1.68869	-3.70716	5e-05	0.00220184
ENSGALT00000019298	ENSGALG00000011823	FAT4	chr4:51926112-52061166	1.00861	3.12321	-1.63065	5e-05	0.00220184
ENSGALT00000038374	ENSGALG00000008380	DGKZ	chr5:22949352-22992334	8.22398	3.93866	1.06213	0.0003	0.00968302	gga-let-7a-2-3p,gga-let-7c-3p,gga-miR-125b-5p,gga-miR-130b-5p,gga-miR-137-5p,gga-miR-140-3p,gga-miR-1451-3p,gga-miR-1451-5p,gga-miR-1453,gga-miR-146a-3p,gga-miR-1553-3p,gga-miR-1583,gga-miR-15a,gga-miR-15b-5p,gga-miR-15c-5p,gga-miR-16-1-3p,gga-miR-1635,gga-miR-1647,gga-miR-1649-5p,gga-miR-16-5p,gga-miR-1677-5p,gga-miR-1684a-5p,gga-miR-1699,gga-miR-16c-5p,gga-miR-1706,gga-miR-1716,gga-miR-1722-5p,…
ENSGALT00000010512	ENSGALG00000006505	ZFAND6	chr10:12074414-12122886	118.533	64.7693	0.871904	0.0012	0.0276757	gga-let-7g-3p,gga-miR-106-3p,gga-miR-125b-3p,gga-miR-140-3p,gga-miR-1649-5p,gga-miR-16-5p,gga-miR-16c-5p,gga-miR-1712-3p,gga-miR-17-3p,gga-miR-1744-3p,gga-miR-1756a,gga-miR-181a-5p,gga-miR-181b-5p,gga-miR-2129,gga-miR-214,gga-miR-3533,gga-miR-3536,gga-miR-365b-5p,gga-miR-6555-5p,novel_237
ENSGALT00000010519	ENSGALG00000006508	FGF13	chr4:4730770-4781663	37.8178	18.4755	1.03345	0.00015	0.0055394
ENSGALT00000010518	ENSGALG00000006507	CLMP	chr24:3026785-3066936	2.84276	7.5204	-1.40352	5e-05	0.00220184
ENSGALT00000032685	ENSGALG00000020488	C11orf24	chr5:15656186-15661708	1.96323	4.11827	-1.06881	0.00115	0.0267697	gga-miR-101-3p,gga-miR-126-3p,gga-miR-138-1-3p,gga-miR-144-3p,gga-miR-1454,gga-miR-1563,gga-miR-1618-5p,gga-miR-1685-3p,gga-miR-1784-5p,gga-miR-1798-3p,gga-miR-2954,gga-miR-29a-3p,gga-miR-29b-3p,gga-miR-29c-3p,gga-miR-30a-3p,gga-miR-30a-5p,gga-miR-30b-5p,gga-miR-30c-5p,gga-miR-30d,gga-miR-30e-5p,gga-miR-32-5p,gga-miR-3607-3p,novel_119
ENSGALT00000014996	ENSGALG00000009212	MND1	chr4:19356586-19395067	2.50832	6.75622	-1.42949	0.00145	0.0317478	gga-let-7a-2-3p,gga-let-7c-3p,gga-miR-1467-5p,gga-miR-1655-5p,gga-miR-6649-3p
ENSGALT00000017294	ENSGALG00000010628	ACSL1	chr4:38883036-38919985	20.1193	48.6675	-1.27438	5e-05	0.00220184	gga-let-7g-3p,gga-miR-142-5p,gga-miR-1451-3p,gga-miR-146b-3p,gga-miR-148a-3p,gga-miR-1685-3p,gga-miR-1740-5p,gga-miR-1782,gga-miR-1803,gga-miR-181a-5p,gga-miR-181b-5p,gga-miR-199-3p,gga-miR-19a-3p,gga-miR-19b-3p,gga-miR-200a-3p,gga-miR-205a,gga-miR-2131-5p,gga-miR-215-5p,gga-miR-218-5p,gga-miR-221-5p,gga-miR-26a-3p,gga-miR-29a-5p,gga-miR-301a-5p,gga-miR-301b-3p,gga-miR-31-5p,gga-miR-32-5p,gga-miR…
ENSGALT00000024944	ENSGALG00000015469	IGSF3	chr1:91547413-91599037	7.0701	12.9743	-0.875852	0.00125	0.0285072
ENSGALT00000025575	ENSGALG00000015864	IBTK	chr3:77659754-77717628	12.1552	6.79811	0.838371	0.0011	0.0259076
ENSGALT00000020050	ENSGALG00000012273	SOS2	chr5:57612587-57647290	24.4259	8.62527	1.50177	5e-05	0.00220184
ENSGALT00000025023	ENSGALG00000015520	TRIM55	chr2:114674301-114710966	40.9838	76.0317	-0.891549	0.001	0.0241274
ENSGALT00000018234	ENSGALG00000011184	HNRNPD	chr4:45828057-45834083	21.2051	8.80002	1.26883	0.0002	0.00704726	gga-miR-1306-5p,gga-miR-1699,gga-miR-1751-5p,gga-miR-187-5p,gga-miR-200b-3p,gga-miR-429-3p,gga-miR-455-5p,gga-miR-6550-3p,gga-miR-92-5p
ENSGALT00000012824	ENSGALG00000007899	CHRND	chr9:15076204-15079396	6.26936	12.7279	-1.0216	0.00235	0.0449519
ENSGALT00000004693	ENSGALG00000002967	ZNF365	chr6:7640975-7657585	15.2865	4.99469	1.61379	5e-05	0.00220184	gga-miR-101-2-5p,gga-miR-106-3p,gga-miR-130a-3p,gga-miR-130a-5p,gga-miR-130b-3p,gga-miR-130b-5p,gga-miR-130c-3p,gga-miR-130c-5p,gga-miR-140-5p,gga-miR-1456-5p,gga-miR-147,gga-miR-148a-3p,gga-miR-1585,gga-miR-1605,gga-miR-16-1-3p,gga-miR-1647,gga-miR-1649-5p,gga-miR-1662,gga-miR-1664-3p,gga-miR-1677-5p,gga-miR-1684a-5p,gga-miR-1685-3p,gga-miR-1710,gga-miR-1712-3p,gga-miR-1727,gga-miR-1729-5p,gga-m…
ENSGALT00000022100	ENSGALG00000013579	FAT1	chr4:61301848-61399322	3.48981	6.06558	-0.797498	0.00245	0.0462742
ENSGALT00000007277	ENSGALG00000004571	PPP1CC	chr15:5994098-6009307	49.1356	20.6193	1.25278	5e-05	0.00220184	gga-let-7a-2-3p,gga-let-7c-3p,gga-let-7g-3p,gga-miR-122-5p,gga-miR-125b-3p,gga-miR-128-3p,gga-miR-135a-5p,gga-miR-140-5p,gga-miR-1456-5p,gga-miR-1618-3p,gga-miR-1756a,gga-miR-1769-5p,gga-miR-1782,gga-miR-204,gga-miR-205a,gga-miR-215-3p,gga-miR-223,gga-miR-27b-3p,gga-miR-30c-2-3p,gga-miR-34a-5p,gga-miR-34b-5p,gga-miR-34c-5p,gga-miR-3525,gga-miR-451,gga-miR-6586-5p,gga-miR-6645-5p,gga-miR-6663-5p,g…
ENSGALT00000019048	ENSGALG00000011655	IQCB1	chr7:25801491-25819426	19.1264	9.60487	0.993731	0.0002	0.00704726	gga-let-7j-3p,gga-miR-101-2-5p,gga-miR-103-3p,gga-miR-106-3p,gga-miR-107-3p,gga-miR-10a-5p,gga-miR-10b-5p,gga-miR-128-1-5p,gga-miR-128-2-5p,gga-miR-128-3p,gga-miR-1306-3p,gga-miR-130a-3p,gga-miR-130b-3p,gga-miR-130c-3p,gga-miR-1329-5p,gga-miR-133a-5p,gga-miR-135a-5p,gga-miR-140-5p,gga-miR-1434,gga-miR-144-3p,gga-miR-1453,gga-miR-1454,gga-miR-1467-5p,gga-miR-146a-3p,gga-miR-146a-5p,gga-miR-146b-5p…
ENSGALT00000019599	ENSGALG00000012010	NDST3	chr4:54481057-54543688	0.617808	1.75643	-1.50742	0.00125	0.0285072
ENSGALT00000007316	ENSGALG00000004597	ZBTB37	chr8:7382137-7387189	83.8705	28.8176	1.54121	5e-05	0.00220184
ENSGALT00000007313	ENSGALG00000004596	AR	chr4:429899-473927	12.9584	6.0365	1.1021	5e-05	0.00220184
ENSGALT00000002994	ENSGALG00000001936	MYO7B	chr9:834636-880098	0.0438204	1.11034	-4.66325	0.0001	0.00398242
ENSGALT00000026481	ENSGALG00000016417	DSCC1	chr2:136256810-136267623	0.511742	1.9749	-1.94829	0.0006	0.0163993
ENSGALT00000000599	ENSGALG00000000442	KCNA2	chr26:1413002-1414502	0.366341	1.38875	-1.92253	0.0014	0.0309927	gga-miR-103-3p,gga-miR-106-3p,gga-miR-107-3p,gga-miR-128-1-5p,gga-miR-128-2-5p,gga-miR-137-3p,gga-miR-1454,gga-miR-1553-3p,gga-miR-15a,gga-miR-15b-5p,gga-miR-15c-5p,gga-miR-1625-5p,gga-miR-16-5p,gga-miR-16c-5p,gga-miR-1706,gga-miR-1736-3p,gga-miR-17-3p,gga-miR-1756a,gga-miR-183,gga-miR-2131-5p,gga-miR-3540,gga-miR-3594-3p,gga-miR-455-5p,gga-miR-499-5p,gga-miR-6547-5p,gga-miR-6555-5p,gga-miR-6604-…
ENSGALT00000021280	ENSGALG00000013035	SBK2	chr2:78377185-78379177	9.69384	30.4403	-1.65084	5e-05	0.00220184
ENSGALT00000003168	ENSGALG00000002038	DENND2C	chr26:3814480-3828825	5.76832	22.5149	-1.96466	5e-05	0.00220184	gga-miR-1597-3p,gga-miR-1647,gga-miR-6608-3p,gga-miR-7449-3p,gga-miR-92-5p
ENSGALT00000021288	ENSGALG00000013042	MICAL3	chr1:62010576-62110007	32.4951	17.9224	0.858464	0.0015	0.0325729
ENSGALT00000043231	ENSGALG00000027407	GPR132	chr5:51879667-51895943	1.30922	0.262596	2.31779	0.0001	0.00398242
ENSGALT00000018948	ENSGALG00000011604	SLC4A4	chr4:49571258-49794271	15.2519	6.62761	1.20242	5e-05	0.00220184
ENSGALT00000017882	ENSGALG00000010976	CCDC126	chr2:31443052-31455416	39.1702	6.34348	2.62641	5e-05	0.00220184	gga-let-7j-3p,gga-miR-106-3p,gga-miR-130a-3p,gga-miR-130b-3p,gga-miR-130b-5p,gga-miR-130c-3p,gga-miR-137-3p,gga-miR-1454,gga-miR-148a-3p,gga-miR-16-1-3p,gga-miR-1651-3p,gga-miR-1677-3p,gga-miR-1710,gga-miR-1712-3p,gga-miR-1737,gga-miR-17-3p,gga-miR-1744-3p,gga-miR-1771,gga-miR-1784-5p,gga-miR-1798-5p,gga-miR-181a-5p,gga-miR-181b-5p,gga-miR-187-5p,gga-miR-18a-3p,gga-miR-18b-3p,gga-miR-190a-3p,gga-…
ENSGALT00000017886	ENSGALG00000010979	-	chr4:45133424-45138549	12.7182	6.10271	1.05937	0.00135	0.0301455	gga-let-7a-2-3p,gga-let-7c-3p,gga-miR-106-3p,gga-miR-138-5p,gga-miR-146a-5p,gga-miR-146b-5p,gga-miR-146c-5p,gga-miR-1560-3p,gga-miR-1563,gga-miR-1579,gga-miR-1651-3p,gga-miR-1703-5p,gga-miR-17-3p,gga-miR-1751-5p,gga-miR-1784-5p,gga-miR-30a-3p,gga-miR-30e-3p,gga-miR-3530-5p,gga-miR-3539,gga-miR-3540,gga-miR-3594-3p,gga-miR-6516-5p,gga-miR-6547-5p,gga-miR-6562-3p
ENSGALT00000021134	ENSGALG00000012956	TMTC1	chr1:59846667-59987218	10.9611	5.18294	1.08055	5e-05	0.00220184
ENSGALT00000031766	ENSGALG00000013971	SGK1	chr3:55463038-55468606	120.613	56.4758	1.09469	5e-05	0.00220184	gga-let-7g-3p,gga-miR-142-5p,gga-miR-1454,gga-miR-1551-5p,gga-miR-15a,gga-miR-15b-5p,gga-miR-15c-5p,gga-miR-1655-5p,gga-miR-16-5p,gga-miR-16c-5p,gga-miR-1769-5p,gga-miR-19a-3p,gga-miR-19b-3p,gga-miR-22-3p,gga-miR-23b-3p,gga-miR-29a-3p,gga-miR-29b-3p,gga-miR-29c-3p,gga-miR-29c-5p,gga-miR-30a-3p,gga-miR-30b-3p,gga-miR-3540,gga-miR-365-3p,gga-miR-6544-5p,gga-miR-6586-5p,gga-miR-6664-3p,gga-miR-6685-…
ENSGALT00000032779	ENSGALG00000020528	CZH9ORF80	chrZ:65744964-65755449	9.73554	2.88764	1.75337	5e-05	0.00220184	gga-let-7a-5p,gga-let-7b,gga-let-7c-5p,gga-let-7d,gga-let-7f-5p,gga-let-7g-5p,gga-let-7i,gga-let-7k-5p,gga-miR-146b-3p,gga-miR-1551-3p,gga-miR-155,gga-miR-1560-3p,gga-miR-16-1-3p,gga-miR-1651-3p,gga-miR-1685-3p,gga-miR-1747-5p,gga-miR-194,gga-miR-200b-5p,gga-miR-218-5p,gga-miR-219b,gga-miR-29a-3p,gga-miR-29b-3p,gga-miR-29c-3p,gga-miR-365-3p,gga-miR-383-5p,gga-miR-6553-3p,gga-miR-6575-5p,gga-miR-6…
ENSGALT00000024503	ENSGALG00000015185	TAF13	chr1:82802708-82805017	80.5977	44.4872	0.857349	0.00085	0.0212791	gga-let-7g-3p,gga-miR-101-3p,gga-miR-130a-3p,gga-miR-130b-3p,gga-miR-130c-3p,gga-miR-137-3p,gga-miR-15a,gga-miR-15b-5p,gga-miR-15c-5p,gga-miR-16-5p,gga-miR-1668-3p,gga-miR-16c-5p,gga-miR-1710,gga-miR-1727,gga-miR-1731-5p,gga-miR-1751-5p,gga-miR-1773-3p,gga-miR-1803,gga-miR-199-3p,gga-miR-199-5p,gga-miR-2130,gga-miR-24-5p,gga-miR-301b-3p,gga-miR-301b-5p,gga-miR-30a-3p,gga-miR-34a-3p,gga-miR-454-3p…
ENSGALT00000009310	ENSGALG00000005796	XBP1	chr15:7713030-7716156	58.9303	29.59	0.993899	0.0002	0.00704726	gga-miR-130b-5p,gga-miR-1563,gga-miR-1590,gga-miR-16-2-3p,gga-miR-1703-5p,gga-miR-1737,gga-miR-1751-5p,gga-miR-1769-5p,gga-miR-1773-5p,gga-miR-1782,gga-miR-181b-1-3p,gga-miR-181b-2-3p,gga-miR-200a-3p,gga-miR-205a,gga-miR-23b-5p,gga-miR-30a-3p,gga-miR-30c-2-3p,gga-miR-32-5p,gga-miR-33-5p,gga-miR-34b-3p,gga-miR-34c-3p,gga-miR-460a-5p,gga-miR-6550-3p,gga-miR-6553-3p,gga-miR-6631-5p,gga-miR-92-3p,gga…
ENSGALT00000009312	ENSGALG00000005797	COL20A1	chr20:9169384-9212722	0.635832	8.6702	-3.76935	5e-05	0.00220184	gga-miR-1467-5p,gga-miR-146a-5p,gga-miR-146b-5p,gga-miR-146c-5p,gga-miR-1668-3p,gga-miR-1759-5p,gga-miR-181b-1-3p,gga-miR-190a-5p,gga-miR-200b-3p,gga-miR-22-3p,gga-miR-3064-5p,gga-miR-429-3p,gga-miR-6575-5p,gga-miR-6663-5p,novel_158
ENSGALT00000002349	ENSGALG00000001545	RAB40B	chr18:3340421-3363541	16.163	6.01447	1.42618	5e-05	0.00220184	gga-let-7a-3p,gga-let-7f-3p,gga-miR-103-3p,gga-miR-106-3p,gga-miR-107-3p,gga-miR-125b-3p,gga-miR-1416-5p,gga-miR-142-3p,gga-miR-1454,gga-miR-1563,gga-miR-1590,gga-miR-15a,gga-miR-15b-5p,gga-miR-15c-5p,gga-miR-16-5p,gga-miR-1684a-3p,gga-miR-1684a-5p,gga-miR-1684b-3p,gga-miR-16c-5p,gga-miR-1729-5p,gga-miR-17-3p,gga-miR-1781-5p,gga-miR-181a-5p,gga-miR-181b-1-3p,gga-miR-181b-5p,gga-miR-1a-1-5p,gga-mi…
ENSGALT00000023194	ENSGALG00000014359	TBC1D19	chr4:72753286-72801383	0.509238	1.33205	-1.38724	0.00105	0.0250117
ENSGALT00000045592	ENSGALG00000028005	gadd45	chrZ:43589018-43592114	6.20029	2.82121	1.13602	0.00055	0.0153357	gga-miR-1551-5p,gga-miR-15a,gga-miR-15b-5p,gga-miR-15c-5p,gga-miR-1647,gga-miR-16-5p,gga-miR-16c-5p,gga-miR-20b-3p,gga-miR-26a-3p,gga-miR-27b-3p,gga-miR-30a-3p,gga-miR-34a-3p,gga-miR-6549-5p,gga-miR-6669-3p,gga-miR-9-5p,novel_249
ENSGALT00000036231	ENSGALG00000007302	ATXN7	chr12:13535650-13592553	14.0176	5.51311	1.3463	5e-05	0.00220184
ENSGALT00000043658	ENSGALG00000027785	CCBE1	chrZ:9157780-9247668	0.405852	0.991618	-1.28883	0.0027	0.0493079
ENSGALT00000023982	ENSGALG00000014862	HMGCS1	chrZ:13514300-13524158	26.2372	14.477	0.857853	0.00105	0.0250117	gga-miR-1306-5p,gga-miR-130b-5p,gga-miR-1664-3p,gga-miR-2188-5p,gga-miR-3064-5p,gga-miR-6631-5p,gga-miR-6645-5p,novel_149
ENSGALT00000026109	ENSGALG00000016195	COL22A1	chr2:144142254-144374426	0.308653	1.08795	-1.81755	0.0002	0.00704726
ENSGALT00000016840	ENSGALG00000010343	TSPAN1	chr8:20388274-20392555	0	1.85722	#NAME?	5e-05	0.00220184	gga-let-7g-3p,gga-miR-125b-5p,gga-miR-128-3p,gga-miR-1306-5p,gga-miR-135a-5p,gga-miR-138-2-3p,gga-miR-140-3p,gga-miR-1453,gga-miR-148a-3p,gga-miR-1635,gga-miR-1728-3p,gga-miR-1760,gga-miR-1786,gga-miR-203a,gga-miR-2130,gga-miR-21-3p,gga-miR-214,gga-miR-222b-5p,gga-miR-27b-3p,gga-miR-33-5p,gga-miR-383-5p,gga-miR-6575-5p,gga-miR-6609-3p,gga-miR-6615-5p,gga-miR-6663-5p,gga-miR-7449-3p,gga-miR-92-5p,…
ENSGALT00000012036	ENSGALG00000007437	DPP8	chr10:17518746-17539501	36.5953	18.8997	0.9533	0.0006	0.0163993
ENSGALT00000028106	ENSGALG00000017418	NPTX1	chr18:9754644-9756687	8.07838	0.306427	4.72045	5e-05	0.00220184
ENSGALT00000043613	ENSGALG00000026790	DMRT2	chrZ:25902812-25905855	0.435877	1.75302	-2.00785	0.00095	0.0232012
ENSGALT00000000450	ENSGALG00000000336	PPP1R12B	chr26:669755-753658	52.1229	25.4006	1.03705	0.0003	0.00968302	gga-miR-128-3p,gga-miR-1451-5p,gga-miR-148a-3p,gga-miR-1559-3p,gga-miR-1597-3p,gga-miR-1618-5p,gga-miR-1649-5p,gga-miR-1684a-5p,gga-miR-1699,gga-miR-1708,gga-miR-193b-5p,gga-miR-203a,gga-miR-24-3p,gga-miR-34a-3p,gga-miR-3530-5p,gga-miR-3594-3p,gga-miR-6586-5p,gga-miR-6604-5p,gga-miR-6606-5p,gga-miR-7476-3p,novel_129
ENSGALT00000001852	ENSGALG00000001220	HERPUD1	chr11:613333-617879	15.5714	6.92808	1.16837	0.0004	0.0120178
ENSGALT00000002504	ENSGALG00000001639	MTF1	chr23:3502046-3514489	28.4455	15.2692	0.897578	0.0006	0.0163993	gga-miR-1798-5p,gga-miR-19a-3p,gga-miR-19b-3p,gga-miR-3524a,gga-miR-3539,novel_57
ENSGALT00000043300	ENSGALG00000026443	RNF44	chr13:9707363-9710371	3.56273	1.12673	1.66084	0.00015	0.0055394
ENSGALT00000010121	ENSGALG00000006263	CFAP100	chr12:10643107-10655423	0.130289	0.795055	-2.60934	0.0013	0.0293645
ENSGALT00000045294	ENSGALG00000028038	-	chr13:2832798-2846286	0.131566	1.23844	-3.23467	5e-05	0.00220184
ENSGALT00000035255	ENSGALG00000024059	PGA	chr5:434991-437190	0	19.4645	#NAME?	5e-05	0.00220184
ENSGALT00000041035	ENSGALG00000002704	AFAP1L1	chr13:7864572-7883261	1.10806	2.47108	-1.1571	0.001	0.0241274
ENSGALT00000046149	ENSGALG00000026940	TTYH2	chr18:9384971-9391147	0.678246	2.64923	-1.9657	5e-05	0.00220184
ENSGALT00000011828	ENSGALG00000007308	RAB35	chr15:9484623-9499978	10.5166	5.60871	0.906926	0.00055	0.0153357	gga-miR-100-5p,gga-miR-106-3p,gga-miR-138-1-3p,gga-miR-146c-3p,gga-miR-1563,gga-miR-1569,gga-miR-15a,gga-miR-15b-5p,gga-miR-15c-5p,gga-miR-16-1-3p,gga-miR-1628,gga-miR-1635,gga-miR-1649-5p,gga-miR-1655-5p,gga-miR-16-5p,gga-miR-1671,gga-miR-16c-5p,gga-miR-1703-5p,gga-miR-1712-3p,gga-miR-17-3p,gga-miR-1773-5p,gga-miR-1781-5p,gga-miR-1782,gga-miR-1786,gga-miR-181a-5p,gga-miR-181b-1-3p,gga-miR-181b-5…
ENSGALT00000039049	ENSGALG00000005530	VEZF1	chr19:8721730-8728143	24.042	11.4571	1.06931	0.00025	0.00841976
ENSGALT00000042661	ENSGALG00000028774	S100A10	chr25:2167012-2167332	7411.27	19284.2	-1.37963	0.0005	0.0142826
ENSGALT00000042662	ENSGALG00000026858	BTG2	chr26:5157230-5161261	436.16	156.575	1.478	5e-05	0.00220184
ENSGALT00000023563	ENSGALG00000014614	TNKS2	chr6:19439616-19465235	22.7521	12.6866	0.842698	0.00155	0.0333367	gga-miR-106-5p,gga-miR-125b-3p,gga-miR-1306-5p,gga-miR-17-5p,gga-miR-1c,gga-miR-20a-5p,gga-miR-20b-5p,gga-miR-23b-3p,gga-miR-3525,gga-miR-6675-3p
ENSGALT00000013972	ENSGALG00000008581	DUSP5	chr6:25517713-25527369	1.46988	0.492157	1.5785	0.0014	0.0309927
ENSGALT00000031517	ENSGALG00000019837	-	chr16:225232-229543	3.82074	9.53047	-1.31869	0.0001	0.00398242
ENSGALT00000009054	ENSGALG00000005645	RNF141	chr5:8344526-8355772	42.3799	24.3546	0.799186	0.0022	0.0429041
ENSGALT00000022165	ENSGALG00000013624	FAM65B	chr2:90153585-90209672	19.1821	6.95879	1.46285	5e-05	0.00220184	gga-let-7j-3p,gga-miR-128-3p,gga-miR-130b-5p,gga-miR-1329-5p,gga-miR-133a-3p,gga-miR-133b,gga-miR-133c-3p,gga-miR-135a-5p,gga-miR-137-3p,gga-miR-138-5p,gga-miR-140-3p,gga-miR-1456-5p,gga-miR-1467-5p,gga-miR-1551-3p,gga-miR-1553-3p,gga-miR-1585,gga-miR-1618-5p,gga-miR-1628,gga-miR-1647,gga-miR-1655-5p,gga-miR-1668-3p,gga-miR-1671,gga-miR-1728-3p,gga-miR-1731-3p,gga-miR-1740-5p,gga-miR-1760,gga-miR…
ENSGALT00000005363	ENSGALG00000003392	SBNO1	chr15:5002523-5026119	29.5091	14.8945	0.986381	0.00025	0.00841976	gga-let-7a-2-3p,gga-let-7a-3p,gga-let-7c-3p,gga-let-7f-3p,gga-miR-125b-5p,gga-miR-1306-5p,gga-miR-130a-3p,gga-miR-130b-3p,gga-miR-130c-3p,gga-miR-138-1-3p,gga-miR-140-5p,gga-miR-146c-3p,gga-miR-1605,gga-miR-16-1-3p,gga-miR-1647,gga-miR-1651-3p,gga-miR-1662,gga-miR-1737,gga-miR-1740-5p,gga-miR-1786,gga-miR-194,gga-miR-199-5p,gga-miR-200a-5p,gga-miR-200b-3p,gga-miR-20a-3p,gga-miR-2131-5p,gga-miR-23…
ENSGALT00000007298	ENSGALG00000004587	RC3H1	chr8:7324975-7355098	32.3166	17.375	0.89526	0.00055	0.0153357	gga-let-7a-3p,gga-let-7f-3p,gga-let-7j-3p,gga-miR-106-3p,gga-miR-125b-5p,gga-miR-126-5p,gga-miR-142-5p,gga-miR-1434,gga-miR-1467-5p,gga-miR-148a-3p,gga-miR-148a-5p,gga-miR-1560-3p,gga-miR-1583,gga-miR-1605,gga-miR-1662,gga-miR-1664-3p,gga-miR-1684a-3p,gga-miR-1684a-5p,gga-miR-1684b-3p,gga-miR-1685-3p,gga-miR-1699,gga-miR-1710,gga-miR-1731-5p,gga-miR-17-3p,gga-miR-1773-3p,gga-miR-1781-5p,gga-miR-1…
ENSGALT00000045398	ENSGALG00000007082	CREM	chr2:12930881-12960732	208.696	55.1696	1.91946	5e-05	0.00220184	gga-miR-106-5p,gga-miR-106-5p,gga-miR-122-3p,gga-miR-122-3p,gga-miR-130a-3p,gga-miR-130a-3p,gga-miR-130b-3p,gga-miR-130b-3p,gga-miR-130b-5p,gga-miR-130b-5p,gga-miR-130c-3p,gga-miR-130c-3p,gga-miR-1551-5p,gga-miR-1551-5p,gga-miR-1605,gga-miR-1605,gga-miR-1737,gga-miR-1737,gga-miR-17-5p,gga-miR-17-5p,gga-miR-1781-5p,gga-miR-1781-5p,gga-miR-183,gga-miR-183,gga-miR-194,gga-miR-194,gga-miR-19a-3p,gga-…
ENSGALT00000022388	ENSGALG00000000735	CDD	AADN03012049.1:543-2333	0	1.33269	#NAME?	5e-05	0.00220184
ENSGALT00000022384	ENSGALG00000013784	CDT1	chr11:17932050-17935844	1.80859	4.40977	-1.28584	0.0006	0.0163993
ENSGALT00000001994	ENSGALG00000001310	TRNAU1AP	chr23:2512192-2526334	44.0129	21.6277	1.02504	0.00045	0.0132153
ENSGALT00000026713	ENSGALG00000016554	ACE2	chr1:121320882-121343323	0.0550275	1.52256	-4.7902	0.0001	0.00398242
ENSGALT00000026714	ENSGALG00000016555	HADHB	chr3:104607848-104619357	27.5333	54.554	-0.986506	5e-05	0.00220184	gga-let-7a-3p,gga-miR-103-3p,gga-miR-106-3p,gga-miR-107-3p,gga-miR-140-5p,gga-miR-1451-5p,gga-miR-1467-5p,gga-miR-148a-3p,gga-miR-153-3p,gga-miR-1553-3p,gga-miR-1559-5p,gga-miR-1560-3p,gga-miR-15a,gga-miR-15b-5p,gga-miR-15c-5p,gga-miR-1604,gga-miR-1628,gga-miR-1647,gga-miR-16-5p,gga-miR-1682,gga-miR-1684a-5p,gga-miR-16c-5p,gga-miR-1727,gga-miR-1737,gga-miR-17-3p,gga-miR-1747-5p,gga-miR-1798-3p,gg…
ENSGALT00000032786	ENSGALG00000015602	CKMT2	chrZ:63574949-63597283	751.768	335.491	1.16401	0.00265	0.0487014	gga-let-7g-3p,gga-let-7j-3p,gga-miR-1453,gga-miR-15a,gga-miR-15b-5p,gga-miR-15c-5p,gga-miR-16-5p,gga-miR-16c-5p,gga-miR-34a-5p,gga-miR-34b-5p,gga-miR-34c-5p,gga-miR-6562-3p,novel_200
ENSGALT00000008675	ENSGALG00000005401	WNT9a	chr2:2573611-2624503	9.72009	3.11617	1.6412	5e-05	0.00220184	gga-miR-106-5p,gga-miR-10a-5p,gga-miR-10b-5p,gga-miR-17-5p,gga-miR-20a-5p,gga-miR-20b-5p,novel_116,novel_200,novel_241
ENSGALT00000000864	ENSGALG00000000611	PPP1R15B	chr26:1725756-1731836	40.0082	13.9516	1.51987	5e-05	0.00220184
ENSGALT00000014759	ENSGALG00000020084	CAPN13	chr3:7749553-7787813	0.0568312	0.497206	-3.12909	0.00025	0.00841976	gga-miR-1306-5p,gga-miR-130a-5p,gga-miR-130b-5p,gga-miR-130c-5p,gga-miR-133a-3p,gga-miR-133b,gga-miR-133c-3p,gga-miR-135a-5p,gga-miR-138-5p,gga-miR-140-3p,gga-miR-1453,gga-miR-1467-5p,gga-miR-146a-3p,gga-miR-148a-3p,gga-miR-1560-3p,gga-miR-1597-3p,gga-miR-15a,gga-miR-15b-3p,gga-miR-15b-5p,gga-miR-15c-5p,gga-miR-1605,gga-miR-16-1-3p,gga-miR-1618-5p,gga-miR-1628,gga-miR-1649-5p,gga-miR-1651-3p,gga-…
ENSGALT00000014751	ENSGALG00000009063	-	chr4:17369139-17414024	1.45104	0.438175	1.72751	0.0004	0.0120178
ENSGALT00000019716	ENSGALG00000012069	EPDR1	chr2:46706838-46735913	50.2684	25.8115	0.961636	0.0004	0.0120178
ENSGALT00000010831	ENSGALG00000006700	PROSER2	chr1:6073785-6075369	6.8134	2.43386	1.48513	0.0004	0.0120178
ENSGALT00000020154	ENSGALG00000012260	LCT	chr7:30149348-30165520	0.142146	0.727886	-2.35633	5e-05	0.00220184	gga-miR-106-3p,gga-miR-125b-3p,gga-miR-1467-5p,gga-miR-1551-3p,gga-miR-1551-5p,gga-miR-15b-3p,gga-miR-1605,gga-miR-1655-5p,gga-miR-1671,gga-miR-1677-3p,gga-miR-1684a-3p,gga-miR-1684b-3p,gga-miR-1728-3p,gga-miR-17-3p,gga-miR-1740-5p,gga-miR-1759-5p,gga-miR-1771,gga-miR-1803,gga-miR-194,gga-miR-199-3p,gga-miR-199-5p,gga-miR-1c,gga-miR-2129,gga-miR-221-3p,gga-miR-222a,gga-miR-222b-3p,gga-miR-27b-3p,…
ENSGALT00000009998	ENSGALG00000024340	-	JH375207.1:7100-9133	20.2571	4.88318	2.05253	5e-05	0.00220184
ENSGALT00000031370	ENSGALG00000019751	MICAL1	chr26:16130-27205	5.34863	2.71074	0.980484	0.00135	0.0301455
ENSGALT00000005196	ENSGALG00000003285	CDHR2	chr13:9688762-9697357	0.0452443	1.12413	-4.63493	0.0003	0.00968302	gga-miR-106-3p,gga-miR-106-5p,gga-miR-10a-5p,gga-miR-10b-5p,gga-miR-122-5p,gga-miR-128-1-5p,gga-miR-128-2-5p,gga-miR-128-3p,gga-miR-1306-5p,gga-miR-130b-5p,gga-miR-133a-3p,gga-miR-133b,gga-miR-133c-3p,gga-miR-135a-5p,gga-miR-140-3p,gga-miR-1453,gga-miR-146a-5p,gga-miR-146b-5p,gga-miR-146c-3p,gga-miR-146c-5p,gga-miR-1553-3p,gga-miR-1557,gga-miR-1569,gga-miR-1579,gga-miR-1585,gga-miR-1597-3p,gga-mi…
ENSGALT00000024387	ENSGALG00000015115	MAMDC2	chrZ:34741070-34806237	4.96287	9.44736	-0.928737	0.00165	0.0347722
ENSGALT00000044647	ENSGALG00000025751	NMRK2	chr28:1455326-1478145	70.4793	149.117	-1.08117	0.0005	0.0142826	gga-let-7a-3p,gga-let-7f-3p,gga-miR-1647,gga-miR-34a-3p,novel_158
ENSGALT00000004579	ENSGALG00000002900	NOTUM	chr18:5023601-5028361	16.1136	6.5279	1.30358	0.00015	0.0055394
ENSGALT00000012787	ENSGALG00000007874	IL18	chr24:6163149-6165998	22.2129	5.85053	1.92476	5e-05	0.00220184	gga-let-7a-3p,gga-let-7f-3p,gga-miR-2131-3p
ENSGALT00000004573	ENSGALG00000002898	ALPK2	chrZ:767644-796574	15.9152	9.19109	0.792101	0.00205	0.0407386
ENSGALT00000040686	ENSGALG00000028990	-	AADN03010826.1:8515-10267	0	1.73799	#NAME?	5e-05	0.00220184
ENSGALT00000009192	ENSGALG00000021313	PDGFRB	chr13:12566518-12588276	5.32915	10.6931	-1.00471	0.00025	0.00841976
ENSGALT00000020885	ENSGALG00000012801	LY86	chr2:64976837-65001770	10.3138	18.952	-0.877765	0.00255	0.0476426	gga-miR-1583,gga-miR-1740-5p,gga-miR-1759-5p,gga-miR-181b-1-3p,gga-miR-200b-5p,gga-miR-217-5p,gga-miR-219b,gga-miR-30a-5p,gga-miR-30d,gga-miR-3532-3p,gga-miR-3535,gga-miR-3539,gga-miR-3607-3p,gga-miR-3607-5p,novel_204,novel_57,novel_85
ENSGALT00000000004	ENSGALG00000000004	RFK	chrZ:34293200-34299523	76.4649	11.5574	2.72598	5e-05	0.00220184	gga-let-7g-3p,gga-let-7j-3p,gga-miR-101-3p,gga-miR-130a-3p,gga-miR-130b-3p,gga-miR-130b-5p,gga-miR-130c-3p,gga-miR-1329-5p,gga-miR-133a-5p,gga-miR-144-3p,gga-miR-1451-3p,gga-miR-146a-5p,gga-miR-146b-5p,gga-miR-146c-5p,gga-miR-148a-3p,gga-miR-1559-3p,gga-miR-15a,gga-miR-15b-3p,gga-miR-15b-5p,gga-miR-15c-5p,gga-miR-1628,gga-miR-1651-5p,gga-miR-16-5p,gga-miR-1666,gga-miR-1677-3p,gga-miR-1677-5p,gga-…
ENSGALT00000040237	ENSGALG00000008444	TUBAL3	chr1:1149163-1155872	1.2801	3.3017	-1.36695	0.0012	0.0276757	gga-miR-1456-5p,gga-miR-153-3p,gga-miR-1551-3p,gga-miR-1635,gga-miR-1647,gga-miR-1651-3p,gga-miR-1677-3p,gga-miR-1737,gga-miR-1803,gga-miR-18a-5p,gga-miR-18b-5p,gga-miR-199-3p,gga-miR-200a-3p,gga-miR-2954,gga-miR-6516-5p,gga-miR-6572-5p
ENSGALT00000003298	ENSGALG00000002111	SEC14L5	chr14:13330124-13358238	10.0142	3.15486	1.66639	5e-05	0.00220184
ENSGALT00000042857	ENSGALG00000027069	TSC22D3	chr4:1770826-1772689	180.084	89.5172	1.00843	0.0003	0.00968302	gga-miR-130b-5p,gga-miR-146a-3p,gga-miR-153-3p,gga-miR-1647,gga-miR-1684a-5p,gga-miR-1727,gga-miR-1773-5p,gga-miR-1781-5p,gga-miR-217-5p,gga-miR-2954,gga-miR-3064-5p,gga-miR-3529,gga-miR-455-3p,gga-miR-6608-3p,novel_200,novel_233,novel_237,novel_249
ENSGALT00000022445	ENSGALG00000013830	SLMO1	chr2:97084766-97095158	16.6136	8.0198	1.05073	0.0001	0.00398242	gga-miR-106-3p,gga-miR-1329-5p,gga-miR-1467-5p,gga-miR-155,gga-miR-16-2-3p,gga-miR-1684a-3p,gga-miR-1684b-3p,gga-miR-1699,gga-miR-1710,gga-miR-1712-3p,gga-miR-1727,gga-miR-1729-3p,gga-miR-1729-5p,gga-miR-17-3p,gga-miR-1751-5p,gga-miR-187-5p,gga-miR-1a-1-5p,gga-miR-1a-2-5p,gga-miR-203a,gga-miR-204,gga-miR-2131-5p,gga-miR-223,gga-miR-22-5p,gga-miR-26a-3p,gga-miR-26a-5p,gga-miR-32-3p,gga-miR-365-3p,…
ENSGALT00000027658	ENSGALG00000017120	SACS	chr1:176842565-176900914	6.43563	14.299	-1.15176	0.0001	0.00398242
ENSGALT00000021439	ENSGALG00000013134	PLEKHA5	chr1:64579550-64672674	24.0246	10.0604	1.25583	5e-05	0.00220184
ENSGALT00000013361	ENSGALG00000008204	FEM1C	chrZ:78721888-78735286	40.2917	21.7107	0.892075	0.0004	0.0120178
ENSGALT00000019926	ENSGALG00000012203	SAMD4A	chr5:56257303-56323004	59.876	9.18517	2.7046	5e-05	0.00220184
ENSGALT00000021387	ENSGALG00000013100	GRB10	chr2:80801705-80940693	39.5898	11.4068	1.79523	5e-05	0.00220184	gga-miR-18a-5p,gga-miR-18b-5p,gga-miR-6701-3p
ENSGALT00000001871	ENSGALG00000001234	CETP	chr11:620993-627089	79.4366	36.8646	1.10757	0.00015	0.0055394	gga-miR-1773-3p,gga-miR-1813,gga-miR-3531-5p,novel_129,novel_237
ENSGALT00000015871	ENSGALG00000009754	HK2	JH376259.1:20-21519	21.1881	8.81502	1.26522	5e-05	0.00220184
ENSGALT00000015788	ENSGALG00000008497	SLC38A2	chr1:30927997-30943097	92.6813	31.0015	1.57994	5e-05	0.00220184	gga-let-7a-2-3p,gga-let-7a-3p,gga-let-7c-3p,gga-let-7f-3p,gga-let-7g-3p,gga-miR-101-3p,gga-miR-106-3p,gga-miR-10a-5p,gga-miR-10b-5p,gga-miR-135a-5p,gga-miR-140-5p,gga-miR-144-3p,gga-miR-1454,gga-miR-1456-5p,gga-miR-1551-3p,gga-miR-1559-3p,gga-miR-1560-3p,gga-miR-1605,gga-miR-1647,gga-miR-1649-5p,gga-miR-1651-3p,gga-miR-1677-3p,gga-miR-1684a-3p,gga-miR-1684b-3p,gga-miR-1685-3p,gga-miR-1712-3p,gga-…
ENSGALT00000015872	ENSGALG00000009755	LRIG3	chr1:31675730-31723743	0.917495	2.40716	-1.39156	0.0001	0.00398242	gga-let-7a-5p,gga-let-7b,gga-let-7c-5p,gga-let-7d,gga-let-7f-5p,gga-let-7g-5p,gga-let-7i,gga-let-7k-5p,gga-miR-103-3p,gga-miR-107-3p,gga-miR-1682,gga-miR-194,gga-miR-196-5p,gga-miR-19a-3p,gga-miR-19b-3p,gga-miR-1a-3p,gga-miR-1b-3p,gga-miR-206,gga-miR-2188-5p,gga-miR-29a-5p,gga-miR-3607-5p,gga-miR-6572-5p,gga-miR-6660-3p,gga-miR-6664-3p,gga-miR-9-5p,novel_221
ENSGALT00000034416	ENSGALG00000021340	CA9	chrZ:9084929-9095262	8.17564	53.4639	-2.70916	5e-05	0.00220184	gga-miR-146c-3p
ENSGALT00000026527	ENSGALG00000016444	ODC1	chr3:96350212-96356450	28.1121	15.351	0.872861	0.00125	0.0285072	gga-miR-133a-3p,gga-miR-133b,gga-miR-133c-3p,gga-miR-1682,gga-miR-1781-5p,gga-miR-187-5p,gga-miR-365-3p,gga-miR-6701-3p,novel_85
ENSGALT00000011201	ENSGALG00000006912	CPEB3	chr6:20399920-20475228	28.0559	14.1082	0.991763	0.0003	0.00968302
ENSGALT00000039093	ENSGALG00000009654	MLF1	chr9:21936182-21948704	34.2388	202.85	-2.56671	5e-05	0.00220184	gga-miR-106-5p,gga-miR-135a-5p,gga-miR-148a-3p,gga-miR-1651-3p,gga-miR-17-5p,gga-miR-181a-5p,gga-miR-181b-5p,gga-miR-20a-5p,gga-miR-20b-5p,gga-miR-29a-3p,gga-miR-29b-3p,gga-miR-29c-3p
ENSGALT00000003737	ENSGALG00000002371	RUSC2	chrZ:8842283-8859327	14.1941	6.70952	1.08101	5e-05	0.00220184
ENSGALT00000012578	ENSGALG00000007758	OSBP2	chr15:10698914-10762511	19.487	7.59585	1.35923	5e-05	0.00220184
ENSGALT00000012571	ENSGALG00000007752	COPS7B	chr9:14845861-14857745	20.3673	10.0244	1.02274	0.00105	0.0250117	gga-let-7a-5p,gga-let-7b,gga-let-7c-5p,gga-let-7d,gga-let-7f-5p,gga-let-7g-5p,gga-let-7i,gga-let-7k-5p,gga-miR-128-3p,gga-miR-135a-5p,gga-miR-138-2-3p,gga-miR-1456-5p,gga-miR-148a-3p,gga-miR-15a,gga-miR-15b-5p,gga-miR-15c-5p,gga-miR-1625-5p,gga-miR-1651-3p,gga-miR-16-5p,gga-miR-1664-3p,gga-miR-16c-5p,gga-miR-1737,gga-miR-1744-3p,gga-miR-1769-3p,gga-miR-1781-3p,gga-miR-18b-3p,gga-miR-193a-3p,gga-m…
ENSGALT00000043043	ENSGALG00000001021	MYOCD	chr18:780799-815543	11.6383	5.90351	0.979238	0.00165	0.0347722	gga-miR-1647,gga-miR-18a-3p,gga-miR-18b-3p,gga-miR-200a-3p,novel_158
ENSGALT00000031596	ENSGALG00000016454	E2F6	chr3:96852536-96861622	25.4444	12.8745	0.982834	0.00045	0.0132153	gga-let-7g-3p,gga-miR-128-3p,gga-miR-1728-3p,gga-miR-1729-3p,gga-miR-205a,gga-miR-2131-5p,gga-miR-3525,gga-miR-3607-3p,gga-miR-6544-3p,gga-miR-6582-3p,gga-miR-6663-5p,gga-miR-6669-3p,gga-miR-6675-3p,novel_116,novel_200,novel_241
ENSGALT00000024268	ENSGALG00000015050	KIAA2026	chrZ:27682517-27745297	16.969	9.16641	0.888473	0.00165	0.0347722
ENSGALT00000010311	ENSGALG00000006384	-	chr6:18900980-18904128	27.7189	11.9662	1.21191	0.0001	0.00398242
ENSGALT00000044863	ENSGALG00000027311	NGFR	chr27:3204182-3219385	0.304016	1.00335	-1.72261	0.0004	0.0120178
ENSGALT00000043326	ENSGALG00000028931	IGFBP4	chr27:4442295-4446537	21.059	52.037	-1.3051	5e-05	0.00220184
ENSGALT00000001603	ENSGALG00000001071	ELN	chr19:785548-804855	3.13227	11.7359	-1.90565	5e-05	0.00220184
ENSGALT00000004032	ENSGALG00000002552	COL3A1	chr7:571199-611944	105.795	1531.33	-3.85544	5e-05	0.00220184
ENSGALT00000024840	ENSGALG00000015399	FUT10	chrZ:53681703-53692915	0.899203	2.77284	-1.62465	0.0017	0.0354438
ENSGALT00000032813	ENSGALG00000015167	-	chrZ:37257628-37355651	1.70281	0.204394	3.05849	5e-05	0.00220184
ENSGALT00000019558	ENSGALG00000011990	USP53	chr4:54147247-54170438	24.7058	13.6685	0.853994	0.0008	0.0203273
ENSGALT00000027364	ENSGALG00000016927	KLF5	chr1:155257164-155276151	4.18889	1.83166	1.19342	0.0004	0.0120178
ENSGALT00000024880	ENSGALG00000015424	FAM110B	chr2:111602454-111603567	0.530701	2.15767	-2.02351	0.00095	0.0232012
ENSGALT00000032107	ENSGALG00000013617	PDGFRL	chr4:62611320-62630264	4.51883	15.6036	-1.78786	5e-05	0.00220184	gga-let-7g-3p,gga-miR-101-3p,gga-miR-144-3p,gga-miR-1605,gga-miR-1677-5p,gga-miR-1706,gga-miR-1736-3p,gga-miR-1769-5p,gga-miR-181b-2-3p,gga-miR-29a-3p,gga-miR-29b-3p,gga-miR-29c-3p,gga-miR-32-5p,gga-miR-3531-5p,gga-miR-6590-3p,gga-miR-92-3p
ENSGALT00000027073	ENSGALG00000016768	LONRF2	chr1:132408310-132443622	18.9957	9.16109	1.05208	5e-05	0.00220184
ENSGALT00000016068	ENSGALG00000009884	SYT14	chr3:22069416-22144928	1.41796	0.425181	1.73767	0.00145	0.0317478
ENSGALT00000014474	ENSGALG00000008901	PTGFR	chr8:17636432-17656088	1.79714	4.89403	-1.44532	5e-05	0.00220184	gga-miR-1560-3p
ENSGALT00000021797	ENSGALG00000013357	MTCL1	chr2:98628114-98720357	38.6323	18.5704	1.0568	0.00025	0.00841976
ENSGALT00000043029	ENSGALG00000027638	CA3	chr2:122552714-122568598	5.64679	1.36736	2.04604	5e-05	0.00220184
ENSGALT00000005608	ENSGALG00000003546	FMOD	chr26:5167692-5174255	2.05169	5.05515	-1.30094	0.0015	0.0325729
ENSGALT00000005973	ENSGALG00000003764	POLB	chr22:2742804-2750654	53.8801	30.029	0.843398	0.0023	0.0442781
ENSGALT00000013545	ENSGALG00000008321	RNPEPL1	chr9:15188622-15199988	15.4341	2.60164	2.56863	5e-05	0.00220184
ENSGALT00000044783	ENSGALG00000028158	FGF7	chr10:10038182-10069033	2.19392	8.72641	-1.99187	5e-05	0.00220184
ENSGALT00000007462	ENSGALG00000004684	IPPK	chr12:3309394-3331363	9.4978	3.93817	1.27007	0.0002	0.00704726	gga-let-7a-2-3p,gga-let-7c-3p,gga-miR-106-3p,gga-miR-125b-3p,gga-miR-130a-3p,gga-miR-130a-5p,gga-miR-130b-3p,gga-miR-130b-5p,gga-miR-130c-3p,gga-miR-130c-5p,gga-miR-1329-5p,gga-miR-133a-5p,gga-miR-140-5p,gga-miR-146a-5p,gga-miR-146b-5p,gga-miR-146c-5p,gga-miR-1551-5p,gga-miR-1553-3p,gga-miR-1559-3p,gga-miR-155,gga-miR-1560-3p,gga-miR-15a,gga-miR-15b-3p,gga-miR-15b-5p,gga-miR-15c-5p,gga-miR-16-5p,…
ENSGALT00000006978	ENSGALG00000004376	IRK1	chr18:8467063-8473808	14.5713	6.16637	1.24063	5e-05	0.00220184	gga-miR-1551-5p,gga-miR-15a,gga-miR-15b-5p,gga-miR-15c-5p,gga-miR-1605,gga-miR-16-5p,gga-miR-1671,gga-miR-16c-5p,gga-miR-1744-3p,gga-miR-193b-5p,gga-miR-1a-1-5p,gga-miR-1a-2-5p,gga-miR-3539,gga-miR-3607-5p,gga-miR-455-5p,gga-miR-6546-3p,gga-miR-6549-5p,gga-miR-6582-5p,gga-miR-6631-5p
ENSGALT00000004554	ENSGALG00000002888	CASZ1	chr21:3826145-3869802	8.15276	3.25169	1.3261	5e-05	0.00220184
ENSGALT00000038622	ENSGALG00000023395	PLIN1	chr10:12315434-12319628	5.24841	0.734037	2.83796	5e-05	0.00220184	gga-miR-125b-5p,gga-miR-130a-5p,gga-miR-130c-5p,gga-miR-133a-3p,gga-miR-133b,gga-miR-133c-3p,gga-miR-1585,gga-miR-15a,gga-miR-15b-5p,gga-miR-15c-5p,gga-miR-1618-5p,gga-miR-16-5p,gga-miR-1663-3p,gga-miR-16c-5p,gga-miR-1736-5p,gga-miR-1744-3p,gga-miR-1781-5p,gga-miR-199-5p,gga-miR-204,gga-miR-2130,gga-miR-214,gga-miR-217-5p,gga-miR-22-5p,gga-miR-30b-3p,gga-miR-3594-3p,gga-miR-456-3p,gga-miR-6547-5p…
ENSGALT00000016884	ENSGALG00000010364	-	chr9:22910473-22916639	5.37455	11.089	-1.04491	0.0007	0.0184809	gga-miR-1453,gga-miR-1467-5p,gga-miR-1560-3p,gga-miR-1635,gga-miR-1647,gga-miR-1664-3p,gga-miR-1677-5p,gga-miR-1684a-5p,gga-miR-1737,gga-miR-1798-3p,gga-miR-183,gga-miR-18b-3p,gga-miR-29b-1-5p,gga-miR-29b-2-5p,gga-miR-6562-3p,gga-miR-6608-3p,gga-miR-6663-5p,novel_156,novel_200,novel_237
ENSGALT00000012106	ENSGALG00000007489	CNNM1	chr6:21690898-21703073	1.29386	0.498497	1.37602	0.00275	0.0499471
ENSGALT00000022283	ENSGALG00000013703	FAM69C	chr2:91882133-91893812	1.56864	3.85831	-1.29845	0.00025	0.00841976	gga-miR-106-3p,gga-miR-130a-3p,gga-miR-130b-3p,gga-miR-130c-3p,gga-miR-1454,gga-miR-1456-5p,gga-miR-148a-3p,gga-miR-153-3p,gga-miR-1649-5p,gga-miR-1736-5p,gga-miR-1737,gga-miR-17-3p,gga-miR-187-5p,gga-miR-19a-5p,gga-miR-2131-5p,gga-miR-219b,gga-miR-29a-3p,gga-miR-29b-3p,gga-miR-29c-3p,gga-miR-301b-3p,gga-miR-3531-5p,gga-miR-451,gga-miR-454-3p,gga-miR-6544-5p,gga-miR-6562-3p,gga-miR-6608-3p,gga-mi…
ENSGALT00000045484	ENSGALG00000026313	RND3	chr7:34511198-34526274	12.1547	5.65357	1.10428	5e-05	0.00220184	gga-miR-101-3p,gga-miR-106-5p,gga-miR-125b-3p,gga-miR-128-3p,gga-miR-1306-5p,gga-miR-1329-5p,gga-miR-140-5p,gga-miR-144-3p,gga-miR-1553-5p,gga-miR-1597-3p,gga-miR-15b-3p,gga-miR-1605,gga-miR-1649-5p,gga-miR-1677-3p,gga-miR-1699,gga-miR-1736-3p,gga-miR-1737,gga-miR-1744-3p,gga-miR-1754-5p,gga-miR-17-5p,gga-miR-181b-1-3p,gga-miR-181b-5p,gga-miR-18a-3p,gga-miR-18b-3p,gga-miR-193b-5p,gga-miR-199-5p,g…
ENSGALT00000025100	ENSGALG00000015568	SH3TC1	chr4:80381669-80409920	0.380803	1.05784	-1.47401	0.0005	0.0142826
ENSGALT00000043961	ENSGALG00000026727	SLC30A10	chr3:18207441-18229528	0.0661263	0.488685	-2.88561	0.00025	0.00841976
ENSGALT00000009716	ENSGALG00000006034	PITPNM3	chr19:9835174-9878165	5.52151	2.68581	1.03971	5e-05	0.00220184
ENSGALT00000044087	ENSGALG00000025915	ARRDC3	chrZ:59156359-59170693	33.4885	10.1375	1.72396	5e-05	0.00220184
ENSGALT00000043596	ENSGALG00000029154	GATAD2B	JH375653.1:1547-15040	4.46209	1.94774	1.19592	0.0007	0.0184809
ENSGALT00000043593	ENSGALG00000027655	TRABD2B	chr8:21100765-21356721	0.373697	1.44758	-1.9537	5e-05	0.00220184
ENSGALT00000012430	ENSGALG00000007668	BMP7	chr20:12026080-12069868	0.883087	5.35565	-2.60044	5e-05	0.00220184
ENSGALT00000012554	ENSGALG00000007744	CASS4	chr20:12336093-12351860	0.787529	1.9885	-1.33628	0.0012	0.0276757
ENSGALT00000046049	ENSGALG00000025884	NABP1	chr7:7640532-7649401	20.0168	8.40909	1.25119	5e-05	0.00220184	gga-let-7a-2-3p,gga-let-7c-3p,gga-let-7j-3p,gga-miR-103-3p,gga-miR-106-5p,gga-miR-107-3p,gga-miR-122-3p,gga-miR-130a-3p,gga-miR-130b-3p,gga-miR-130c-3p,gga-miR-137-3p,gga-miR-142-5p,gga-miR-1467-5p,gga-miR-1553-5p,gga-miR-1590,gga-miR-15a,gga-miR-15b-5p,gga-miR-15c-5p,gga-miR-16-1-3p,gga-miR-1651-3p,gga-miR-16-5p,gga-miR-1668-3p,gga-miR-1684a-3p,gga-miR-1699,gga-miR-16c-5p,gga-miR-1744-3p,gga-miR…
ENSGALT00000005015	ENSGALG00000003165	CCDC6	chr6:8534857-8570007	47.4354	21.9745	1.11013	5e-05	0.00220184
ENSGALT00000013683	ENSGALG00000008399	ANKRD12	chr2:98462086-98504384	13.9826	7.82349	0.837753	0.00085	0.0212791	gga-let-7a-2-3p,gga-let-7c-3p,gga-let-7g-3p,gga-miR-101-2-5p,gga-miR-101-3p,gga-miR-106-3p,gga-miR-128-3p,gga-miR-130a-3p,gga-miR-130b-3p,gga-miR-130c-3p,gga-miR-1329-5p,gga-miR-138-2-3p,gga-miR-144-3p,gga-miR-1467-5p,gga-miR-147,gga-miR-155,gga-miR-1560-3p,gga-miR-1561,gga-miR-1597-3p,gga-miR-15a,gga-miR-15b-5p,gga-miR-15c-5p,gga-miR-16-1-3p,gga-miR-1628,gga-miR-1651-3p,gga-miR-1655-5p,gga-miR-1…
ENSGALT00000041354	ENSGALG00000024441	-	chr6:4629624-4641984	66.873	35.8694	0.898672	0.00125	0.0285072
ENSGALT00000004050	ENSGALG00000002564	RGS4	chr8:3667315-3672669	6.80023	14.4524	-1.08765	0.0003	0.00968302	gga-miR-125b-3p,gga-miR-1306-5p,gga-miR-1434,gga-miR-1453,gga-miR-1467-5p,gga-miR-1553-3p,gga-miR-1559-5p,gga-miR-1590,gga-miR-15a,gga-miR-15b-5p,gga-miR-15c-5p,gga-miR-1625-5p,gga-miR-1635,gga-miR-16-5p,gga-miR-1662,gga-miR-1668-3p,gga-miR-1671,gga-miR-1684a-3p,gga-miR-1684a-5p,gga-miR-1684b-3p,gga-miR-1685-5p,gga-miR-1699,gga-miR-16c-5p,gga-miR-1703-5p,gga-miR-1740-5p,gga-miR-1759-5p,gga-miR-17…
ENSGALT00000011427	ENSGALG00000007054	TBC1D16	chr18:9845356-9870528	16.4567	9.18328	0.84159	0.0025	0.0469915
ENSGALT00000040522	ENSGALG00000007839	NCAM1	chr24:5803420-5884198	2.63703	6.40314	-1.27986	0.00065	0.0174425	gga-let-7a-2-3p,gga-let-7a-3p,gga-let-7c-3p,gga-let-7f-3p,gga-miR-101-2-5p,gga-miR-103-3p,gga-miR-107-3p,gga-miR-10a-5p,gga-miR-10b-5p,gga-miR-128-3p,gga-miR-133a-3p,gga-miR-133b,gga-miR-133c-3p,gga-miR-137-3p,gga-miR-138-5p,gga-miR-140-3p,gga-miR-1454,gga-miR-146a-3p,gga-miR-148a-3p,gga-miR-153-3p,gga-miR-1563,gga-miR-1569,gga-miR-15a,gga-miR-15b-5p,gga-miR-15c-5p,gga-miR-16-1-3p,gga-miR-1635,gg…
ENSGALT00000011769	ENSGALG00000007267	MVD	chr11:17895873-17898830	7.29894	15.5395	-1.09018	0.00065	0.0174425	gga-miR-1453,gga-miR-1663-3p,gga-miR-6547-5p,gga-miR-6609-3p,gga-miR-6615-5p,novel_237
ENSGALT00000008634	ENSGALG00000005378	BMAL1	chr5:6981155-7024873	13.0993	5.71085	1.19772	0.00025	0.00841976	gga-let-7j-3p,gga-miR-128-3p,gga-miR-1329-5p,gga-miR-135a-5p,gga-miR-1756a,gga-miR-181b-2-3p,gga-miR-18a-5p,gga-miR-18b-5p,gga-miR-19a-5p,gga-miR-200a-3p,gga-miR-21-3p,gga-miR-6548-5p,gga-miR-6550-3p,gga-miR-6615-5p,gga-miR-6660-3p,gga-miR-9-3p,novel_119
ENSGALT00000019682	ENSGALG00000012050	TNRC6B	chr1:49977774-50105059	35.1647	16.7681	1.06841	5e-05	0.00220184
ENSGALT00000009951	ENSGALG00000006163	LARP4	LGE22C19W28_E50C23:218463-229189	25.7141	11.1541	1.20498	0.0001	0.00398242
ENSGALT00000044280	ENSGALG00000027905	CSRNP1	chr2:5229743-5238803	28.2472	9.04284	1.64326	5e-05	0.00220184
ENSGALT00000006288	ENSGALG00000003943	PRKCA	chr18:7597893-7711163	25.0834	12.5752	0.996146	0.0001	0.00398242
ENSGALT00000007886	ENSGALG00000004929	GID4	chr14:4986885-4993538	20.3783	9.27628	1.13541	0.0001	0.00398242	gga-miR-106-5p,gga-miR-138-5p,gga-miR-1618-3p,gga-miR-17-5p,gga-miR-1769-5p,gga-miR-181a-5p,gga-miR-181b-5p,gga-miR-20a-5p,gga-miR-20b-5p,gga-miR-2129,gga-miR-2130,gga-miR-214,gga-miR-22-3p,gga-miR-29a-3p,gga-miR-29a-5p,gga-miR-29b-3p,gga-miR-29c-3p,gga-miR-30c-2-3p,gga-miR-460b-5p,gga-miR-6546-3p,gga-miR-6555-5p,gga-miR-6649-3p,novel_104,novel_110,novel_153
ENSGALT00000030073	ENSGALG00000017179	PDGFD	chr1:181229611-181286186	8.55252	23.6972	-1.47029	5e-05	0.00220184	gga-let-7g-3p,gga-miR-103-3p,gga-miR-106-3p,gga-miR-107-3p,gga-miR-1306-3p,gga-miR-130b-5p,gga-miR-137-3p,gga-miR-138-2-3p,gga-miR-138-5p,gga-miR-140-3p,gga-miR-1551-3p,gga-miR-155,gga-miR-1560-3p,gga-miR-1569,gga-miR-1585,gga-miR-15a,gga-miR-15b-5p,gga-miR-15c-5p,gga-miR-16-2-3p,gga-miR-1625-5p,gga-miR-1671,gga-miR-1682,gga-miR-1685-5p,gga-miR-1703-5p,gga-miR-1707,gga-miR-1712-3p,gga-miR-1727,gg…
ENSGALT00000001398	ENSGALG00000000947	FKBP51	chr26:61867-80894	100.668	14.2041	2.82523	5e-05	0.00220184
ENSGALT00000025470	ENSGALG00000015795	ADAMTS5	chr1:102403452-102442746	2.75666	7.08371	-1.36159	5e-05	0.00220184
ENSGALT00000030973	ENSGALG00000013628	C6orf62	chr2:90230452-90237704	53.6489	24.9935	1.102	5e-05	0.00220184	gga-let-7g-3p,gga-let-7j-3p,gga-miR-106-5p,gga-miR-130b-5p,gga-miR-146c-3p,gga-miR-148a-3p,gga-miR-148a-5p,gga-miR-15b-3p,gga-miR-16-1-3p,gga-miR-1618-5p,gga-miR-1651-3p,gga-miR-1677-3p,gga-miR-1677-5p,gga-miR-1720-5p,gga-miR-1727,gga-miR-17-5p,gga-miR-1760,gga-miR-1798-3p,gga-miR-181a-5p,gga-miR-181b-5p,gga-miR-199-3p,gga-miR-200b-3p,gga-miR-205a,gga-miR-20a-5p,gga-miR-20b-5p,gga-miR-2131-5p,gga…
ENSGALT00000036922	ENSGALG00000015249	TTF2	chr1:83540364-83559456	1.29914	2.88921	-1.15312	0.00085	0.0212791
ENSGALT00000027832	ENSGALG00000017219	C1H11ORF54	chr1:185050716-185058198	5.13501	10.1367	-0.981145	0.00245	0.0462742	gga-miR-138-5p,gga-miR-1663-3p,gga-miR-1712-3p,gga-miR-1731-3p,gga-miR-34a-3p,gga-miR-6609-3p
ENSGALT00000040396	ENSGALG00000023973	-	AADN03011039.1:4-396	67.7176	1084.92	-4.00191	5e-05	0.00220184
ENSGALT00000024128	ENSGALG00000014961	FAM26E	chr3:63251991-63273340	1.56706	6.22907	-1.99096	5e-05	0.00220184
ENSGALT00000020597	ENSGALG00000012616	COL15A1	chr2:55950087-56021349	14.0717	47.6644	-1.76011	5e-05	0.00220184
ENSGALT00000009480	ENSGALG00000005892	SCUBE2	chr5:8927056-8961764	0.626199	1.58415	-1.33902	0.00115	0.0267697
ENSGALT00000009739	ENSGALG00000006046	DNAJC5	chr20:9868315-9882697	7.20216	2.75341	1.38721	0.0002	0.00704726
ENSGALT00000044002	ENSGALG00000026241	GRIN3B	chr28:2806106-2810896	0.623658	1.85451	-1.57222	0.00065	0.0174425
ENSGALT00000013327	ENSGALG00000008185	AOX1	chr7:10696197-10732631	44.5271	22.8417	0.963017	0.00025	0.00841976	gga-let-7a-2-3p,gga-let-7c-3p,gga-let-7j-3p,gga-miR-103-3p,gga-miR-106-3p,gga-miR-107-3p,gga-miR-126-5p,gga-miR-128-3p,gga-miR-1306-5p,gga-miR-1329-5p,gga-miR-138-2-3p,gga-miR-1416-5p,gga-miR-1434,gga-miR-1454,gga-miR-1456-5p,gga-miR-148a-3p,gga-miR-155,gga-miR-1569,gga-miR-1618-5p,gga-miR-1641,gga-miR-1649-5p,gga-miR-1655-5p,gga-miR-1662,gga-miR-1668-3p,gga-miR-1676-5p,gga-miR-1677-5p,gga-miR-16…
ENSGALT00000001834	ENSGALG00000001208	PPP2R3A	chr9:99928-140754	47.1165	24.2431	0.958655	0.0004	0.0120178
ENSGALT00000010597	ENSGALG00000006564	DNAJB11	chr9:3861049-3873808	11.3663	5.67076	1.00314	0.00075	0.019419
ENSGALT00000010596	ENSGALG00000006563	SEMA3D	chr1:8177103-8318907	3.17732	6.53917	-1.0413	0.00075	0.019419	gga-let-7g-3p,gga-miR-187-5p
ENSGALT00000007167	ENSGALG00000004498	SLC2A10	chr20:5928135-5935198	0.259165	1.30552	-2.33268	0.00035	0.010879
ENSGALT00000016742	ENSGALG00000010290	VEGFA	chr3:30013850-30033731	20.5093	9.86919	1.05528	0.0007	0.0184809
ENSGALT00000030642	ENSGALG00000011292	UBE2N	chr1:44714688-44733745	41.6208	22.0699	0.915222	0.00045	0.0132153
ENSGALT00000014675	ENSGALG00000028529	PTGDS	chr17:509033-511024	247.638	115.95	1.09473	5e-05	0.00220184
ENSGALT00000037892	ENSGALG00000012135	ATF4	chr1:50456692-50459626	283.605	137.061	1.04906	0.0007	0.0184809	gga-miR-1563,gga-miR-15a,gga-miR-15b-5p,gga-miR-15c-5p,gga-miR-16-5p,gga-miR-16c-5p,gga-miR-6553-3p
ENSGALT00000027509	ENSGALG00000017025	CKAP2	chr1:169701517-169710954	1.3691	3.18408	-1.21765	0.00145	0.0317478	gga-miR-106-3p,gga-miR-142-3p,gga-miR-17-3p,gga-miR-181b-1-3p,gga-miR-181b-2-3p,gga-miR-194,gga-miR-21-3p,gga-miR-29c-5p,gga-miR-3533,gga-miR-3539,gga-miR-489-3p,gga-miR-6548-5p
ENSGALT00000040944	ENSGALG00000003701	SGMS1	chr6:9220413-9298611	10.2675	2.78329	1.88322	5e-05	0.00220184	gga-let-7j-3p,gga-miR-101-3p,gga-miR-128-3p,gga-miR-128-3p,gga-miR-135a-5p,gga-miR-1434,gga-miR-144-3p,gga-miR-146a-3p,gga-miR-1555-3p,gga-miR-1555-3p,gga-miR-1559-3p,gga-miR-1747-5p,gga-miR-1747-5p,gga-miR-1769-3p,gga-miR-1798-5p,gga-miR-21-3p,gga-miR-219b,gga-miR-24-5p,gga-miR-27b-3p,gga-miR-27b-3p,gga-miR-301b-5p,gga-miR-3064-5p,gga-miR-31-5p,gga-miR-3530-5p,gga-miR-499-5p,gga-miR-6547-5p,gga-…
ENSGALT00000016296	ENSGALG00000010032	PLB1	chr3:26632538-26715148	0.078899	0.670668	-3.08752	5e-05	0.00220184
ENSGALT00000012457	ENSGALG00000007685	BCL9L	chr24:5601464-5612457	6.88212	2.11684	1.70094	5e-05	0.00220184
ENSGALT00000006564	ENSGALG00000004122	PNRC2	chr23:5563798-5567906	83.1856	25.2422	1.7205	5e-05	0.00220184	gga-let-7a-3p,gga-let-7f-3p,gga-miR-101-2-5p,gga-miR-101-3p,gga-miR-103-3p,gga-miR-106-3p,gga-miR-107-3p,gga-miR-142-5p,gga-miR-144-3p,gga-miR-148a-3p,gga-miR-1551-5p,gga-miR-155,gga-miR-1628,gga-miR-1655-5p,gga-miR-1664-3p,gga-miR-1685-3p,gga-miR-1710,gga-miR-1737,gga-miR-17-3p,gga-miR-1786,gga-miR-181a-5p,gga-miR-181b-1-3p,gga-miR-181b-5p,gga-miR-187-5p,gga-miR-194,gga-miR-196-1-3p,gga-miR-1a-3…
ENSGALT00000006563	ENSGALG00000004121	LPAR4	chr4:1385885-1387539	1.57947	4.52833	-1.51954	0.00035	0.010879	gga-miR-101-2-5p,gga-miR-133a-3p,gga-miR-133b,gga-miR-133c-3p,gga-miR-1647,gga-miR-1655-5p,gga-miR-1769-3p,gga-miR-190a-5p,gga-miR-200b-3p,gga-miR-2130,gga-miR-30c-2-3p,gga-miR-429-3p,gga-miR-6649-3p,novel_200
ENSGALT00000038058	ENSGALG00000011759	HIST1H111L	chr1:48025515-48026285	34.8702	88.5467	-1.34444	5e-05	0.00220184
ENSGALT00000020631	ENSGALG00000012641	-	chr2:56203311-56208665	2.07301	11.3738	-2.45591	5e-05	0.00220184
ENSGALT00000005033	ENSGALG00000003172	SLC16A9	chr6:8593496-8611821	69.2644	24.9477	1.47321	5e-05	0.00220184	gga-miR-101-3p,gga-miR-128-3p,gga-miR-142-3p,gga-miR-142-5p,gga-miR-148a-3p,gga-miR-1736-3p,gga-miR-1744-3p,gga-miR-199-3p,gga-miR-205a,gga-miR-21-3p,gga-miR-22-5p,gga-miR-3539,gga-miR-365b-5p,gga-miR-460b-5p,novel_116,novel_200
ENSGALT00000001236	ENSGALG00000000843	DOT1L	chr28:1978405-2033934	12.5203	5.44905	1.20019	5e-05	0.00220184
ENSGALT00000007764	ENSGALG00000004860	RASD1	chr14:4778982-4780829	8.40832	1.78848	2.23308	5e-05	0.00220184	gga-miR-106-5p,gga-miR-128-1-5p,gga-miR-128-2-5p,gga-miR-1451-3p,gga-miR-1569,gga-miR-1585,gga-miR-1618-5p,gga-miR-1647,gga-miR-1655-5p,gga-miR-1703-5p,gga-miR-1710,gga-miR-17-5p,gga-miR-18a-3p,gga-miR-19a-5p,gga-miR-20a-5p,gga-miR-20b-5p,gga-miR-223,gga-miR-26a-5p,gga-miR-30b-5p,gga-miR-30c-5p,gga-miR-456-3p,gga-miR-6555-5p,gga-miR-6594-5p,novel_116,novel_117,novel_200,novel_221,novel_233,novel_…
ENSGALT00000024806	ENSGALG00000015375	PLCXD2	chr1:87804274-87808822	17.4838	3.25311	2.42612	5e-05	0.00220184
ENSGALT00000043066	ENSGALG00000025990	FARSA	AADN03017996.1:3959-6226	10.226	19.2306	-0.91117	0.00095	0.0232012
ENSGALT00000022671	ENSGALG00000013992	-	chr3:56080842-56088624	1.97277	4.68681	-1.24839	0.0026	0.0481664
ENSGALT00000008348	ENSGALG00000005198	RPS6KB1	chr19:7382616-7394940	48.7546	24.7079	0.980568	0.00035	0.010879	gga-miR-133a-5p,gga-miR-135a-5p,gga-miR-1451-3p,gga-miR-146a-3p,gga-miR-148a-5p,gga-miR-1551-5p,gga-miR-15a,gga-miR-15b-5p,gga-miR-15c-5p,gga-miR-16-5p,gga-miR-1671,gga-miR-1676-5p,gga-miR-16c-5p,gga-miR-1712-3p,gga-miR-1737,gga-miR-1756a,gga-miR-1760,gga-miR-181a-5p,gga-miR-181b-5p,gga-miR-1a-1-5p,gga-miR-1a-2-5p,gga-miR-200b-3p,gga-miR-200b-5p,gga-miR-203a,gga-miR-2129,gga-miR-2130,gga-miR-223,…
ENSGALT00000026770	ENSGALG00000016584	EGFL6	chr1:122466940-122507987	2.96678	11.0949	-1.90293	5e-05	0.00220184	gga-miR-101-3p,gga-miR-142-3p,gga-miR-1618-5p,gga-miR-1684a-5p,gga-miR-1760,gga-miR-199-3p,gga-miR-200b-3p,gga-miR-3535,gga-miR-3594-3p,gga-miR-429-3p,gga-miR-460b-5p,gga-miR-6544-5p,gga-miR-6553-3p,gga-miR-6608-3p,gga-miR-6664-3p,gga-miR-9-3p
ENSGALT00000026776	ENSGALG00000016589	SLC35F6	chr3:104835718-104839201	15.2518	28.4968	-0.901816	0.00155	0.0333367	gga-miR-140-3p,gga-miR-1454,gga-miR-1647,gga-miR-187-3p,gga-miR-6609-3p,novel_237,novel_85
ENSGALT00000004075	ENSGALG00000002587	CRCP	chr19:4960946-4985586	7.13567	14.2333	-0.996153	0.0017	0.0354438	gga-let-7g-3p,gga-miR-125b-5p,gga-miR-126-5p,gga-miR-1454,gga-miR-1467-5p,gga-miR-1559-3p,gga-miR-1662,gga-miR-1677-3p,gga-miR-1727,gga-miR-1736-5p,gga-miR-1781-5p,gga-miR-1782,gga-miR-2131-3p,gga-miR-21-3p,gga-miR-222b-5p,gga-miR-23b-3p,gga-miR-26a-5p,gga-miR-301b-5p,gga-miR-30a-5p,gga-miR-30b-5p,gga-miR-30c-5p,gga-miR-3594-3p,gga-miR-6548-5p,gga-miR-6660-3p,gga-miR-9-5p
ENSGALT00000040022	ENSGALG00000012027	SPON1	chr5:5838065-6002800	1.88056	5.61906	-1.57917	5e-05	0.00220184
ENSGALT00000021209	ENSGALG00000012992	WNK1	chr1:60573791-60671286	45.2893	14.0013	1.69361	5e-05	0.00220184
ENSGALT00000026601	ENSGALG00000016491	APOB	chr3:101880366-101916760	0.0489672	1.78147	-5.18511	5e-05	0.00220184	gga-miR-101-2-5p,gga-miR-1559-3p,gga-miR-1712-3p,gga-miR-30a-3p,gga-miR-6663-5p
ENSGALT00000010432	ENSGALG00000006460	TTLL9	chr20:10420571-10431015	3.54988	1.25199	1.50354	0.0017	0.0354438	gga-miR-103-3p,gga-miR-106-3p,gga-miR-107-3p,gga-miR-130b-5p,gga-miR-140-3p,gga-miR-142-3p,gga-miR-144-3p,gga-miR-1451-5p,gga-miR-1456-5p,gga-miR-1467-5p,gga-miR-148a-3p,gga-miR-153-3p,gga-miR-1551-5p,gga-miR-1557,gga-miR-1585,gga-miR-1597-3p,gga-miR-15a,gga-miR-15b-5p,gga-miR-15c-5p,gga-miR-1618-3p,gga-miR-1618-5p,gga-miR-1635,gga-miR-1647,gga-miR-1649-5p,gga-miR-1655-5p,gga-miR-16-5p,gga-miR-16…
ENSGALT00000040528	ENSGALG00000000498	ACE	chr27:2646483-2662837	4.17044	19.6055	-2.23299	5e-05	0.00220184	gga-miR-10a-5p,gga-miR-10b-5p,gga-miR-135a-5p,gga-miR-146a-3p,gga-miR-153-3p,gga-miR-1553-3p,gga-miR-1604,gga-miR-1647,gga-miR-1684a-5p,gga-miR-1779,gga-miR-1813,gga-miR-18a-3p,gga-miR-22-3p,gga-miR-455-3p,gga-miR-458a-3p,gga-miR-6665-5p,novel_116,novel_129
ENSGALT00000015156	ENSGALG00000009315	PAPLN	chr5:25589640-25615991	0.987368	2.34041	-1.2451	0.0006	0.0163993
ENSGALT00000015155	ENSGALG00000009314	C6H10ORF46	chr6:29348790-29388352	26.2719	11.4525	1.19786	5e-05	0.00220184	gga-miR-103-3p,gga-miR-106-5p,gga-miR-107-3p,gga-miR-130a-3p,gga-miR-130b-3p,gga-miR-130c-3p,gga-miR-133a-3p,gga-miR-133b,gga-miR-133c-3p,gga-miR-144-3p,gga-miR-144-5p,gga-miR-1551-5p,gga-miR-155,gga-miR-1563,gga-miR-1590,gga-miR-15a,gga-miR-15b-5p,gga-miR-15c-5p,gga-miR-1651-3p,gga-miR-16-5p,gga-miR-16c-5p,gga-miR-1727,gga-miR-17-5p,gga-miR-1760,gga-miR-181b-2-3p,gga-miR-18a-5p,gga-miR-18b-5p,gg…
ENSGALT00000017370	ENSGALG00000010678	PPPDE1	chr3:34049276-34074390	25.6347	10.3536	1.30796	5e-05	0.00220184	gga-let-7g-3p,gga-miR-101-3p,gga-miR-10a-5p,gga-miR-10b-5p,gga-miR-122-5p,gga-miR-125b-5p,gga-miR-128-3p,gga-miR-1306-5p,gga-miR-130a-3p,gga-miR-130a-5p,gga-miR-130b-3p,gga-miR-130c-3p,gga-miR-130c-5p,gga-miR-1329-5p,gga-miR-135a-5p,gga-miR-138-2-3p,gga-miR-138-5p,gga-miR-144-3p,gga-miR-1453,gga-miR-1456-5p,gga-miR-1467-5p,gga-miR-146a-3p,gga-miR-148a-5p,gga-miR-155,gga-miR-1560-3p,gga-miR-15a,gg…
ENSGALT00000005939	ENSGALG00000003743	VPS37B	chr15:5226401-5237255	42.08	13.2922	1.66256	5e-05	0.00220184
ENSGALT00000001001	ENSGALG00000000707	PSMD7	chr11:18520345-18526403	101.05	55.6055	0.861769	0.0013	0.0293645
ENSGALT00000008222	ENSGALG00000005120	FBLN2	chr12:5783473-5867616	15.6797	47.8396	-1.60931	5e-05	0.00220184
ENSGALT00000035021	ENSGALG00000014426	KPNA1	chr1:76288628-76339983	23.7012	13.2844	0.835222	0.0016	0.034086	gga-let-7f-3p,gga-let-7j-3p,gga-miR-101-2-5p,gga-miR-106-3p,gga-miR-125b-3p,gga-miR-128-3p,gga-miR-130a-5p,gga-miR-130c-5p,gga-miR-137-3p,gga-miR-142-5p,gga-miR-1553-5p,gga-miR-1555-3p,gga-miR-1583,gga-miR-1597-3p,gga-miR-15a,gga-miR-15b-5p,gga-miR-15c-5p,gga-miR-1605,gga-miR-1618-5p,gga-miR-16-2-3p,gga-miR-1625-5p,gga-miR-1628,gga-miR-1651-3p,gga-miR-1655-5p,gga-miR-16-5p,gga-miR-1663-3p,gga-miR…
ENSGALT00000003690	ENSGALG00000002340	ZNF609	chr10:649167-677595	15.9324	6.66457	1.25738	5e-05	0.00220184
ENSGALT00000043364	ENSGALG00000028143	GADD45B	JH376255.1:36-5193	234.457	115.522	1.02116	0.0003	0.00968302
ENSGALT00000014447	ENSGALG00000008888	IL1RAPL2	chr4:16972375-17142642	4.57923	1.38169	1.72867	0.0001	0.00398242
ENSGALT00000003527	ENSGALG00000021631	AGO3	chr23:4111970-4133770	10.1982	5.57753	0.870623	0.0013	0.0293645
ENSGALT00000020152	ENSGALG00000012333	C7orf25	chr2:51738227-51742886	61.002	34.5722	0.819243	0.0019	0.0385326
ENSGALT00000009932	ENSGALG00000006149	MORN4	chr6:21858640-21861113	27.8604	11.5631	1.26869	5e-05	0.00220184	gga-miR-128-3p,gga-miR-130a-5p,gga-miR-130c-5p,gga-miR-1329-5p,gga-miR-133a-3p,gga-miR-133b,gga-miR-133c-3p,gga-miR-140-3p,gga-miR-1453,gga-miR-147,gga-miR-1585,gga-miR-15a,gga-miR-15b-5p,gga-miR-15c-5p,gga-miR-1625-5p,gga-miR-1635,gga-miR-16-5p,gga-miR-1677-5p,gga-miR-1699,gga-miR-16c-5p,gga-miR-1706,gga-miR-1737,gga-miR-1747-5p,gga-miR-1751-5p,gga-miR-1773-5p,gga-miR-18a-3p,gga-miR-18b-3p,gga-m…
ENSGALT00000014059	ENSGALG00000008638	-	chr2:19378596-19409501	1.56046	3.40836	-1.12711	0.0002	0.00704726
ENSGALT00000017322	ENSGALG00000010259	COL28A1	chr2:24839285-24897492	9.44875	34.129	-1.8528	5e-05	0.00220184	gga-let-7g-3p,gga-miR-125b-5p,gga-miR-128-3p,gga-miR-130b-5p,gga-miR-1329-5p,gga-miR-138-2-3p,gga-miR-138-5p,gga-miR-142-3p,gga-miR-142-5p,gga-miR-146b-3p,gga-miR-1553-3p,gga-miR-1563,gga-miR-1597-3p,gga-miR-16-1-3p,gga-miR-1668-3p,gga-miR-1712-3p,gga-miR-1727,gga-miR-1731-3p,gga-miR-1769-3p,gga-miR-193b-5p,gga-miR-196-1-3p,gga-miR-20b-3p,gga-miR-215-3p,gga-miR-22-5p,gga-miR-23b-3p,gga-miR-26a-5p…
ENSGALT00000024146	ENSGALG00000014970	FSTL1	chr1:79303742-79343999	47.4441	118.811	-1.32437	5e-05	0.00220184	gga-let-7a-3p,gga-let-7f-3p,gga-miR-10a-5p,gga-miR-10b-5p,gga-miR-125b-3p,gga-miR-130b-5p,gga-miR-130c-3p,gga-miR-1329-5p,gga-miR-138-2-3p,gga-miR-138-5p,gga-miR-1451-3p,gga-miR-1453,gga-miR-1454,gga-miR-146b-3p,gga-miR-1551-5p,gga-miR-1563,gga-miR-1597-3p,gga-miR-15a,gga-miR-15b-5p,gga-miR-15c-5p,gga-miR-1604,gga-miR-1649-5p,gga-miR-1655-5p,gga-miR-16-5p,gga-miR-1664-3p,gga-miR-1676-5p,gga-miR-1…
ENSGALT00000020544	ENSGALG00000012577	FRMD3	chrZ:39667817-39812156	2.92502	8.05022	-1.46058	5e-05	0.00220184
ENSGALT00000011482	ENSGALG00000007090	CPN1	chr6:21583528-21590251	37.5839	13.5893	1.46764	5e-05	0.00220184	gga-miR-155,gga-miR-1784-5p,gga-miR-3530-5p,novel_150,novel_158
ENSGALT00000020869	ENSGALG00000012790	DSP	chr2:64611441-64640267	0.101159	0.896023	-3.14692	5e-05	0.00220184
ENSGALT00000022420	ENSGALG00000013814	IMPA2	chr2:97173754-97193841	138.961	39.2542	1.82376	5e-05	0.00220184
ENSGALT00000022425	ENSGALG00000013818	CITED2	chr3:53248976-53250435	15.635	4.89463	1.67551	5e-05	0.00220184
ENSGALT00000002854	ENSGALG00000001844	ALKBH4	chr19:4152160-4154414	28.4075	15.8611	0.840777	0.0017	0.0354438
ENSGALT00000045693	ENSGALG00000026742	-	AADN03016580.1:4874-5903	184.299	96.1693	0.938402	0.0005	0.0142826
ENSGALT00000026897	ENSGALG00000016667	GAL10	chr3:107053576-107056194	0	0.560805	#NAME?	5e-05	0.00220184	gga-let-7a-5p,gga-let-7b,gga-let-7c-5p,gga-let-7d,gga-let-7f-5p,gga-let-7g-5p,gga-let-7i,gga-let-7k-5p,gga-miR-133a-5p,gga-miR-137-3p,gga-miR-1677-3p,gga-miR-1699,gga-miR-1736-5p,gga-miR-1751-5p,gga-miR-1756a,gga-miR-1786,gga-miR-18a-5p,gga-miR-18b-5p,gga-miR-2130,gga-miR-34a-3p,gga-miR-34a-5p,gga-miR-34b-5p,gga-miR-34c-5p,gga-miR-456-3p,gga-miR-6675-3p,novel_129,novel_83
ENSGALT00000005566	ENSGALG00000003519	-	chr26:5115473-5119442	0	0.568601	#NAME?	5e-05	0.00220184
ENSGALT00000046230	ENSGALG00000028027	CHURC1	chr5:162543-163912	5677.47	21412.9	-1.91516	5e-05	0.00220184
ENSGALT00000026237	ENSGALG00000016271	PTP4A1	chr3:85052533-85067541	121.867	42.7933	1.50985	5e-05	0.00220184	gga-let-7a-2-3p,gga-let-7c-3p,gga-miR-101-3p,gga-miR-125b-3p,gga-miR-1329-5p,gga-miR-138-5p,gga-miR-144-3p,gga-miR-146b-3p,gga-miR-1677-5p,gga-miR-1784-5p,gga-miR-19a-3p,gga-miR-19b-3p,gga-miR-200a-3p,gga-miR-203a,gga-miR-2188-3p,gga-miR-2188-5p,gga-miR-219b,gga-miR-26a-5p,gga-miR-30a-5p,gga-miR-30d,gga-miR-31-5p,gga-miR-458b-5p,gga-miR-499-5p,gga-miR-6544-5p,gga-miR-6662-3p,gga-miR-6663-5p,gga-m…
ENSGALT00000044527	ENSGALG00000027096	LGALSL	chr3:9612811-9617312	69.1348	31.8303	1.11901	0.0002	0.00704726	gga-let-7j-3p,gga-miR-126-5p,gga-miR-130a-3p,gga-miR-130c-3p,gga-miR-1451-3p,gga-miR-1453,gga-miR-1454,gga-miR-148a-3p,gga-miR-15a,gga-miR-15b-5p,gga-miR-15c-5p,gga-miR-1604,gga-miR-1628,gga-miR-1655-5p,gga-miR-16-5p,gga-miR-1668-3p,gga-miR-1699,gga-miR-16c-5p,gga-miR-1706,gga-miR-1728-3p,gga-miR-1731-5p,gga-miR-1781-5p,gga-miR-1803,gga-miR-181a-5p,gga-miR-183,gga-miR-19a-3p,gga-miR-19b-3p,gga-mi…
ENSGALT00000043835	ENSGALG00000027887	-	chrZ:10228699-10246653	3.81951	13.5025	-1.82176	5e-05	0.00220184
ENSGALT00000019230	ENSGALG00000011784	APOLD1	chr1:48049291-48049969	13.1153	4.74995	1.46526	0.00125	0.0285072
ENSGALT00000003322	ENSGALG00000002125	TMOD1	chrZ:70616134-70631808	3.67158	8.04391	-1.13149	0.00265	0.0487014	gga-miR-1467-5p,gga-miR-1744-3p,gga-miR-200a-3p,gga-miR-20b-3p,gga-miR-2131-5p,gga-miR-27b-3p,gga-miR-6590-3p,gga-miR-6651-5p,gga-miR-7476-3p,novel_156
ENSGALT00000003324	ENSGALG00000002127	LSM10	chr23:3987206-3988233	2.89819	11.0444	-1.93009	0.00015	0.0055394	gga-miR-140-3p,gga-miR-146a-3p,gga-miR-1720-5p,gga-miR-22-3p,gga-miR-34a-5p,gga-miR-34b-5p,gga-miR-34c-5p,gga-miR-6586-5p,gga-miR-6631-5p
ENSGALT00000037566	ENSGALG00000023066	DNAJA1	chrZ:70417888-70424546	181.172	63.6182	1.50985	5e-05	0.00220184	gga-miR-106-3p,gga-miR-128-3p,gga-miR-130a-3p,gga-miR-130b-3p,gga-miR-130c-3p,gga-miR-146a-5p,gga-miR-146b-5p,gga-miR-146c-5p,gga-miR-148a-3p,gga-miR-1583,gga-miR-1618-5p,gga-miR-1649-5p,gga-miR-1668-3p,gga-miR-1677-3p,gga-miR-1720-5p,gga-miR-17-3p,gga-miR-1771,gga-miR-1782,gga-miR-181a-5p,gga-miR-181b-5p,gga-miR-19a-3p,gga-miR-19b-3p,gga-miR-1a-2-5p,gga-miR-2131-5p,gga-miR-2188-5p,gga-miR-223,gg…
ENSGALT00000016542	ENSGALG00000010175	HSP90AB1	chr3:29630921-29636756	10.9437	27.6099	-1.33509	5e-05	0.00220184	gga-miR-10a-5p,gga-miR-10b-5p,gga-miR-130a-5p,gga-miR-130c-5p,gga-miR-138-5p,gga-miR-1456-5p,gga-miR-1467-5p,gga-miR-15a,gga-miR-15b-5p,gga-miR-15c-5p,gga-miR-1625-5p,gga-miR-1655-5p,gga-miR-16-5p,gga-miR-16c-5p,gga-miR-200a-5p,gga-miR-301a-5p,gga-miR-30c-2-3p,gga-miR-3531-5p,gga-miR-3539,gga-miR-3607-3p,gga-miR-365-1-5p,gga-miR-365-2-5p,gga-miR-6548-5p,gga-miR-6582-3p,gga-miR-7b,gga-miR-7,novel_…
ENSGALT00000043264	ENSGALG00000027786	SOCS3	chr18:10116717-10117433	14.5218	5.78322	1.32828	0.0009	0.022252	gga-miR-101-3p,gga-miR-1329-5p,gga-miR-146a-3p,gga-miR-1560-3p,gga-miR-1618-5p,gga-miR-1647,gga-miR-1655-5p,gga-miR-1663-3p,gga-miR-1703-5p,gga-miR-1769-3p,gga-miR-1773-3p,gga-miR-18a-3p,gga-miR-19a-3p,gga-miR-19a-5p,gga-miR-19b-3p,gga-miR-204,gga-miR-218-5p,gga-miR-24-3p,gga-miR-29a-5p,gga-miR-3064-5p,gga-miR-30a-5p,gga-miR-30b-5p,gga-miR-30c-1-3p,gga-miR-30c-2-3p,gga-miR-30c-5p,gga-miR-30d,gga-…
ENSGALT00000019895	ENSGALG00000012185	PLA2G12A	chr4:57745869-57751937	17.3332	8.61059	1.00935	0.0004	0.0120178
ENSGALT00000034033	ENSGALG00000002549	RGS1	chr8:3600073-3604434	12.3382	2.23734	2.46328	5e-05	0.00220184	gga-miR-128-3p,gga-miR-138-1-3p,gga-miR-1605,gga-miR-16-2-3p,gga-miR-1641,gga-miR-1727,gga-miR-1731-5p,gga-miR-1744-3p,gga-miR-1751-5p,gga-miR-181a-5p,gga-miR-181b-5p,gga-miR-194,gga-miR-221-3p,gga-miR-222a,gga-miR-222b-3p,gga-miR-26a-5p,gga-miR-27b-3p,gga-miR-3525,gga-miR-365b-5p,gga-miR-458a-3p,gga-miR-460a-5p,gga-miR-6546-3p,gga-miR-6562-3p
ENSGALT00000025842	ENSGALG00000016041	RNF19A	chr2:128216565-128236212	36.1709	17.9631	1.0098	0.00025	0.00841976
ENSGALT00000017148	ENSGALG00000010535	SGMS2	chr4:37429510-37456007	80.2508	17.1945	2.22257	5e-05	0.00220184	gga-miR-1712-3p,gga-miR-32-5p,gga-miR-92-3p,gga-miR-9-5p
ENSGALT00000021277	ENSGALG00000013033	-	chr2:78346912-78357068	0.968719	5.87157	-2.5996	0.0003	0.00968302
ENSGALT00000004163	ENSGALG00000002643	SELP	chr8:3692053-3700865	5.38557	23.6784	-2.1364	5e-05	0.00220184
ENSGALT00000002009	ENSGALG00000001317	HIATL2	chr28:2590048-2598927	30.7392	17.3055	0.828849	0.0019	0.0385326	gga-let-7a-2-3p,gga-let-7a-5p,gga-let-7b,gga-let-7c-3p,gga-let-7c-5p,gga-let-7d,gga-let-7f-5p,gga-let-7g-3p,gga-let-7g-5p,gga-let-7i,gga-let-7k-5p,gga-miR-101-3p,gga-miR-103-3p,gga-miR-107-3p,gga-miR-128-1-5p,gga-miR-128-2-5p,gga-miR-128-3p,gga-miR-1306-5p,gga-miR-130a-3p,gga-miR-130a-5p,gga-miR-130b-3p,gga-miR-130c-3p,gga-miR-130c-5p,gga-miR-133a-3p,gga-miR-133b,gga-miR-133c-3p,gga-miR-138-1-3p,…
ENSGALT00000036884	ENSGALG00000016462	MYCN	chr3:98778413-98780948	0.498804	4.49373	-3.17137	5e-05	0.00220184
ENSGALT00000020213	ENSGALG00000012380	SPOPL	chr7:30896071-30910605	43.6006	20.2643	1.10541	0.0004	0.0120178
ENSGALT00000008981	ENSGALG00000005598	ZNF598	chr14:6192570-6207371	21.1304	9.61405	1.1361	5e-05	0.00220184
ENSGALT00000023651	ENSGALG00000014678	ELL2	chrZ:57090195-57146755	3.31515	1.37722	1.26731	0.00035	0.010879
ENSGALT00000008181	ENSGALG00000005103	GDPD1	chr19:7206772-7218520	38.565	17.1674	1.16762	5e-05	0.00220184	gga-miR-1662,gga-miR-1710,gga-miR-1720-5p,gga-miR-1736-3p,gga-miR-187-3p,gga-miR-21-3p,gga-miR-221-3p,gga-miR-222a,gga-miR-222b-3p,gga-miR-6544-5p,novel_179,novel_85
ENSGALT00000014829	ENSGALG00000009105	DPP7	chr17:308996-328969	15.5737	47.59	-1.61155	5e-05	0.00220184
ENSGALT00000042917	ENSGALG00000027863	SLC7A5	AADN03018789.1:3366-23178	31.1812	67.4685	-1.11354	5e-05	0.00220184
ENSGALT00000045254	ENSGALG00000026600	C1orf198	chr3:39856095-39877680	6.60394	12.9765	-0.974499	0.0007	0.0184809
ENSGALT00000019534	ENSGALG00000011975	FBXL2	chr2:45172949-45209528	2.87235	6.55365	-1.19007	0.0002	0.00704726
ENSGALT00000029738	ENSGALG00000015597	CPZ	chr4:80746267-80784359	0.0718183	0.850655	-3.56615	0.0001	0.00398242
ENSGALT00000033073	ENSGALG00000009312	RPL22L1	chr9:19191687-19193717	267.251	549.111	-1.0389	0.0001	0.00398242	gga-miR-1668-3p,gga-miR-33-3p,novel_116,novel_224
ENSGALT00000010419	ENSGALG00000006453	TF	chr9:4096868-4107617	22.6002	10.3481	1.12697	5e-05	0.00220184
ENSGALT00000044619	ENSGALG00000028383	-	AADN03009974.1:20-1813	71.627	22.9789	1.6402	5e-05	0.00220184
ENSGALT00000005919	ENSGALG00000003731	FBXO42	chr21:4331103-4371111	3.79027	1.5241	1.31434	5e-05	0.00220184
ENSGALT00000002638	ENSGALG00000001720	-	chr12:810172-836331	14.2363	6.04739	1.23519	0.00085	0.0212791
ENSGALT00000002636	ENSGALG00000001718	CCNG1	chr13:6077745-6083323	218.341	104.558	1.06228	0.00025	0.00841976	gga-miR-22-5p,gga-miR-29b-1-5p,gga-miR-29b-2-5p,gga-miR-456-3p,gga-miR-489-3p
ENSGALT00000002633	ENSGALG00000001716	C15orf59	chr10:1773417-1780302	17.4376	7.4408	1.22867	0.00045	0.0132153	gga-miR-6590-3p
ENSGALT00000001028	ENSGALG00000000725	RFX7	chr10:7249250-7256715	9.11677	3.7577	1.27867	0.0001	0.00398242
ENSGALT00000035511	ENSGALG00000021972	-	chr28:2487214-2492170	22.6275	47.4628	-1.06872	0.0003	0.00968302
ENSGALT00000024828	ENSGALG00000015390	HOOK3	chrZ:53516986-53592770	72.2676	41.0898	0.814568	0.0026	0.0481664
ENSGALT00000035893	ENSGALG00000013295	BRD4	JH376279.1:3150-29599	6.77941	3.07488	1.14063	5e-05	0.00220184
ENSGALT00000015333	ENSGALG00000009414	FAM198B	chr4:21221106-21234597	6.605	12.9904	-0.975815	0.00075	0.019419
ENSGALT00000003543	ENSGALG00000002260	CISH	chr12:1831237-1832110	21.5523	69.1244	-1.68136	5e-05	0.00220184	gga-miR-142-3p,gga-miR-148a-5p,gga-miR-1590,gga-miR-1628,gga-miR-1773-3p,gga-miR-1779,gga-miR-1c,gga-miR-24-5p,gga-miR-26a-5p,gga-miR-30c-1-3p,gga-miR-383-5p,novel_241
ENSGALT00000003541	ENSGALG00000002258	-	JH375252.1:3922-4559	211.033	78.0448	1.43509	0.0006	0.0163993
ENSGALT00000025692	ENSGALG00000015943	PDP1	chr2:125683594-125690722	143.085	57.9817	1.3032	5e-05	0.00220184
ENSGALT00000004792	ENSGALG00000003028	ADAMTS13	chr17:6906388-6925818	2.47538	4.83802	-0.966766	0.0007	0.0184809
ENSGALT00000005265	ENSGALG00000003325	SETD8	chr15:4986360-4990790	43.2955	22.5127	0.943475	0.0006	0.0163993
ENSGALT00000016239	ENSGALG00000009995	AKAP6	chr5:34050020-34304671	23.7869	45.8004	-0.94519	0.0008	0.0203273
ENSGALT00000043904	ENSGALG00000027027	FBXL7	chr2:75816853-75986888	1.14608	2.46843	-1.10689	0.0016	0.034086
ENSGALT00000007538	ENSGALG00000004733	MYO1A	LGE22C19W28_E50C23:917001-923752	0.275348	2.1048	-2.93436	5e-05	0.00220184
ENSGALT00000009004	ENSGALG00000005610	SLC44A3	chr8:12387235-12425687	10.1725	5.22306	0.961714	0.00235	0.0449519
ENSGALT00000019259	ENSGALG00000011801	ESR2	chr5:52910591-52952314	0.610621	1.51025	-1.30644	0.0019	0.0385326	gga-miR-103-3p,gga-miR-107-3p,gga-miR-138-5p,gga-miR-140-3p,gga-miR-1453,gga-miR-1467-5p,gga-miR-1559-3p,gga-miR-1560-3p,gga-miR-1585,gga-miR-15a,gga-miR-15b-5p,gga-miR-15c-5p,gga-miR-1604,gga-miR-1605,gga-miR-16-2-3p,gga-miR-1651-3p,gga-miR-16-5p,gga-miR-1671,gga-miR-16c-5p,gga-miR-1703-5p,gga-miR-1712-3p,gga-miR-1727,gga-miR-1731-3p,gga-miR-1737,gga-miR-1773-3p,gga-miR-181a-5p,gga-miR-181b-1-3p…
ENSGALT00000014639	ENSGALG00000008999	AFAP1L2	chr6:27287974-27335710	2.26067	4.83203	-1.09588	0.0003	0.00968302
ENSGALT00000045759	ENSGALG00000027973	CATHL1	chr2:3986411-3987898	21.86	0.338222	6.01418	0.0002	0.00704726	novel_85
ENSGALT00000045758	ENSGALG00000028748	-	AADN03019658.1:1213-4060	12.3579	0.0511577	7.91627	0.0026	0.0481664
ENSGALT00000040985	ENSGALG00000024273	PGPEP1	chr28:3721466-3726317	10.2811	3.53516	1.54015	0.00015	0.0055394
ENSGALT00000016100	ENSGALG00000009900	PRKD1	chr5:33101815-33216460	10.8814	6.03336	0.850832	0.00165	0.0347722
ENSGALT00000015941	ENSGALG00000009800	SETD7	chr4:28804666-28817428	184.923	99.068	0.900436	0.0018	0.0369631	gga-miR-125b-3p,gga-miR-1306-5p,gga-miR-146a-5p,gga-miR-146b-5p,gga-miR-146c-5p,gga-miR-153-3p,gga-miR-1551-3p,gga-miR-1559-3p,gga-miR-1647,gga-miR-1649-5p,gga-miR-1684a-5p,gga-miR-1727,gga-miR-1760,gga-miR-1781-3p,gga-miR-181b-1-3p,gga-miR-181b-5p,gga-miR-193a-3p,gga-miR-193b-3p,gga-miR-196-5p,gga-miR-19a-3p,gga-miR-19b-3p,gga-miR-29a-5p,gga-miR-30a-3p,gga-miR-3539,gga-miR-365b-5p,gga-miR-455-5p…
ENSGALT00000045800	ENSGALG00000027620	SDHAF3	chr2:24607641-24634662	37.7195	18.043	1.06387	0.0008	0.0203273	gga-miR-125b-3p,gga-miR-148a-5p,gga-miR-15a,gga-miR-15b-5p,gga-miR-15c-5p,gga-miR-1655-5p,gga-miR-16-5p,gga-miR-16c-5p,gga-miR-1784-5p,gga-miR-203a,gga-miR-21-3p,gga-miR-23b-3p,gga-miR-6548-5p,gga-miR-6550-3p,gga-miR-6590-3p,gga-miR-7476-5p,novel_129,novel_147,novel_179,novel_57
ENSGALT00000013724	ENSGALG00000008425	MAP1A	chr10:19691952-19739136	2.80972	6.63374	-1.2394	5e-05	0.00220184
ENSGALT00000006474	ENSGALG00000004071	NETO2	chr11:7152633-7168824	12.2673	3.12948	1.97082	5e-05	0.00220184	gga-miR-1618-5p,gga-miR-3539,gga-miR-6631-5p
ENSGALT00000040402	ENSGALG00000001201	GFOD2	chr11:591975-597475	15.1956	6.9534	1.12787	0.00015	0.0055394	gga-let-7a-5p,gga-let-7b,gga-let-7c-5p,gga-let-7d,gga-let-7f-5p,gga-let-7g-5p,gga-let-7i,gga-let-7k-5p,gga-miR-106-3p,gga-miR-128-1-5p,gga-miR-128-2-5p,gga-miR-130a-3p,gga-miR-130b-3p,gga-miR-130c-3p,gga-miR-138-1-3p,gga-miR-140-3p,gga-miR-140-5p,gga-miR-142-3p,gga-miR-146b-3p,gga-miR-1555-3p,gga-miR-15a,gga-miR-15b-5p,gga-miR-15c-5p,gga-miR-1625-5p,gga-miR-1649-5p,gga-miR-1684a-5p,gga-miR-1685-5…
ENSGALT00000011913	ENSGALG00000007366	RBFOX1	chr14:10846836-11212402	5.01909	1.91714	1.38847	5e-05	0.00220184
ENSGALT00000011918	ENSGALG00000007367	WFIKKN2	chr18:10370915-10376965	0.719261	0.141527	2.34544	0.0004	0.0120178
ENSGALT00000026898	ENSGALG00000016668	GAL6	chr3:107074128-107075305	26.5517	0	inf	5e-05	0.00220184	gga-miR-1740-5p,gga-miR-1756a,gga-miR-1773-3p,gga-miR-214,gga-miR-29a-5p
ENSGALT00000014392	ENSGALG00000008860	LONRF3	chr4:16653840-16667844	34.9158	13.0879	1.41565	5e-05	0.00220184
ENSGALT00000045237	ENSGALG00000026836	COL16A1	chr23:4921630-4939423	1.0744	5.23376	-2.28432	5e-05	0.00220184
ENSGALT00000039989	ENSGALG00000023838	MEGF9	chr17:4575672-4590722	9.85214	3.71469	1.4072	0.00035	0.010879
ENSGALT00000042934	ENSGALG00000028994	SAP30L	chr13:11460980-11472314	138.434	42.3361	1.70924	5e-05	0.00220184
ENSGALT00000000559	ENSGALG00000000410	TLK2	chr27:2357454-2399073	37.2001	14.7797	1.33169	5e-05	0.00220184
ENSGALT00000000556	ENSGALG00000000408	LSM7	chr28:558962-564318	19.9257	9.84341	1.0174	0.0007	0.0184809	gga-let-7g-3p,gga-miR-130a-3p,gga-miR-130b-3p,gga-miR-130b-5p,gga-miR-130c-3p,gga-miR-140-5p,gga-miR-1467-5p,gga-miR-1553-3p,gga-miR-1560-3p,gga-miR-1605,gga-miR-16-1-3p,gga-miR-1662,gga-miR-1666,gga-miR-1668-3p,gga-miR-1781-3p,gga-miR-1784-5p,gga-miR-181a-5p,gga-miR-181b-2-3p,gga-miR-181b-5p,gga-miR-2129,gga-miR-214,gga-miR-23b-3p,gga-miR-29a-5p,gga-miR-301a-5p,gga-miR-301b-3p,gga-miR-30c-2-3p,g…
ENSGALT00000026912	ENSGALG00000016677	-	chr3:107185995-107187311	1.991	0	inf	5e-05	0.00220184
ENSGALT00000015379	ENSGALG00000009448	IFRD1	chr1:26854960-26865547	121.936	68.7016	0.827707	0.0021	0.0414028	gga-let-7a-2-3p,gga-let-7c-3p,gga-let-7j-3p,gga-miR-10a-5p,gga-miR-10b-5p,gga-miR-1329-5p,gga-miR-138-2-3p,gga-miR-1454,gga-miR-1563,gga-miR-1664-3p,gga-miR-1731-3p,gga-miR-200a-5p,gga-miR-29a-5p,gga-miR-3539,gga-miR-3607-5p
ENSGALT00000027534	ENSGALG00000017041	FREM2	chr1:170636417-170751330	0.685019	2.08186	-1.60366	5e-05	0.00220184
ENSGALT00000039801	ENSGALG00000007307	USP7	chr14:9934514-9974931	47.1621	22.1712	1.08894	5e-05	0.00220184
ENSGALT00000044184	ENSGALG00000028091	MYF5	chr1:39931916-39937449	2.7036	6.1765	-1.19191	5e-05	0.00220184
ENSGALT00000017840	ENSGALG00000010961	IGF2BP3	chr2:31286665-31393727	1.70556	4.77059	-1.48392	5e-05	0.00220184	gga-let-7a-2-3p,gga-let-7a-5p,gga-let-7b,gga-let-7c-3p,gga-let-7c-5p,gga-let-7d,gga-let-7f-5p,gga-let-7g-5p,gga-let-7i,gga-let-7k-5p,gga-miR-103-3p,gga-miR-107-3p,gga-miR-126-5p,gga-miR-138-5p,gga-miR-140-5p,gga-miR-148a-3p,gga-miR-1553-5p,gga-miR-15c-3p,gga-miR-1605,gga-miR-16-1-3p,gga-miR-1649-5p,gga-miR-1651-3p,gga-miR-1655-5p,gga-miR-1684a-3p,gga-miR-1684a-5p,gga-miR-1684b-3p,gga-miR-1685-3p,…
ENSGALT00000005891	ENSGALG00000003712	RAPGEF1	chr17:6242166-6318608	12.2736	3.97526	1.62644	5e-05	0.00220184
ENSGALT00000025366	ENSGALG00000015729	LPAR1	chrZ:66635457-66700595	1.28329	3.9498	-1.62193	0.0002	0.00704726	gga-miR-130a-5p,gga-miR-130c-5p,gga-miR-1453,gga-miR-1649-5p,gga-miR-1651-3p,gga-miR-1677-5p,gga-miR-1716,gga-miR-1a-1-5p,gga-miR-1a-2-5p,gga-miR-200a-3p,gga-miR-204,gga-miR-221-3p,gga-miR-222a,gga-miR-222b-3p,gga-miR-223,gga-miR-34a-5p,gga-miR-34c-5p,gga-miR-3530-5p,gga-miR-3535,gga-miR-460a-3p,gga-miR-6548-5p,novel_200
ENSGALT00000005791	ENSGALG00000003655	GAS2	chr5:2976244-3055068	1.3037	3.23429	-1.31083	0.00095	0.0232012	gga-miR-101-3p,gga-miR-130b-5p,gga-miR-144-3p,gga-miR-1451-3p,gga-miR-1453,gga-miR-153-3p,gga-miR-1618-5p,gga-miR-1737,gga-miR-1769-3p,gga-miR-1782,gga-miR-1784-5p,gga-miR-215-3p,gga-miR-30c-1-3p,gga-miR-3539,gga-miR-6590-3p,gga-miR-6631-5p,gga-miR-6677-5p,novel_85
ENSGALT00000031363	ENSGALG00000008893	SYT4	chrZ:3411088-3422336	0.889036	0.0444155	4.32311	0.0002	0.00704726
ENSGALT00000022805	ENSGALG00000014084	FGFR1OP2	chr1:68134380-68145688	15.8464	8.1491	0.959446	0.0003	0.00968302	gga-let-7g-3p,gga-miR-101-3p,gga-miR-103-3p,gga-miR-107-3p,gga-miR-128-3p,gga-miR-138-5p,gga-miR-140-5p,gga-miR-142-5p,gga-miR-144-3p,gga-miR-144-5p,gga-miR-1453,gga-miR-1454,gga-miR-146a-5p,gga-miR-146b-5p,gga-miR-146c-5p,gga-miR-148a-5p,gga-miR-155,gga-miR-15a,gga-miR-15b-5p,gga-miR-15c-5p,gga-miR-16-5p,gga-miR-1664-3p,gga-miR-1677-3p,gga-miR-1684a-5p,gga-miR-16c-5p,gga-miR-1727,gga-miR-1731-5p…
ENSGALT00000024975	ENSGALG00000015487	GJA5	chr1:91781763-91800664	5.07732	2.28617	1.15114	0.0009	0.022252
ENSGALT00000005246	ENSGALG00000003311	FGFR1	chr22:2331114-2345392	8.39828	16.3406	-0.960299	0.0006	0.0163993
ENSGALT00000008405	ENSGALG00000005230	MED13	chr19:7416930-7463949	14.4181	6.00996	1.26246	5e-05	0.00220184
ENSGALT00000044994	ENSGALG00000028318	CDKN1A	chr26:1543126-1545030	98.7384	39.5361	1.32044	0.00065	0.0174425	gga-miR-106-5p,gga-miR-10a-5p,gga-miR-10b-5p,gga-miR-128-3p,gga-miR-1306-5p,gga-miR-137-3p,gga-miR-1453,gga-miR-15a,gga-miR-15b-5p,gga-miR-15c-5p,gga-miR-1618-3p,gga-miR-1618-5p,gga-miR-1647,gga-miR-16-5p,gga-miR-1664-3p,gga-miR-1666,gga-miR-1682,gga-miR-1684a-5p,gga-miR-1699,gga-miR-16c-5p,gga-miR-1712-3p,gga-miR-1727,gga-miR-1747-5p,gga-miR-1751-5p,gga-miR-1756a,gga-miR-17-5p,gga-miR-1760,gga-m…
ENSGALT00000004111	ENSGALG00000002610	-	chr14:13064936-13068959	10.5832	30.3702	-1.52089	5e-05	0.00220184
ENSGALT00000024687	ENSGALG00000015297	FOXO3	chr3:66702482-66716393	116.57	41.3617	1.49483	5e-05	0.00220184	gga-let-7j-3p,gga-miR-106-3p,gga-miR-128-1-5p,gga-miR-128-2-5p,gga-miR-128-3p,gga-miR-138-2-3p,gga-miR-142-5p,gga-miR-1453,gga-miR-1454,gga-miR-147,gga-miR-148a-5p,gga-miR-1585,gga-miR-1597-3p,gga-miR-15a,gga-miR-15b-5p,gga-miR-15c-5p,gga-miR-1635,gga-miR-1647,gga-miR-16-5p,gga-miR-1662,gga-miR-1684a-5p,gga-miR-1685-5p,gga-miR-1699,gga-miR-16c-5p,gga-miR-1708,gga-miR-1710,gga-miR-1731-5p,gga-miR-…
ENSGALT00000018392	ENSGALG00000011271	LUM	chr1:43860882-43872867	89.6256	218.927	-1.28847	5e-05	0.00220184	gga-miR-1563,gga-miR-1684a-3p,gga-miR-1684b-3p,gga-miR-200a-3p,gga-miR-20b-3p,gga-miR-217-5p,gga-miR-218-5p,gga-miR-6572-5p,gga-miR-6631-5p,gga-miR-6685-5p,novel_57
ENSGALT00000018893	ENSGALG00000020003	MAP3K4	chr3:44538064-44608530	20.5814	6.36339	1.69347	5e-05	0.00220184
ENSGALT00000026053	ENSGALG00000016166	SLC45A4	chr2:145622307-145655804	2.8128	1.35341	1.05541	0.00125	0.0285072
ENSGALT00000026276	ENSGALG00000016293	BMP5	chr3:86766921-86825286	0.410679	2.06092	-2.32721	5e-05	0.00220184	gga-miR-142-5p,gga-miR-148a-5p,gga-miR-1727,gga-miR-1731-5p,gga-miR-1803,gga-miR-203a,gga-miR-3530-5p,gga-miR-6549-5p,novel_116,novel_134
ENSGALT00000024193	ENSGALG00000015001	LAMA4	chr3:65122173-65221853	17.6573	51.044	-1.53147	5e-05	0.00220184	gga-let-7a-3p,gga-let-7f-3p,gga-let-7g-3p,gga-miR-101-2-5p,gga-miR-103-3p,gga-miR-107-3p,gga-miR-122-5p,gga-miR-128-3p,gga-miR-130a-3p,gga-miR-130a-5p,gga-miR-130b-3p,gga-miR-130b-5p,gga-miR-130c-3p,gga-miR-130c-5p,gga-miR-1329-5p,gga-miR-133a-5p,gga-miR-138-1-3p,gga-miR-138-2-3p,gga-miR-138-5p,gga-miR-140-5p,gga-miR-1416-5p,gga-miR-1451-3p,gga-miR-1453,gga-miR-1456-5p,gga-miR-1467-5p,gga-miR-146…
ENSGALT00000032511	ENSGALG00000011225	SLC25A47	chr5:48456827-48465791	1.89637	0.283778	2.74041	0.00275	0.0499471
ENSGALT00000008447	ENSGALG00000005261	TK2	chr11:10906479-10917656	12.5181	4.0711	1.62053	5e-05	0.00220184
ENSGALT00000003025	ENSGALG00000001956	OLFML3	chr26:3742930-3744669	11.4474	33.9546	-1.56859	5e-05	0.00220184	gga-miR-460b-5p
ENSGALT00000022847	ENSGALG00000014115	SLAIN2	chr4:66066499-66094716	24.7057	13.2967	0.893777	0.0007	0.0184809
ENSGALT00000021722	ENSGALG00000013303	SLC27A1	JH376279.1:51665-61348	5.26217	26.0405	-2.30703	5e-05	0.00220184
ENSGALT00000035687	ENSGALG00000022145	CDCA8	AADN03023297.1:97-4230	16.581	33.926	-1.03286	0.0004	0.0120178
ENSGALT00000017983	ENSGALG00000011041	DNAJC6	chr8:27186949-27217638	2.12562	0.419483	2.3412	5e-05	0.00220184	gga-let-7a-3p,gga-let-7f-3p,gga-miR-101-2-5p,gga-miR-101-3p,gga-miR-128-3p,gga-miR-1329-5p,gga-miR-133a-3p,gga-miR-133b,gga-miR-133c-3p,gga-miR-135a-5p,gga-miR-137-3p,gga-miR-138-2-3p,gga-miR-142-5p,gga-miR-144-3p,gga-miR-1551-3p,gga-miR-15a,gga-miR-15b-5p,gga-miR-15c-5p,gga-miR-1605,gga-miR-16-1-3p,gga-miR-16-5p,gga-miR-1664-3p,gga-miR-1668-3p,gga-miR-16c-5p,gga-miR-1710,gga-miR-18a-5p,gga-miR-1…
ENSGALT00000013295	ENSGALG00000008177	NOS1	chr15:11287022-11315239	3.37745	0.710533	2.24896	5e-05	0.00220184
ENSGALT00000010591	ENSGALG00000006560	SEMA3A	chr1:8522174-8850302	1.64232	8.21163	-2.32193	5e-05	0.00220184	gga-let-7a-3p,gga-let-7f-3p,gga-miR-101-2-5p,gga-miR-135a-5p,gga-miR-146a-5p,gga-miR-146b-5p,gga-miR-146c-5p,gga-miR-1651-5p,gga-miR-1782,gga-miR-181a-5p,gga-miR-181b-5p,gga-miR-196-1-3p,gga-miR-199-5p,gga-miR-1c,gga-miR-219b,gga-miR-22-5p,gga-miR-30a-5p,gga-miR-30b-5p,gga-miR-30c-5p,gga-miR-30d,gga-miR-30e-5p,gga-miR-3607-3p,gga-miR-6546-3p,gga-miR-6582-3p,gga-miR-6664-3p
ENSGALT00000025800	ENSGALG00000016014	RCAN1	chr1:105292500-105299313	58.0885	26.7133	1.12069	5e-05	0.00220184	gga-let-7a-2-3p,gga-miR-101-3p,gga-miR-103-3p,gga-miR-107-3p,gga-miR-1306-5p,gga-miR-135a-5p,gga-miR-1416-5p,gga-miR-144-3p,gga-miR-144-5p,gga-miR-1456-5p,gga-miR-148a-3p,gga-miR-155,gga-miR-1585,gga-miR-1618-3p,gga-miR-1641,gga-miR-1649-5p,gga-miR-1674,gga-miR-1684a-3p,gga-miR-1684b-3p,gga-miR-1708,gga-miR-1727,gga-miR-1731-3p,gga-miR-1736-3p,gga-miR-1737,gga-miR-1781-3p,gga-miR-1781-5p,gga-miR-…
ENSGALT00000027569	ENSGALG00000017068	KL	chr1:173504523-173551941	10.5737	2.05679	2.36202	5e-05	0.00220184
ENSGALT00000002774	ENSGALG00000001798	BBS4	chr10:1200432-1219254	0.988151	2.88438	-1.54546	0.0006	0.0163993	gga-miR-103-3p,gga-miR-107-3p,gga-miR-140-3p,gga-miR-1590,gga-miR-1736-5p,gga-miR-199-3p,gga-miR-214,gga-miR-27b-3p,gga-miR-3531-5p,gga-miR-460b-5p,gga-miR-6544-5p,gga-miR-6572-5p,gga-miR-6701-3p,gga-miR-7441-3p,gga-miR-7460-3p,novel_158
ENSGALT00000046151	ENSGALG00000028710	FAM180B	chr5:22080489-22083151	10.0641	33.0945	-1.71737	5e-05	0.00220184	gga-miR-103-3p,gga-miR-106-5p,gga-miR-107-3p,gga-miR-1467-5p,gga-miR-146a-3p,gga-miR-15a,gga-miR-15b-5p,gga-miR-15c-5p,gga-miR-1651-5p,gga-miR-16-5p,gga-miR-16c-5p,gga-miR-1710,gga-miR-1737,gga-miR-17-5p,gga-miR-1784-5p,gga-miR-18b-3p,gga-miR-199-5p,gga-miR-20a-5p,gga-miR-20b-5p,gga-miR-2131-5p,gga-miR-30a-3p,gga-miR-3607-5p,gga-miR-460a-5p,gga-miR-6608-3p,novel_130,novel_158,novel_200
ENSGALT00000046022	ENSGALG00000028861	GAMT	chr28:3068476-3070155	18.2957	57.8561	-1.66096	5e-05	0.00220184
ENSGALT00000042792	ENSGALG00000027470	GMEB2	AADN03010847.1:20-14003	23.9692	13.8043	0.796063	0.0017	0.0354438
ENSGALT00000036512	ENSGALG00000016912	EDNRB	chr1:153125272-153143030	14.8077	3.56186	2.05565	5e-05	0.00220184	gga-miR-1329-5p,gga-miR-148a-5p,gga-miR-1664-3p,gga-miR-1736-5p,gga-miR-196-1-3p,gga-miR-199-5p,gga-miR-19a-3p,gga-miR-19b-3p,gga-miR-200b-3p,gga-miR-21-3p,gga-miR-217-5p,gga-miR-29b-1-5p,gga-miR-29b-2-5p,gga-miR-3594-3p,gga-miR-429-3p,gga-miR-6548-5p,gga-miR-6590-3p
ENSGALT00000011938	ENSGALG00000007383	HSPB8	chr15:9720473-9724236	225.596	73.6937	1.61413	5e-05	0.00220184
ENSGALT00000007553	ENSGALG00000004741	EPHB2	chr21:5941758-6038880	3.40754	6.68583	-0.972377	0.00155	0.0333367	gga-miR-130a-5p,gga-miR-130c-5p,gga-miR-140-3p,gga-miR-1604,gga-miR-1699,gga-miR-1727,gga-miR-1747-5p,gga-miR-1751-5p,gga-miR-1782,gga-miR-199-5p,gga-miR-204,gga-miR-2130,gga-miR-22-3p,gga-miR-29a-3p,gga-miR-29b-3p,gga-miR-29c-3p,gga-miR-3539,gga-miR-6586-5p,gga-miR-6631-5p,novel_116,novel_129,novel_149,novel_221,novel_249
ENSGALT00000044887	ENSGALG00000026426	OTUD1	chr2:17237192-17240043	298.966	102.325	1.54682	5e-05	0.00220184
ENSGALT00000012910	ENSGALG00000007948	LRRC4C	chr5:19803070-19804987	0.223655	1.24858	-2.48095	0.00115	0.0267697
ENSGALT00000019499	ENSGALG00000011954	CCR8	chr2:44956593-44959909	2.98567	1.00419	1.57203	0.00055	0.0153357
ENSGALT00000008859	ENSGALG00000005522	DYNLL2	chr19:8691043-8697672	144.645	43.4082	1.73648	5e-05	0.00220184	gga-let-7j-3p,gga-miR-103-3p,gga-miR-106-3p,gga-miR-107-3p,gga-miR-130a-3p,gga-miR-130b-3p,gga-miR-130c-3p,gga-miR-146c-3p,gga-miR-148a-3p,gga-miR-1563,gga-miR-15a,gga-miR-15b-5p,gga-miR-15c-5p,gga-miR-1647,gga-miR-1649-5p,gga-miR-1651-5p,gga-miR-16-5p,gga-miR-1677-3p,gga-miR-16c-5p,gga-miR-1722-5p,gga-miR-17-3p,gga-miR-1756a,gga-miR-1769-3p,gga-miR-19a-3p,gga-miR-19b-3p,gga-miR-1a-2-5p,gga-miR-2…
ENSGALT00000003809	ENSGALG00000002420	EGFL7	chr17:7745151-7755257	4.1322	9.78255	-1.2433	0.0001	0.00398242
ENSGALT00000039962	ENSGALG00000003126	ERBB4	chr7:3031381-3433912	16.1357	8.27353	0.963678	0.0005	0.0142826	gga-miR-1710,gga-miR-1728-3p,gga-miR-200a-3p,gga-miR-2131-5p,gga-miR-301b-5p,gga-miR-30a-3p,gga-miR-30c-2-3p,gga-miR-30e-3p,gga-miR-31-5p,gga-miR-3539,gga-miR-6555-5p,novel_200
ENSGALT00000018402	ENSGALG00000011278	KAT2B	chr2:36428841-36470733	85.6425	43.0586	0.992026	0.00085	0.0212791
ENSGALT00000015358	ENSGALG00000009433	BAG3	chr6:29813246-29832893	87.9975	38.5758	1.18977	0.00015	0.0055394	gga-let-7a-2-3p,gga-let-7g-3p,gga-miR-106-5p,gga-miR-128-3p,gga-miR-1551-3p,gga-miR-1559-3p,gga-miR-1585,gga-miR-1628,gga-miR-1649-5p,gga-miR-1677-5p,gga-miR-1727,gga-miR-17-5p,gga-miR-200a-3p,gga-miR-20a-5p,gga-miR-20b-5p,gga-miR-2131-5p,gga-miR-21-3p,gga-miR-6572-5p,gga-miR-6675-3p,novel_117
ENSGALT00000011784	ENSGALG00000007273	HSPA4	chr13:16530628-16547788	66.2054	35.0537	0.917382	0.0005	0.0142826
ENSGALT00000009633	ENSGALG00000005990	MGLL	chr12:9598735-9655915	9.9808	5.6457	0.822004	0.0013	0.0293645
ENSGALT00000012180	ENSGALG00000007530	-	chr4:11260920-11268971	1.14852	2.50841	-1.12699	0.00135	0.0301455
ENSGALT00000022472	ENSGALG00000013851	-	chr15:6740058-6786099	9.14785	5.07707	0.849436	0.0014	0.0309927	gga-miR-1306-5p,gga-miR-1434,gga-miR-146a-3p,gga-miR-1560-3p,gga-miR-1585,gga-miR-15a,gga-miR-15b-5p,gga-miR-15c-5p,gga-miR-1651-3p,gga-miR-16-5p,gga-miR-16c-5p,gga-miR-1805-3p,gga-miR-193b-5p,gga-miR-205a,gga-miR-33-3p,gga-miR-3594-3p,gga-miR-3607-3p,gga-miR-6550-3p,gga-miR-7460-3p,novel_117
ENSGALT00000018662	ENSGALG00000011444	MFHAS1	chr4:48903605-48923701	26.0375	13.9405	0.901311	0.0007	0.0184809
ENSGALT00000010457	ENSGALG00000006473	PLXNA4	chr1:2226705-2647006	3.47092	0.960218	1.85389	5e-05	0.00220184
ENSGALT00000013199	ENSGALG00000008133	AS3MT	chr6:22931558-22936276	2.26736	7.18322	-1.66362	5e-05	0.00220184	gga-miR-128-1-5p,gga-miR-128-2-5p,gga-miR-130a-5p,gga-miR-130c-5p,gga-miR-1451-5p,gga-miR-1716,gga-miR-1751-5p,gga-miR-18a-3p,gga-miR-219b,gga-miR-22-3p,gga-miR-6604-5p,gga-miR-6606-5p,gga-miR-6609-3p,gga-miR-6645-5p,gga-miR-6648-5p,gga-miR-6663-5p,novel_129
ENSGALT00000044374	ENSGALG00000028249	MCL1	chr25:1511201-1516430	260.97	76.0335	1.77918	5e-05	0.00220184
ENSGALT00000037269	ENSGALG00000015313	PDSS2	chr3:67259778-67378577	39.292	15.8958	1.30559	5e-05	0.00220184
ENSGALT00000013109	ENSGALG00000008076	TMEM164	chr4:13658404-13696581	27.399	12.5713	1.12399	0.0002	0.00704726	gga-let-7a-5p,gga-let-7b,gga-let-7c-5p,gga-let-7d,gga-let-7f-5p,gga-let-7g-3p,gga-let-7g-5p,gga-let-7i,gga-let-7k-5p,gga-miR-125b-3p,gga-miR-138-1-3p,gga-miR-1416-5p,gga-miR-142-5p,gga-miR-144-5p,gga-miR-1456-5p,gga-miR-1560-3p,gga-miR-1649-5p,gga-miR-1651-3p,gga-miR-1655-5p,gga-miR-1684a-3p,gga-miR-1684b-3p,gga-miR-1706,gga-miR-1720-5p,gga-miR-1759-5p,gga-miR-1769-5p,gga-miR-1a-3p,gga-miR-1b-3p,…
ENSGALT00000043751	ENSGALG00000028982	CMPK2	chr3:94575874-94584183	3.79894	1.77754	1.09572	0.00115	0.0267697
ENSGALT00000020085	ENSGALG00000012292	BANK1	chr4:60176032-60307733	0.89813	2.1925	-1.28758	0.0015	0.0325729
ENSGALT00000007643	ENSGALG00000004788	TNFAIP8L3	chr10:8648403-8687755	8.32644	17.0118	-1.03076	0.00135	0.0301455
ENSGALT00000022771	ENSGALG00000014065	FAM76A	chr23:2034388-2049551	22.6653	13.1796	0.782177	0.0024	0.0456172
ENSGALT00000002230	ENSGALG00000001472	JAM3	chr24:2508055-2515621	5.14482	12.6952	-1.30309	5e-05	0.00220184
ENSGALT00000001420	ENSGALG00000028102	-	chr18:381894-399588	114.623	736.845	-2.68447	5e-05	0.00220184
ENSGALT00000033576	ENSGALG00000020922	C1orf21	chr8:7847827-7899602	66.6296	34.065	0.967873	0.00015	0.0055394	gga-miR-1467-5p,gga-miR-1551-5p,gga-miR-15a,gga-miR-15b-5p,gga-miR-15c-5p,gga-miR-1651-3p,gga-miR-16-5p,gga-miR-1668-3p,gga-miR-16c-5p,gga-miR-1786,gga-miR-199-3p,gga-miR-200a-3p,gga-miR-200b-3p,gga-miR-20b-3p,gga-miR-30a-3p,gga-miR-3594-3p,gga-miR-429-3p,gga-miR-6553-3p,novel_104
ENSGALT00000022483	ENSGALG00000013861	TNFAIP3	chr3:53854459-53873283	8.75792	3.63714	1.26778	5e-05	0.00220184
ENSGALT00000017169	ENSGALG00000010551	CDC42EP3	chr3:31128988-31129744	154.375	264.678	-0.777799	0.002	0.0399303
ENSGALT00000012101	ENSGALG00000007485	TFRC	chr9:14408399-14421691	9.67038	5.1731	0.902543	0.0018	0.0369631
ENSGALT00000026255	ENSGALG00000016284	TAB3	chr1:115105078-115142204	18.8286	7.66247	1.29704	5e-05	0.00220184
ENSGALT00000024130	ENSGALG00000014963	DSE	chr3:63293227-63315726	2.68202	5.43281	-1.01838	0.00165	0.0347722
ENSGALT00000024132	ENSGALG00000014964	NT5DC1	chr3:63337143-63456951	7.70099	40.338	-2.38902	5e-05	0.00220184	gga-miR-140-3p,gga-miR-1555-3p,novel_224,novel_57
ENSGALT00000027705	ENSGALG00000017154	ZC3H12C	chr1:178905487-178926969	1.86453	0.726548	1.35968	0.0015	0.0325729
ENSGALT00000045797	ENSGALG00000026890	ANGPT4	chr20:10237436-10245306	2.78624	6.78767	-1.2846	0.0001	0.00398242
ENSGALT00000026817	ENSGALG00000016616	KAL1	chr1:125082661-125207722	2.01654	4.67209	-1.21219	0.0005	0.0142826
ENSGALT00000033958	ENSGALG00000021106	-	chr6:8910829-8911851	1.63881	16.4564	-3.32793	5e-05	0.00220184
ENSGALT00000002433	ENSGALG00000001603	NARF	chr18:3453716-3468178	44.7477	14.8045	1.59577	5e-05	0.00220184
ENSGALT00000013763	ENSGALG00000008447	SH2D1A	chr4:15491787-15504671	12.5121	3.38377	1.88662	0.0017	0.0354438
ENSGALT00000016302	ENSGALG00000010035	NR3C2	chr4:31566744-31763750	11.3162	5.70863	0.987171	0.0003	0.00968302
ENSGALT00000016303	ENSGALG00000010036	FOSL2	chr3:26737452-26743407	40.3867	8.13571	2.31154	5e-05	0.00220184
ENSGALT00000002758	ENSGALG00000001789	HECTD2	chr6:19338973-19374354	5.67006	2.70785	1.06621	0.0006	0.0163993
ENSGALT00000039021	ENSGALG00000023517	AGPAT2	chr17:7737253-7744146	3.96077	12.8412	-1.69693	0.0001	0.00398242
ENSGALT00000046173	ENSGALG00000007679	MITF	chr12:15468611-15557117	34.0447	13.9025	1.29209	5e-05	0.00220184
ENSGALT00000038548	ENSGALG00000010083	ST3GAL3	chr8:19172175-19230199	29.4023	14.455	1.02436	0.0003	0.00968302	gga-miR-103-3p,gga-miR-106-3p,gga-miR-106-5p,gga-miR-107-3p,gga-miR-125b-3p,gga-miR-125b-5p,gga-miR-1306-3p,gga-miR-1306-5p,gga-miR-1329-5p,gga-miR-133a-3p,gga-miR-133b,gga-miR-133c-3p,gga-miR-142-3p,gga-miR-1453,gga-miR-1467-5p,gga-miR-146c-3p,gga-miR-1551-5p,gga-miR-1560-3p,gga-miR-1597-3p,gga-miR-15a,gga-miR-15b-5p,gga-miR-15c-5p,gga-miR-1618-3p,gga-miR-1618-5p,gga-miR-1635,gga-miR-1647,gga-mi…
ENSGALT00000044682	ENSGALG00000029006	SYPL1	chr1:14001060-14009388	0.127813	1.00284	-2.97199	5e-05	0.00220184	gga-let-7g-3p,gga-let-7j-3p,gga-miR-101-2-5p,gga-miR-106-3p,gga-miR-135a-5p,gga-miR-138-2-3p,gga-miR-1628,gga-miR-1712-3p,gga-miR-1736-3p,gga-miR-17-3p,gga-miR-181a-5p,gga-miR-181b-5p,gga-miR-18a-5p,gga-miR-18b-5p,gga-miR-200a-5p,gga-miR-203a,gga-miR-20b-3p,gga-miR-2131-3p,gga-miR-29a-5p,gga-miR-32-5p,gga-miR-3539,gga-miR-6544-3p,gga-miR-92-3p
ENSGALT00000040435	ENSGALG00000001085	ADGRG1	chr11:529482-535232	11.473	6.50371	0.818903	0.00255	0.0476426
ENSGALT00000011484	ENSGALG00000007092	LYSMD4	chr10:16577767-16582386	16.4887	6.96266	1.24377	0.0003	0.00968302
ENSGALT00000024886	ENSGALG00000015428	PSD3	chrZ:54399163-54519945	13.4369	7.31547	0.877177	0.00065	0.0174425	gga-miR-103-3p,gga-miR-106-3p,gga-miR-106-5p,gga-miR-107-3p,gga-miR-130a-3p,gga-miR-130b-3p,gga-miR-130c-3p,gga-miR-138-5p,gga-miR-1467-5p,gga-miR-148a-3p,gga-miR-1553-3p,gga-miR-1555-3p,gga-miR-15a,gga-miR-15b-5p,gga-miR-15c-5p,gga-miR-16-1-3p,gga-miR-1628,gga-miR-1649-5p,gga-miR-1651-3p,gga-miR-16-5p,gga-miR-16c-5p,gga-miR-1703-5p,gga-miR-1710,gga-miR-1727,gga-miR-1737,gga-miR-17-3p,gga-miR-17-…
ENSGALT00000004341	ENSGALG00000002749	-	chr8:3822029-3852986	12.9289	6.53955	0.98334	0.00025	0.00841976
ENSGALT00000008855	ENSGALG00000005519	TLL2	chr6:16142743-16223667	0.122783	0.735887	-2.58337	0.00015	0.0055394
ENSGALT00000027284	ENSGALG00000016885	STK24	chr1:144093564-144148617	11.5044	5.66256	1.02267	0.00065	0.0174425	gga-let-7g-3p,gga-miR-103-3p,gga-miR-107-3p,gga-miR-128-3p,gga-miR-1329-5p,gga-miR-138-2-3p,gga-miR-148a-3p,gga-miR-1551-5p,gga-miR-15a,gga-miR-15b-5p,gga-miR-15c-5p,gga-miR-1628,gga-miR-16-5p,gga-miR-1666,gga-miR-1676-5p,gga-miR-16c-5p,gga-miR-1712-3p,gga-miR-1771,gga-miR-1786,gga-miR-181b-1-3p,gga-miR-181b-2-3p,gga-miR-187-5p,gga-miR-194,gga-miR-196-1-3p,gga-miR-19a-5p,gga-miR-1a-1-5p,gga-miR-1…
ENSGALT00000011126	ENSGALG00000006872	PISD	chr15:8943840-8977589	15.8615	5.56241	1.51175	5e-05	0.00220184
ENSGALT00000006852	ENSGALG00000004300	PTDSS2	chr5:1496985-1534286	31.5862	13.9557	1.17844	5e-05	0.00220184	gga-miR-1306-5p,gga-miR-1329-5p,gga-miR-1662,gga-miR-19a-5p,gga-miR-204,gga-miR-27b-3p,gga-miR-301b-5p,gga-miR-3531-5p,gga-miR-460b-5p,gga-miR-489-3p,novel_221,novel_249
ENSGALT00000008691	ENSGALG00000005412	SNAP47	chr2:3185314-3205912	11.9546	6.48433	0.882541	0.0009	0.022252
ENSGALT00000042789	ENSGALG00000027401	TUSC2	chr12:1414992-1417524	41.1696	16.396	1.32823	5e-05	0.00220184
ENSGALT00000027063	ENSGALG00000016761	LYG2	chr1:131881178-131884663	6.90304	1.6637	2.05284	5e-05	0.00220184	gga-miR-10a-5p,gga-miR-10b-5p,gga-miR-15b-3p,gga-miR-1651-3p,gga-miR-1684a-3p,gga-miR-1684b-3p,gga-miR-1736-3p,gga-miR-1769-3p,gga-miR-194,gga-miR-200b-5p,gga-miR-204,gga-miR-26a-5p,gga-miR-3064-5p,gga-miR-6546-3p,novel_221
ENSGALT00000011713	ENSGALG00000007240	TRAIL-LIKE	chr4:9570162-9573092	2.61393	6.61878	-1.34034	0.00085	0.0212791	gga-miR-137-3p,gga-miR-1647,gga-miR-1684a-5p,gga-miR-1699,gga-miR-1703-5p,gga-miR-18a-3p,gga-miR-214,gga-miR-24-3p,gga-miR-3539,gga-miR-7441-5p,novel_129
ENSGALT00000009616	ENSGALG00000005979	OXSR1	chr2:4823971-4916752	18.6245	8.10774	1.19983	5e-05	0.00220184
ENSGALT00000018681	ENSGALG00000011457	CCNI	chr4:49057569-49071061	128.62	50.4785	1.34938	5e-05	0.00220184
ENSGALT00000016682	ENSGALG00000010256	TIPARP	chr9:22313992-22346827	65.3181	19.1316	1.77152	5e-05	0.00220184	gga-miR-1551-5p,gga-miR-15a,gga-miR-15b-5p,gga-miR-15c-5p,gga-miR-16-5p,gga-miR-16c-5p,gga-miR-1760,gga-miR-187-5p,gga-miR-20b-3p
ENSGALT00000025618	ENSGALG00000015896	MMP16	chr2:123445893-123621303	2.63115	8.2326	-1.64565	5e-05	0.00220184
ENSGALT00000011301	ENSGALG00000006976	-	chr9:12128889-12145300	12.5412	4.63585	1.43577	5e-05	0.00220184
ENSGALT00000018327	ENSGALG00000011237	DPH3	chr2:34804926-34807738	22.6212	6.63455	1.7696	0.00025	0.00841976	gga-miR-101-2-5p,gga-miR-137-3p,gga-miR-138-1-3p,gga-miR-146a-3p,gga-miR-1557,gga-miR-1560-3p,gga-miR-15a,gga-miR-15b-3p,gga-miR-15b-5p,gga-miR-15c-5p,gga-miR-16-5p,gga-miR-1662,gga-miR-16c-5p,gga-miR-1727,gga-miR-1737,gga-miR-1744-3p,gga-miR-1782,gga-miR-181a-5p,gga-miR-181b-1-3p,gga-miR-181b-5p,gga-miR-18a-3p,gga-miR-194,gga-miR-20b-3p,gga-miR-29a-5p,gga-miR-301b-5p,gga-miR-32-5p,gga-miR-3525,g…
ENSGALT00000018324	ENSGALG00000011235	GALNT15	chr2:34767366-34788665	4.68988	9.36001	-0.996959	0.0021	0.0414028
ENSGALT00000029098	ENSGALG00000018378	ND2	chrMT:5240-6281	238.374	82.9814	1.52237	5e-05	0.00220184
ENSGALT00000029894	ENSGALG00000000230	CBX1	chr27:3842372-3850380	32.2883	14.9833	1.10765	5e-05	0.00220184
ENSGALT00000005757	ENSGALG00000003634	PTEN	chr6:9082435-9126545	172.112	97.4262	0.820968	0.0026	0.0481664	gga-miR-2188-5p,gga-miR-22-5p,gga-miR-30a-3p,novel_229
ENSGALT00000024417	ENSGALG00000015132	CDH2	chr2:104449183-104562821	4.78023	2.13675	1.16166	0.00045	0.0132153	gga-miR-1651-3p,gga-miR-1747-5p,gga-miR-181b-2-3p,gga-miR-203a,gga-miR-2130,gga-miR-30a-3p,gga-miR-30e-3p,gga-miR-458b-5p,gga-miR-6669-3p,gga-miR-6685-5p
ENSGALT00000004482	ENSGALG00000002841	RFNG	chr18:4950449-4957862	28.1013	13.6112	1.04585	0.0003	0.00968302	gga-let-7a-2-3p,gga-let-7a-5p,gga-let-7b,gga-let-7c-3p,gga-let-7c-5p,gga-let-7d,gga-let-7f-5p,gga-let-7g-3p,gga-let-7g-5p,gga-let-7i,gga-let-7k-5p,gga-miR-106-3p,gga-miR-137-3p,gga-miR-140-3p,gga-miR-140-5p,gga-miR-148a-5p,gga-miR-1551-3p,gga-miR-1553-5p,gga-miR-1563,gga-miR-15a,gga-miR-15b-3p,gga-miR-15b-5p,gga-miR-15c-5p,gga-miR-1649-5p,gga-miR-1651-3p,gga-miR-16-5p,gga-miR-1684a-3p,gga-miR-168…
ENSGALT00000007592	ENSGALG00000004759	DHRS7B	chr14:4530041-4539465	14.2749	31.8486	-1.15775	5e-05	0.00220184
ENSGALT00000022711	ENSGALG00000024272	-	chr25:734440-740904	13.7902	1.54037	3.16229	5e-05	0.00220184	gga-miR-1597-3p,gga-miR-1628,gga-miR-1699,gga-miR-2129,gga-miR-22-3p,gga-miR-30b-3p,gga-miR-30c-1-3p,gga-miR-6586-5p,gga-miR-7441-5p,gga-miR-7449-3p,gga-miR-92-5p,novel_129,novel_237
ENSGALT00000043218	ENSGALG00000026971	RRAGD	chr3:75065598-75080756	95.8396	42.9262	1.15876	5e-05	0.00220184	gga-miR-101-2-5p,gga-miR-103-3p,gga-miR-106-5p,gga-miR-107-3p,gga-miR-122-3p,gga-miR-128-3p,gga-miR-130a-3p,gga-miR-130b-3p,gga-miR-130c-3p,gga-miR-133a-5p,gga-miR-1451-5p,gga-miR-148a-3p,gga-miR-1551-5p,gga-miR-155,gga-miR-1585,gga-miR-15a,gga-miR-15b-5p,gga-miR-15c-5p,gga-miR-16-1-3p,gga-miR-16-5p,gga-miR-1664-3p,gga-miR-1684a-3p,gga-miR-1684b-3p,gga-miR-1699,gga-miR-16c-5p,gga-miR-1759-5p,gga-…
ENSGALT00000011543	ENSGALG00000007126	AFF4	chr13:16456853-16493203	13.5327	7.88589	0.779101	0.0026	0.0481664
ENSGALT00000023003	ENSGALG00000014226	KIAA0930	chr1:70394228-70462643	5.30326	2.37376	1.1597	0.0003	0.00968302
ENSGALT00000004153	ENSGALG00000002637	RBP7	chr21:3590984-3592942	13.3492	3.48441	1.93777	0.00025	0.00841976
ENSGALT00000006317	ENSGALG00000003965	DBX1	chr5:2045882-2049582	1.32652	4.69555	-1.82365	5e-05	0.00220184	gga-miR-140-5p,gga-miR-1553-3p,gga-miR-1655-5p,gga-miR-1720-5p,gga-miR-1769-3p,gga-miR-1769-5p,gga-miR-1782,gga-miR-1784-5p,gga-miR-1813,gga-miR-181a-5p,gga-miR-181b-5p,gga-miR-18a-3p,gga-miR-190a-3p,gga-miR-19a-3p,gga-miR-19b-3p,gga-miR-2129,gga-miR-221-3p,gga-miR-222a,gga-miR-222b-3p,gga-miR-30e-3p,gga-miR-3525,gga-miR-375,gga-miR-383-5p,gga-miR-6547-5p,gga-miR-6562-3p,gga-miR-6572-5p,gga-miR-7…
ENSGALT00000007763	ENSGALG00000004859	ZNFX1	chr20:7062872-7075426	12.0415	6.64956	0.856681	0.00245	0.0462742
ENSGALT00000011152	ENSGALG00000006884	43529	chr6:20369921-20392685	75.2364	33.1884	1.18075	5e-05	0.00220184
ENSGALT00000008484	ENSGALG00000005292	KLHL40	chr2:1999757-2009597	230.079	41.5802	2.46816	5e-05	0.00220184
ENSGALT00000005219	ENSGALG00000003295	ADAMTS12	chrZ:10001893-10166119	2.89563	11.3783	-1.97433	5e-05	0.00220184
ENSGALT00000027725	ENSGALG00000017165	CUL5	chr1:179606745-179632201	66.7128	25.3296	1.39714	5e-05	0.00220184
ENSGALT00000017414	ENSGALG00000010705	ZBTB18	chr3:34233894-34271885	27.137	7.65368	1.82604	5e-05	0.00220184
ENSGALT00000015926	ENSGALG00000009790	RAB33B	chr4:28777868-28784884	70.3798	35.0843	1.00433	0.00025	0.00841976	gga-let-7a-5p,gga-let-7b,gga-let-7c-5p,gga-let-7d,gga-let-7f-5p,gga-let-7g-3p,gga-let-7g-5p,gga-let-7i,gga-let-7k-5p,gga-miR-122-3p,gga-miR-125b-3p,gga-miR-130a-3p,gga-miR-130b-3p,gga-miR-130c-3p,gga-miR-137-3p,gga-miR-138-1-3p,gga-miR-138-2-3p,gga-miR-1456-5p,gga-miR-1553-5p,gga-miR-1559-5p,gga-miR-1590,gga-miR-15b-3p,gga-miR-16-1-3p,gga-miR-1618-5p,gga-miR-1651-3p,gga-miR-1662,gga-miR-1663-3p,g…
ENSGALT00000045048	ENSGALG00000025764	FKBP10	chr27:4679152-4685639	2.20228	5.38483	-1.2899	5e-05	0.00220184
ENSGALT00000001298	ENSGALG00000000884	CXXC5	chr13:496479-503150	20.2153	9.21518	1.13336	5e-05	0.00220184	gga-miR-101-3p,gga-miR-1747-5p,gga-miR-1782,gga-miR-199-3p,gga-miR-21-3p,gga-miR-217-5p,gga-miR-219a,gga-miR-29b-1-5p,gga-miR-29b-2-5p,gga-miR-32-5p,gga-miR-3594-3p,gga-miR-489-3p,gga-miR-6664-3p,gga-miR-6699-5p,gga-miR-92-3p,novel_116
ENSGALT00000001297	ENSGALG00000000883	MAPKAPK2	chr26:2476911-2498502	34.2908	16.667	1.04083	0.0002	0.00704726
ENSGALT00000036713	ENSGALG00000022815	GAL1	chr3:107083699-107086143	32.3371	1.36108	4.57037	5e-05	0.00220184	gga-miR-146a-3p,gga-miR-15a,gga-miR-15b-5p,gga-miR-15c-5p,gga-miR-16-5p,gga-miR-16c-5p,gga-miR-193a-3p,gga-miR-193b-3p,gga-miR-214,gga-miR-30c-1-3p,gga-miR-6547-5p,novel_129
ENSGALT00000038423	ENSGALG00000023335	RCHY1	chr4:34042664-34045851	124.736	67.1515	0.893387	0.00175	0.0362426
ENSGALT00000043370	ENSGALG00000026663	CX3CL1	chr11:766211-773374	3.45793	6.78438	-0.972309	0.0009	0.022252	gga-miR-122-3p,gga-miR-1467-5p,gga-miR-15a,gga-miR-15b-5p,gga-miR-15c-5p,gga-miR-1649-5p,gga-miR-16-5p,gga-miR-16c-5p,gga-miR-1784-5p,gga-miR-3530-5p,gga-miR-7476-5p,novel_241
ENSGALT00000014330	ENSGALG00000028790	DNASE2	chr8:15543481-15552741	7.87828	19.7156	-1.32338	0.0002	0.00704726
ENSGALT00000005141	ENSGALG00000003251	DNAJA4	chr10:3237427-3243990	60.6894	17.5031	1.79383	5e-05	0.00220184
ENSGALT00000036809	ENSGALG00000015128	AQP4	chr2:104100789-104109628	8.38425	21.1906	-1.33767	0.0012	0.0276757	gga-let-7a-5p,gga-let-7b,gga-let-7c-5p,gga-let-7d,gga-let-7f-5p,gga-let-7g-5p,gga-let-7i,gga-let-7j-3p,gga-let-7k-5p,gga-miR-1560-3p,gga-miR-1677-3p,gga-miR-1731-5p,gga-miR-1740-5p,gga-miR-1781-5p,gga-miR-1803,gga-miR-1813,gga-miR-196-5p,gga-miR-200b-3p,gga-miR-22-3p,gga-miR-30a-3p,gga-miR-3530-5p,gga-miR-429-3p,gga-miR-489-3p,gga-miR-6548-5p,gga-miR-6649-3p,gga-miR-6669-3p,novel_85
ENSGALT00000004813	ENSGALG00000003043	BBS2	chr11:2119715-2134759	8.06365	4.04362	0.995784	0.00135	0.0301455
ENSGALT00000004363	ENSGALG00000002763	FRZB	chr7:2280809-2296210	19.3253	38.8989	-1.00924	0.0001	0.00398242	gga-miR-106-5p,gga-miR-130a-3p,gga-miR-130b-3p,gga-miR-130c-3p,gga-miR-1329-5p,gga-miR-153-3p,gga-miR-1553-3p,gga-miR-1583,gga-miR-1731-3p,gga-miR-17-5p,gga-miR-181b-1-3p,gga-miR-181b-2-3p,gga-miR-187-5p,gga-miR-193b-5p,gga-miR-20a-5p,gga-miR-20b-5p,gga-miR-217-5p,gga-miR-2188-5p,gga-miR-223,gga-miR-301b-3p,gga-miR-30c-2-3p,gga-miR-34b-5p,gga-miR-383-5p,gga-miR-454-3p,gga-miR-6516-3p,gga-miR-6555…
ENSGALT00000042994	ENSGALG00000026838	MDFIC	chr1:25700996-25750531	9.1877	16.6642	-0.85898	0.00135	0.0301455
ENSGALT00000042991	ENSGALG00000028147	CTSK	chr25:1705616-1707797	21.9381	44.2392	-1.01189	0.0002	0.00704726
ENSGALT00000008818	ENSGALG00000005492	NBEAL2	chr2:3841474-3864815	3.63545	1.52328	1.25495	5e-05	0.00220184
ENSGALT00000008812	ENSGALG00000005487	CCDC12	chr2:3804741-3838168	27.2337	14.8416	0.875748	0.00145	0.0317478	gga-miR-10a-5p,gga-miR-10b-5p,gga-miR-130a-5p,gga-miR-130c-5p,gga-miR-1329-5p,gga-miR-1662,gga-miR-1668-3p,gga-miR-1737,gga-miR-1781-5p,gga-miR-1805-3p,gga-miR-18a-3p,gga-miR-194,gga-miR-1c,gga-miR-205a,gga-miR-2131-5p,gga-miR-22-3p,gga-miR-301a-5p,gga-miR-3539,gga-miR-489-3p,gga-miR-6608-3p,gga-miR-6649-3p,gga-miR-6664-3p,novel_110,novel_237
ENSGALT00000038272	ENSGALG00000011648	ABCB6	chr7:21731259-21735967	6.86096	14.5908	-1.08857	5e-05	0.00220184
ENSGALT00000045488	ENSGALG00000026445	CALM1	chr5:43135795-43143958	577.919	244.623	1.24031	0.00055	0.0153357	gga-let-7g-3p,gga-let-7j-3p,gga-miR-125b-3p,gga-miR-130a-3p,gga-miR-130b-3p,gga-miR-130c-3p,gga-miR-142-5p,gga-miR-148a-5p,gga-miR-1551-5p,gga-miR-1553-5p,gga-miR-1559-3p,gga-miR-1560-3p,gga-miR-15a,gga-miR-15b-5p,gga-miR-15c-5p,gga-miR-16-1-3p,gga-miR-1628,gga-miR-1651-3p,gga-miR-1655-5p,gga-miR-16-5p,gga-miR-1684a-5p,gga-miR-16c-5p,gga-miR-1703-5p,gga-miR-1708,gga-miR-1712-3p,gga-miR-1722-5p,gg…
ENSGALT00000015319	ENSGALG00000009404	DISP1	chr3:17227566-17286101	1.90629	4.82901	-1.34096	5e-05	0.00220184
ENSGALT00000020049	ENSGALG00000012272	TMEM184B	chr1:50807044-50830299	25.8848	13.6306	0.925253	0.00165	0.0347722	gga-let-7a-2-3p,gga-let-7a-3p,gga-let-7c-3p,gga-let-7f-3p,gga-miR-103-3p,gga-miR-107-3p,gga-miR-125b-5p,gga-miR-130a-3p,gga-miR-130b-3p,gga-miR-130c-3p,gga-miR-138-5p,gga-miR-146a-3p,gga-miR-148a-5p,gga-miR-1555-3p,gga-miR-1559-3p,gga-miR-15a,gga-miR-15b-5p,gga-miR-15c-5p,gga-miR-1618-5p,gga-miR-1647,gga-miR-1655-5p,gga-miR-16-5p,gga-miR-1671,gga-miR-1677-3p,gga-miR-1677-5p,gga-miR-1684a-5p,gga-m…
ENSGALT00000019319	ENSGALG00000011838	GUCY2C	chr1:48801435-48846720	0.0541529	0.949207	-4.13161	0.00075	0.019419
ENSGALT00000010491	ENSGALG00000006491	ANKRD1	chr6:19193100-19202303	777.501	238.861	1.70267	0.00085	0.0212791	gga-let-7g-3p,gga-miR-106-3p,gga-miR-106-5p,gga-miR-10a-5p,gga-miR-10b-5p,gga-miR-122-3p,gga-miR-130b-5p,gga-miR-138-2-3p,gga-miR-138-5p,gga-miR-146a-3p,gga-miR-146c-3p,gga-miR-148a-3p,gga-miR-155,gga-miR-1561,gga-miR-1590,gga-miR-15a,gga-miR-15b-3p,gga-miR-15b-5p,gga-miR-15c-5p,gga-miR-16-1-3p,gga-miR-16-2-3p,gga-miR-1635,gga-miR-1649-5p,gga-miR-16-5p,gga-miR-1668-3p,gga-miR-16c-5p,gga-miR-1703-…
ENSGALT00000007041	ENSGALG00000004419	TNFRSF1B	chr21:5451977-5465671	7.36022	2.91612	1.3357	5e-05	0.00220184
ENSGALT00000037443	ENSGALG00000011620	AKT1	chr5:51498352-51561465	32.4008	16.2917	0.991893	0.001	0.0241274	gga-miR-146b-3p,gga-miR-148a-5p,gga-miR-190a-5p,gga-miR-200a-3p,gga-miR-365b-5p,novel_241
ENSGALT00000043623	ENSGALG00000028801	YPEL1	chr19:7223117-7249917	31.0984	9.45197	1.71815	5e-05	0.00220184	gga-miR-103-3p,gga-miR-106-5p,gga-miR-107-3p,gga-miR-128-3p,gga-miR-1306-5p,gga-miR-130b-5p,gga-miR-133a-3p,gga-miR-133a-5p,gga-miR-133b,gga-miR-133c-3p,gga-miR-138-1-3p,gga-miR-138-2-3p,gga-miR-138-5p,gga-miR-140-3p,gga-miR-140-5p,gga-miR-1453,gga-miR-1454,gga-miR-1456-5p,gga-miR-146a-5p,gga-miR-146b-5p,gga-miR-146c-5p,gga-miR-1551-3p,gga-miR-1551-5p,gga-miR-1560-3p,gga-miR-1569,gga-miR-1583,gga…
ENSGALT00000016660	ENSGALG00000010246	OSBPL8	chr1:37960000-38014608	17.2877	9.51213	0.861907	0.0011	0.0259076	gga-let-7a-2-3p,gga-let-7c-3p,gga-let-7g-3p,gga-miR-101-3p,gga-miR-106-3p,gga-miR-122-3p,gga-miR-128-3p,gga-miR-1306-5p,gga-miR-133a-3p,gga-miR-133b,gga-miR-133c-3p,gga-miR-1416-5p,gga-miR-142-5p,gga-miR-144-3p,gga-miR-1451-3p,gga-miR-146a-3p,gga-miR-148a-3p,gga-miR-148a-5p,gga-miR-1551-3p,gga-miR-1557,gga-miR-1559-3p,gga-miR-1618-3p,gga-miR-1628,gga-miR-1651-3p,gga-miR-1662,gga-miR-1664-3p,gga-m…
ENSGALT00000018468	ENSGALG00000011319	ADGRL3	chr4:47308220-47790789	0.931993	2.2221	-1.25353	0.0002	0.00704726
ENSGALT00000019173	ENSGALG00000011740	MGP	chr1:47886139-47891373	150.949	847.347	-2.48889	5e-05	0.00220184	gga-miR-125b-5p,gga-miR-128-3p,gga-miR-137-3p,gga-miR-15a,gga-miR-15b-5p,gga-miR-15c-3p,gga-miR-15c-5p,gga-miR-1651-3p,gga-miR-16-5p,gga-miR-16c-5p,gga-miR-214,gga-miR-2188-5p,gga-miR-222a,gga-miR-222b-3p,gga-miR-3530-5p,gga-miR-6615-5p
ENSGALT00000033697	ENSGALG00000020975	-	chr15:9652896-9659094	22.3212	7.49182	1.57502	0.0003	0.00968302
ENSGALT00000033691	ENSGALG00000005845	-	chr11:17424759-17461135	16.5405	32.6745	-0.98216	0.0003	0.00968302
ENSGALT00000012315	ENSGALG00000007616	MGRN1	chr14:12349366-12396724	4.4483	9.09437	-1.03172	0.0013	0.0293645
ENSGALT00000023805	ENSGALG00000014758	ARHGAP28	chr2:99504539-99577762	5.01865	11.7907	-1.23228	0.0001	0.00398242
ENSGALT00000015678	ENSGALG00000009626	THBS1	chr5:28899074-28914708	129.17	13.3705	3.27215	5e-05	0.00220184	gga-miR-101-3p,gga-miR-128-3p,gga-miR-130a-5p,gga-miR-130b-5p,gga-miR-130c-5p,gga-miR-133a-3p,gga-miR-133b,gga-miR-133c-3p,gga-miR-138-2-3p,gga-miR-138-5p,gga-miR-140-5p,gga-miR-142-5p,gga-miR-144-3p,gga-miR-1454,gga-miR-1456-5p,gga-miR-148a-5p,gga-miR-1553-5p,gga-miR-1555-3p,gga-miR-155,gga-miR-16-1-3p,gga-miR-1618-5p,gga-miR-1651-3p,gga-miR-1684a-3p,gga-miR-1684b-3p,gga-miR-1737,gga-miR-1781-5p…
ENSGALT00000018427	ENSGALG00000011296	FRMD1	chr3:41319932-41347556	0.762251	4.00238	-2.39252	5e-05	0.00220184
ENSGALT00000025372	ENSGALG00000015732	PKIA	chr2:119973141-120009255	333.16	110.233	1.59565	5e-05	0.00220184
ENSGALT00000007955	ENSGALG00000004960	FBN1	chr10:9669984-9805190	26.9358	65.2172	-1.27572	5e-05	0.00220184
[truncated: 2,347 more rows]
