# Supplementary material for: Analyses of MicroRNA and mRNA Expression Profiles Reveal the Crucial Interaction Networks and Pathways for Regulation of Chicken Breast Muscle Development
Source: Front Genet. 2019 Mar 18;10:197. doi: 10.3389/fgene.2019.00197 (PMC6431651; doi:10.3389/fgene.2019.00197)
Supplement: Supplementary file 6 [file Table_6.XLSX]

## Sheet: miRNA_mRNA_pairs
Table S6. The mRNA-miRNA piars of the different comparisons.
W14 vs.W6_miRNA-mRNA pairs				W22 vs.W6_miRNA-mRNA pairs				W22 vs.W14_miRNA-mRNA pairs				W30 vs.W6_miRNA-mRNA pairs				W30 vs.W14_miRNA-mRNA pairs				W30 vs.W22_miRNA-mRNA pairs
gga-miR-365-3p	down	ENSGALG00000002277	up	gga-miR-7b	down	ENSGALG00000020316	up	gga-miR-199-5p	down	ENSGALG00000023395	up	gga-miR-221-5p	down	ENSGALG00000011875	up	gga-let-7a-5p	down	ENSGALG00000009700	up	gga-miR-133a-3p	down	ENSGALG00000011957	up
gga-miR-365-3p	down	ENSGALG00000023772	up	gga-miR-7b	down	ENSGALG00000001698	up	gga-miR-218-5p	down	ENSGALG00000004170	up	gga-miR-221-5p	down	ENSGALG00000015109	up	gga-let-7a-5p	down	ENSGALG00000024332	up	gga-miR-133a-3p	down	ENSGALG00000009626	up
gga-miR-365-3p	down	ENSGALG00000002507	up	gga-miR-218-5p	down	ENSGALG00000007364	up	gga-miR-218-5p	down	ENSGALG00000006520	up	gga-miR-221-5p	down	ENSGALG00000002066	up	gga-let-7a-5p	down	ENSGALG00000016719	up	gga-miR-133a-3p	down	ENSGALG00000009314	up
gga-miR-365-3p	down	ENSGALG00000009266	up	gga-miR-218-5p	down	ENSGALG00000006025	up	gga-miR-9-5p	down	ENSGALG00000005338	up	gga-miR-221-5p	down	ENSGALG00000006149	up	gga-let-7a-5p	down	ENSGALG00000027874	up	gga-miR-133a-3p	down	ENSGALG00000013624	up
gga-miR-365-3p	down	ENSGALG00000006715	up	gga-miR-218-5p	down	ENSGALG00000004869	up	gga-miR-9-5p	down	ENSGALG00000006343	up	gga-miR-221-5p	down	ENSGALG00000005999	up	gga-let-7a-5p	down	ENSGALG00000007752	up	gga-miR-133a-3p	down	ENSGALG00000028801	up
gga-miR-365-3p	down	ENSGALG00000011117	up	gga-miR-218-5p	down	ENSGALG00000006751	up	gga-miR-9-5p	down	ENSGALG00000002103	up	gga-miR-221-5p	down	ENSGALG00000004418	up	gga-let-7a-5p	down	ENSGALG00000026776	up	gga-let-7c-5p	down	ENSGALG00000027874	up
gga-miR-365-3p	down	ENSGALG00000003074	up	gga-miR-218-5p	down	ENSGALG00000005522	up	gga-miR-9-5p	down	ENSGALG00000017394	up	gga-miR-221-5p	down	ENSGALG00000009842	up	gga-let-7a-5p	down	ENSGALG00000019553	up	gga-let-7c-5p	down	ENSGALG00000015090	up
gga-miR-365-3p	down	ENSGALG00000006512	up	gga-miR-218-5p	down	ENSGALG00000008285	up	gga-miR-20a-5p	down	ENSGALG00000004860	up	gga-miR-221-5p	down	ENSGALG00000011041	up	gga-let-7a-5p	down	ENSGALG00000020528	up	gga-let-7c-5p	down	ENSGALG00000016719	up
gga-miR-130b-3p	down	ENSGALG00000006512	up	gga-miR-218-5p	down	ENSGALG00000009846	up	gga-miR-20a-5p	down	ENSGALG00000011094	up	gga-miR-221-5p	down	ENSGALG00000008399	up	gga-let-7b	down	ENSGALG00000016719	up	gga-let-7c-5p	down	ENSGALG00000020528	up
gga-miR-130b-3p	down	ENSGALG00000006743	up	gga-miR-218-5p	down	ENSGALG00000004170	up	gga-miR-20a-5p	down	ENSGALG00000027874	up	gga-miR-221-5p	down	ENSGALG00000010014	up	gga-let-7b	down	ENSGALG00000024332	up	gga-let-7c-5p	down	ENSGALG00000009700	up
gga-miR-130b-3p	down	ENSGALG00000017358	up	gga-miR-218-5p	down	ENSGALG00000006446	up	gga-miR-200b-3p	down	ENSGALG00000001717	up	gga-miR-221-5p	down	ENSGALG00000011254	up	gga-let-7b	down	ENSGALG00000009700	up	gga-let-7c-5p	down	ENSGALG00000008076	up
gga-miR-130b-3p	down	ENSGALG00000010363	up	gga-miR-122-5p	down	ENSGALG00000004571	up	gga-miR-103-3p	down	ENSGALG00000012111	up	gga-miR-221-5p	down	ENSGALG00000006460	up	gga-let-7b	down	ENSGALG00000007752	up	gga-miR-365-3p	down	ENSGALG00000008797	up
gga-miR-130b-3p	down	ENSGALG00000008551	up	gga-miR-122-5p	down	ENSGALG00000001802	up	gga-miR-103-3p	down	ENSGALG00000003348	up	gga-miR-221-5p	down	ENSGALG00000017358	up	gga-let-7b	down	ENSGALG00000027874	up	gga-miR-365-3p	down	ENSGALG00000027864	up
gga-miR-130b-3p	down	ENSGALG00000025884	up	gga-miR-454-3p	down	ENSGALG00000006512	up	gga-miR-103-3p	down	ENSGALG00000027963	up	gga-miR-221-5p	down	ENSGALG00000008314	up	gga-let-7b	down	ENSGALG00000020528	up	gga-miR-365-3p	down	ENSGALG00000021572	up
gga-miR-130b-3p	down	ENSGALG00000006346	up	gga-miR-454-3p	down	ENSGALG00000026594	up	gga-miR-103-3p	down	ENSGALG00000001998	up	gga-miR-128-3p	down	ENSGALG00000004571	up	gga-let-7b	down	ENSGALG00000019553	up	gga-miR-365-3p	down	ENSGALG00000005701	up
gga-miR-130b-3p	down	ENSGALG00000004509	up	gga-miR-454-3p	down	ENSGALG00000000004	up	gga-miR-103-3p	down	ENSGALG00000002103	up	gga-miR-128-3p	down	ENSGALG00000008399	up	gga-let-7b	down	ENSGALG00000026776	up	gga-miR-365-3p	down	ENSGALG00000020528	up
gga-miR-130b-3p	down	ENSGALG00000026594	up	gga-miR-454-3p	down	ENSGALG00000006346	up	gga-miR-103-3p	down	ENSGALG00000017394	up	gga-miR-128-3p	down	ENSGALG00000026313	up	gga-let-7c-5p	down	ENSGALG00000020528	up	gga-miR-365-3p	down	ENSGALG00000012272	up
gga-miR-130b-3p	down	ENSGALG00000010185	up	gga-miR-454-3p	down	ENSGALG00000017394	up	gga-miR-103-3p	down	ENSGALG00000012200	up	gga-miR-128-3p	down	ENSGALG00000016454	up	gga-let-7c-5p	down	ENSGALG00000019553	up	gga-let-7k-5p	down	ENSGALG00000015090	up
gga-miR-130b-3p	down	ENSGALG00000005522	up	gga-miR-454-3p	down	ENSGALG00000001633	up	gga-miR-20b-5p	down	ENSGALG00000004860	up	gga-miR-128-3p	down	ENSGALG00000004869	up	gga-let-7c-5p	down	ENSGALG00000026776	up	gga-let-7k-5p	down	ENSGALG00000027874	up
gga-miR-130b-3p	down	ENSGALG00000002277	up	gga-miR-454-3p	down	ENSGALG00000001709	up	gga-miR-20b-5p	down	ENSGALG00000011094	up	gga-miR-128-3p	down	ENSGALG00000007752	up	gga-let-7c-5p	down	ENSGALG00000007752	up	gga-let-7k-5p	down	ENSGALG00000008076	up
gga-miR-130b-3p	down	ENSGALG00000025842	up	gga-miR-454-3p	down	ENSGALG00000015185	up	gga-miR-20b-5p	down	ENSGALG00000027874	up	gga-miR-128-3p	down	ENSGALG00000009433	up	gga-let-7c-5p	down	ENSGALG00000027874	up	gga-let-7k-5p	down	ENSGALG00000009700	up
gga-miR-130b-3p	down	ENSGALG00000001709	up	gga-miR-454-3p	down	ENSGALG00000009959	up	gga-miR-24-3p	down	ENSGALG00000027874	up	gga-miR-128-3p	down	ENSGALG00000003172	up	gga-let-7c-5p	down	ENSGALG00000016719	up	gga-let-7k-5p	down	ENSGALG00000020528	up
gga-miR-130b-3p	down	ENSGALG00000004613	up	gga-miR-454-3p	down	ENSGALG00000002967	up	gga-miR-24-3p	down	ENSGALG00000001717	up	gga-miR-128-3p	down	ENSGALG00000006149	up	gga-let-7c-5p	down	ENSGALG00000024332	up	gga-let-7k-5p	down	ENSGALG00000016719	up
gga-miR-130b-3p	down	ENSGALG00000010678	up	gga-miR-454-3p	down	ENSGALG00000005522	up	gga-miR-24-3p	down	ENSGALG00000028928	up	gga-miR-128-3p	down	ENSGALG00000006120	up	gga-let-7c-5p	down	ENSGALG00000009700	up	gga-let-7b	down	ENSGALG00000027874	up
gga-miR-130b-3p	down	ENSGALG00000000004	up	gga-miR-454-3p	down	ENSGALG00000017358	up	gga-miR-24-3p	down	ENSGALG00000001998	up	gga-miR-128-3p	down	ENSGALG00000003701	up	gga-let-7f-5p	down	ENSGALG00000024332	up	gga-let-7b	down	ENSGALG00000015090	up
gga-miR-130b-3p	down	ENSGALG00000023066	up	gga-miR-454-3p	down	ENSGALG00000023066	up	gga-miR-24-3p	down	ENSGALG00000017394	up	gga-miR-128-3p	down	ENSGALG00000011655	up	gga-let-7f-5p	down	ENSGALG00000009700	up	gga-let-7b	down	ENSGALG00000016719	up
gga-miR-130b-3p	down	ENSGALG00000007300	up	gga-miR-9-5p	down	ENSGALG00000011041	up	gga-miR-24-3p	down	ENSGALG00000003568	up	gga-miR-128-3p	down	ENSGALG00000016767	up	gga-let-7f-5p	down	ENSGALG00000016719	up	gga-let-7b	down	ENSGALG00000020528	up
gga-miR-130b-3p	down	ENSGALG00000002967	up	gga-miR-9-5p	down	ENSGALG00000014453	up	gga-miR-24-3p	down	ENSGALG00000006899	up	gga-miR-128-3p	down	ENSGALG00000005378	up	gga-let-7f-5p	down	ENSGALG00000027874	up	gga-let-7b	down	ENSGALG00000009700	up
gga-miR-130b-3p	down	ENSGALG00000017394	up	gga-miR-9-5p	down	ENSGALG00000002967	up	gga-miR-16c-5p	down	ENSGALG00000011533	up	gga-miR-128-3p	down	ENSGALG00000023066	up	gga-let-7f-5p	down	ENSGALG00000007752	up	gga-let-7b	down	ENSGALG00000008076	up
gga-miR-7b	down	ENSGALG00000008608	up	gga-miR-9-5p	down	ENSGALG00000017394	up	gga-miR-16c-5p	down	ENSGALG00000012111	up	gga-miR-128-3p	down	ENSGALG00000003734	up	gga-let-7f-5p	down	ENSGALG00000026776	up	gga-miR-7	down	ENSGALG00000008497	up
gga-miR-7b	down	ENSGALG00000025884	up	gga-miR-9-5p	down	ENSGALG00000000004	up	gga-miR-16c-5p	down	ENSGALG00000028880	up	gga-miR-128-3p	down	ENSGALG00000008797	up	gga-let-7f-5p	down	ENSGALG00000020528	up	gga-miR-7	down	ENSGALG00000015286	up
gga-miR-7b	down	ENSGALG00000025842	up	gga-miR-130b-3p	down	ENSGALG00000017358	up	gga-miR-16c-5p	down	ENSGALG00000001717	up	gga-miR-128-3p	down	ENSGALG00000012277	up	gga-let-7f-5p	down	ENSGALG00000019553	up	gga-miR-7	down	ENSGALG00000009601	up
gga-miR-7b	down	ENSGALG00000011117	up	gga-miR-130b-3p	down	ENSGALG00000005522	up	gga-miR-16c-5p	down	ENSGALG00000001998	up	gga-miR-128-3p	down	ENSGALG00000005782	up	gga-let-7g-5p	down	ENSGALG00000019553	up	gga-miR-7	down	ENSGALG00000009842	up
gga-miR-7b	down	ENSGALG00000002507	up	gga-miR-130b-3p	down	ENSGALG00000023066	up	gga-miR-16c-5p	down	ENSGALG00000017394	up	gga-miR-128-3p	down	ENSGALG00000011041	up	gga-let-7g-5p	down	ENSGALG00000020528	up	gga-miR-7	down	ENSGALG00000015090	up
gga-miR-199-3p	down	ENSGALG00000002318	up	gga-miR-130b-3p	down	ENSGALG00000002967	up	gga-miR-16c-5p	down	ENSGALG00000000318	up	gga-miR-128-3p	down	ENSGALG00000013624	up	gga-let-7g-5p	down	ENSGALG00000026776	up	gga-miR-7	down	ENSGALG00000013546	up
gga-miR-199-3p	down	ENSGALG00000009748	up	gga-miR-130b-3p	down	ENSGALG00000009959	up	gga-miR-16c-5p	down	ENSGALG00000027874	up	gga-miR-128-3p	down	ENSGALG00000008666	up	gga-let-7g-5p	down	ENSGALG00000007752	up	gga-miR-7	down	ENSGALG00000006809	up
gga-miR-199-3p	down	ENSGALG00000000884	up	gga-miR-130b-3p	down	ENSGALG00000001633	up	gga-miR-16c-5p	down	ENSGALG00000015602	up	gga-miR-128-3p	down	ENSGALG00000010246	up	gga-let-7g-5p	down	ENSGALG00000027874	up	gga-miR-7	down	ENSGALG00000008457	up
gga-miR-199-3p	down	ENSGALG00000014182	up	gga-miR-130b-3p	down	ENSGALG00000001709	up	gga-miR-16c-5p	down	ENSGALG00000004170	up	gga-miR-128-3p	down	ENSGALG00000002942	up	gga-let-7g-5p	down	ENSGALG00000016719	up	gga-miR-26a-5p	down	ENSGALG00000001545	up
gga-miR-199-3p	down	ENSGALG00000025842	up	gga-miR-130b-3p	down	ENSGALG00000015185	up	gga-miR-16c-5p	down	ENSGALG00000023395	up	gga-miR-128-3p	down	ENSGALG00000019397	up	gga-let-7g-5p	down	ENSGALG00000009700	up	gga-miR-26a-5p	down	ENSGALG00000008497	up
gga-miR-199-3p	down	ENSGALG00000006120	up	gga-miR-130b-3p	down	ENSGALG00000000004	up	gga-miR-181b-5p	down	ENSGALG00000006343	up	gga-miR-128-3p	down	ENSGALG00000014426	up	gga-let-7g-5p	down	ENSGALG00000024332	up	gga-miR-26a-5p	down	ENSGALG00000006025	up
gga-miR-199-3p	down	ENSGALG00000007373	up	gga-miR-130b-3p	down	ENSGALG00000026594	up	gga-miR-181b-5p	down	ENSGALG00000007016	up	gga-miR-128-3p	down	ENSGALG00000003074	up	gga-let-7i	down	ENSGALG00000007752	up	gga-miR-26a-5p	down	ENSGALG00000002260	up
gga-let-7f-5p	down	ENSGALG00000007048	up	gga-miR-130b-3p	down	ENSGALG00000006512	up	gga-miR-181b-5p	down	ENSGALG00000027963	up	gga-miR-128-3p	down	ENSGALG00000013546	up	gga-let-7i	down	ENSGALG00000027874	up	gga-miR-26a-5p	down	ENSGALG00000016457	up
gga-let-7f-5p	down	ENSGALG00000004613	up	gga-miR-130b-3p	down	ENSGALG00000017394	up	gga-miR-181b-5p	down	ENSGALG00000011020	up	gga-miR-128-3p	down	ENSGALG00000009626	up	gga-let-7i	down	ENSGALG00000016719	up	gga-miR-26a-5p	down	ENSGALG00000016271	up
gga-let-7f-5p	down	ENSGALG00000025842	up	gga-miR-130b-3p	down	ENSGALG00000006346	up	gga-miR-181b-5p	down	ENSGALG00000027874	up	gga-miR-128-3p	down	ENSGALG00000026661	up	gga-let-7i	down	ENSGALG00000024332	up	gga-miR-26a-5p	down	ENSGALG00000021572	up
gga-let-7f-5p	down	ENSGALG00000001802	up	gga-miR-106-5p	down	ENSGALG00000003074	up	gga-miR-148a-3p	down	ENSGALG00000001998	up	gga-miR-128-3p	down	ENSGALG00000014084	up	gga-let-7i	down	ENSGALG00000009700	up	gga-miR-26a-5p	down	ENSGALG00000028876	up
gga-miR-30e-3p	down	ENSGALG00000017394	up	gga-miR-106-5p	down	ENSGALG00000001802	up	gga-miR-148a-3p	down	ENSGALG00000003435	up	gga-miR-128-3p	down	ENSGALG00000003879	up	gga-let-7i	down	ENSGALG00000020528	up	gga-miR-26a-5p	down	ENSGALG00000008457	up
gga-miR-30e-3p	down	ENSGALG00000003947	up	gga-miR-106-5p	down	ENSGALG00000008285	up	gga-miR-148a-3p	down	ENSGALG00000003568	up	gga-miR-128-3p	down	ENSGALG00000021572	up	gga-let-7i	down	ENSGALG00000019553	up	gga-miR-26a-5p	down	ENSGALG00000002549	up
gga-miR-30e-3p	down	ENSGALG00000008094	up	gga-miR-106-5p	down	ENSGALG00000006346	up	gga-miR-148a-3p	down	ENSGALG00000011020	up	gga-miR-128-3p	down	ENSGALG00000016791	up	gga-let-7i	down	ENSGALG00000026776	up	gga-miR-26a-5p	down	ENSGALG00000009700	up
gga-miR-30e-3p	down	ENSGALG00000010969	up	gga-miR-106-5p	down	ENSGALG00000003228	up	gga-miR-148a-3p	down	ENSGALG00000006520	up	gga-miR-128-3p	down	ENSGALG00000002549	up	gga-miR-100-5p	down	ENSGALG00000004058	up	gga-miR-26a-5p	down	ENSGALG00000007364	up
gga-miR-30e-3p	down	ENSGALG00000010678	up	gga-miR-106-5p	down	ENSGALG00000006512	up	gga-miR-148a-3p	down	ENSGALG00000012111	up	gga-miR-128-3p	down	ENSGALG00000026971	up	gga-miR-100-5p	down	ENSGALG00000016457	up	gga-miR-26a-5p	down	ENSGALG00000002734	up
gga-miR-1a-3p	down	ENSGALG00000004613	up	gga-miR-106-5p	down	ENSGALG00000004869	up	gga-miR-181a-5p	down	ENSGALG00000011020	up	gga-miR-128-3p	down	ENSGALG00000011254	up	gga-miR-100-5p	down	ENSGALG00000005171	up	gga-miR-26a-5p	down	ENSGALG00000006491	up
gga-miR-1a-3p	down	ENSGALG00000015180	up	gga-miR-106-5p	down	ENSGALG00000026594	up	gga-miR-181a-5p	down	ENSGALG00000027963	up	gga-miR-128-3p	down	ENSGALG00000005074	up	gga-miR-100-5p	down	ENSGALG00000003734	up	gga-miR-26a-5p	down	ENSGALG00000010678	up
gga-miR-1a-3p	down	ENSGALG00000008094	up	gga-miR-106-5p	down	ENSGALG00000004860	up	gga-miR-181a-5p	down	ENSGALG00000027874	up	gga-miR-128-3p	down	ENSGALG00000008661	up	gga-miR-10b-5p	down	ENSGALG00000021193	up	gga-miR-26a-5p	down	ENSGALG00000016440	up
gga-miR-1a-3p	down	ENSGALG00000009268	up	gga-miR-16c-5p	down	ENSGALG00000015602	up	gga-miR-181a-5p	down	ENSGALG00000006343	up	gga-miR-128-3p	down	ENSGALG00000008771	up	gga-miR-10b-5p	down	ENSGALG00000009448	up	gga-miR-26a-5p	down	ENSGALG00000000004	up
gga-let-7g-5p	down	ENSGALG00000001802	up	gga-miR-16c-5p	down	ENSGALG00000023395	up	gga-miR-30a-5p	down	ENSGALG00000027963	up	gga-miR-128-3p	down	ENSGALG00000010678	up	gga-miR-10b-5p	down	ENSGALG00000008925	up	gga-miR-26a-5p	down	ENSGALG00000009842	up
gga-let-7g-5p	down	ENSGALG00000025842	up	gga-miR-16c-5p	down	ENSGALG00000005512	up	gga-miR-30e-5p	down	ENSGALG00000027963	up	gga-miR-128-3p	down	ENSGALG00000008185	up	gga-miR-10b-5p	down	ENSGALG00000006809	up	gga-miR-26a-5p	down	ENSGALG00000003584	up
gga-let-7g-5p	down	ENSGALG00000004613	up	gga-miR-16c-5p	down	ENSGALG00000005522	up	gga-miR-181a-3p	down	ENSGALG00000017394	up	gga-miR-128-3p	down	ENSGALG00000028318	up	gga-miR-10b-5p	down	ENSGALG00000005619	up	gga-miR-26a-5p	down	ENSGALG00000016761	up
gga-let-7g-5p	down	ENSGALG00000007048	up	gga-miR-16c-5p	down	ENSGALG00000009846	up	gga-miR-215-5p	down	ENSGALG00000006343	up	gga-miR-128-3p	down	ENSGALG00000002576	up	gga-miR-10b-5p	down	ENSGALG00000016761	up	gga-miR-133c-3p	down	ENSGALG00000009314	up
gga-miR-16c-5p	down	ENSGALG00000006689	up	gga-miR-16c-5p	down	ENSGALG00000000004	up	gga-miR-27b-3p	down	ENSGALG00000026776	up	gga-miR-128-3p	down	ENSGALG00000002160	up	gga-miR-10b-5p	down	ENSGALG00000005171	up	gga-miR-133c-3p	down	ENSGALG00000009626	up
gga-miR-16c-5p	down	ENSGALG00000004613	up	gga-miR-16c-5p	down	ENSGALG00000017394	up	gga-miR-27b-3p	down	ENSGALG00000006343	up	gga-miR-128-3p	down	ENSGALG00000028998	up	gga-miR-10b-5p	down	ENSGALG00000008497	up	gga-miR-133c-3p	down	ENSGALG00000013624	up
gga-miR-16c-5p	down	ENSGALG00000015180	up	gga-miR-16c-5p	down	ENSGALG00000001802	up	gga-miR-27b-3p	down	ENSGALG00000003435	up	gga-miR-128-3p	down	ENSGALG00000004418	up	gga-miR-10b-5p	down	ENSGALG00000005074	up	gga-miR-133c-3p	down	ENSGALG00000011957	up
gga-miR-16c-5p	down	ENSGALG00000025884	up	gga-miR-16c-5p	down	ENSGALG00000004170	up	gga-miR-27b-3p	down	ENSGALG00000027483	up	gga-miR-128-3p	down	ENSGALG00000023189	up	gga-miR-10b-5p	down	ENSGALG00000005401	up	gga-miR-133c-3p	down	ENSGALG00000028801	up
gga-miR-16c-5p	down	ENSGALG00000028318	up	gga-miR-16c-5p	down	ENSGALG00000001717	up	gga-miR-27b-3p	down	ENSGALG00000009959	up	gga-miR-128-3p	down	ENSGALG00000010826	up	gga-miR-122-5p	down	ENSGALG00000003939	up	gga-miR-1a-3p	down	ENSGALG00000005701	up
gga-miR-16c-5p	down	ENSGALG00000006743	up	gga-miR-16c-5p	down	ENSGALG00000004869	up	gga-let-7i	down	ENSGALG00000026776	up	gga-miR-128-3p	down	ENSGALG00000000336	up	gga-miR-122-5p	down	ENSGALG00000004571	up	gga-miR-1a-3p	down	ENSGALG00000006286	up
gga-miR-16c-5p	down	ENSGALG00000009042	up	gga-miR-16c-5p	down	ENSGALG00000015185	up	gga-let-7i	down	ENSGALG00000024332	up	gga-miR-128-3p	down	ENSGALG00000007810	up	gga-miR-122-5p	down	ENSGALG00000000511	up	gga-miR-1a-3p	down	ENSGALG00000009626	up
gga-miR-16c-5p	down	ENSGALG00000005522	up	gga-miR-16c-5p	down	ENSGALG00000011041	up	gga-let-7i	down	ENSGALG00000027874	up	gga-miR-128-3p	down	ENSGALG00000004508	up	gga-miR-122-5p	down	ENSGALG00000009450	up	gga-miR-1a-3p	down	ENSGALG00000008661	up
gga-miR-16c-5p	down	ENSGALG00000010185	up	gga-miR-7	down	ENSGALG00000020316	up	gga-let-7i	down	ENSGALG00000011533	up	gga-miR-128-3p	down	ENSGALG00000027874	up	gga-miR-125b-3p	down	ENSGALG00000011957	up	gga-miR-1a-3p	down	ENSGALG00000015471	up
gga-miR-16c-5p	down	ENSGALG00000009846	up	gga-miR-7	down	ENSGALG00000001698	up	gga-miR-21-5p	down	ENSGALG00000004170	up	gga-miR-128-3p	down	ENSGALG00000001317	up	gga-miR-125b-3p	down	ENSGALG00000026313	up	gga-miR-1a-3p	down	ENSGALG00000002734	up
gga-miR-16c-5p	down	ENSGALG00000006491	up	gga-miR-194	down	ENSGALG00000000533	up	gga-miR-23b-3p	down	ENSGALG00000011094	up	gga-miR-128-3p	down	ENSGALG00000009309	up	gga-miR-125b-3p	down	ENSGALG00000006505	up	gga-miR-1a-3p	down	ENSGALG00000008076	up
gga-miR-16c-5p	down	ENSGALG00000007373	up	gga-miR-194	down	ENSGALG00000027963	up	gga-miR-23b-3p	down	ENSGALG00000017394	up	gga-miR-128-3p	down	ENSGALG00000016885	up	gga-miR-125b-3p	down	ENSGALG00000026661	up	gga-miR-1a-3p	down	ENSGALG00000007082	up
gga-miR-16c-5p	down	ENSGALG00000010678	up	gga-miR-194	down	ENSGALG00000001698	up	gga-miR-23b-3p	down	ENSGALG00000008349	up	gga-miR-128-3p	down	ENSGALG00000012830	up	gga-miR-125b-3p	down	ENSGALG00000021193	up	gga-miR-1a-3p	down	ENSGALG00000004122	up
gga-miR-16c-5p	down	ENSGALG00000025842	up	gga-miR-194	down	ENSGALG00000009846	up	gga-miR-23b-3p	down	ENSGALG00000001330	up	gga-miR-128-3p	down	ENSGALG00000001231	up	gga-miR-125b-3p	down	ENSGALG00000001545	up	gga-let-7a-5p	down	ENSGALG00000027874	up
gga-miR-16c-5p	down	ENSGALG00000011117	up	gga-miR-194	down	ENSGALG00000004798	up	gga-miR-128-3p	down	ENSGALG00000010293	up	gga-miR-128-3p	down	ENSGALG00000002734	up	gga-miR-125b-3p	down	ENSGALG00000004571	up	gga-let-7a-5p	down	ENSGALG00000015090	up
gga-miR-16c-5p	down	ENSGALG00000017394	up	gga-miR-194	down	ENSGALG00000028998	up	gga-miR-128-3p	down	ENSGALG00000027874	up	gga-miR-128-3p	down	ENSGALG00000002318	up	gga-miR-125b-3p	down	ENSGALG00000012696	up	gga-let-7a-5p	down	ENSGALG00000020528	up
gga-miR-16c-5p	down	ENSGALG00000007300	up	gga-let-7i	down	ENSGALG00000001802	up	gga-miR-128-3p	down	ENSGALG00000001998	up	gga-miR-128-3p	down	ENSGALG00000001688	up	gga-miR-125b-3p	down	ENSGALG00000002160	up	gga-let-7a-5p	down	ENSGALG00000016719	up
gga-miR-16c-5p	down	ENSGALG00000000004	up	gga-let-7i	down	ENSGALG00000026776	up	gga-miR-128-3p	down	ENSGALG00000012111	up	gga-miR-128-3p	down	ENSGALG00000021040	up	gga-miR-125b-3p	down	ENSGALG00000016457	up	gga-let-7a-5p	down	ENSGALG00000009700	up
gga-miR-16c-5p	down	ENSGALG00000015297	up	gga-miR-20b-5p	down	ENSGALG00000006346	up	gga-miR-106-5p	down	ENSGALG00000027874	up	gga-miR-128-3p	down	ENSGALG00000028801	up	gga-miR-125b-3p	down	ENSGALG00000003356	up	gga-let-7a-5p	down	ENSGALG00000008076	up
gga-miR-16c-5p	down	ENSGALG00000009748	up	gga-miR-20b-5p	down	ENSGALG00000004860	up	gga-miR-106-5p	down	ENSGALG00000004860	up	gga-miR-128-3p	down	ENSGALG00000015297	up	gga-miR-125b-3p	down	ENSGALG00000015780	up	gga-miR-30d	down	ENSGALG00000008497	up
gga-miR-16c-5p	down	ENSGALG00000012135	up	gga-miR-20b-5p	down	ENSGALG00000026594	up	gga-miR-106-5p	down	ENSGALG00000011094	up	gga-miR-30c-5p	down	ENSGALG00000011041	up	gga-miR-125b-5p	down	ENSGALG00000009700	up	gga-miR-30d	down	ENSGALG00000006682	up
gga-miR-16c-5p	down	ENSGALG00000014182	up	gga-miR-20b-5p	down	ENSGALG00000004869	up	gga-miR-17-5p	down	ENSGALG00000004860	up	gga-miR-30c-5p	down	ENSGALG00000006947	up	gga-miR-125b-5p	down	ENSGALG00000012830	up	gga-miR-30d	down	ENSGALG00000006025	up
gga-miR-16c-5p	down	ENSGALG00000002277	up	gga-miR-20b-5p	down	ENSGALG00000006512	up	gga-miR-17-5p	down	ENSGALG00000011094	up	gga-miR-30c-5p	down	ENSGALG00000001201	up	gga-miR-125b-5p	down	ENSGALG00000006273	up	gga-miR-30d	down	ENSGALG00000028801	up
gga-miR-16c-5p	down	ENSGALG00000001802	up	gga-miR-20b-5p	down	ENSGALG00000003228	up	gga-miR-17-5p	down	ENSGALG00000027874	up	gga-miR-30c-5p	down	ENSGALG00000010246	up	gga-miR-125b-5p	down	ENSGALG00000026019	up	gga-miR-30d	down	ENSGALG00000017009	up
gga-miR-146c-5p	down	ENSGALG00000023066	up	gga-miR-20b-5p	down	ENSGALG00000001802	up	gga-miR-194	down	ENSGALG00000003568	up	gga-miR-30c-5p	down	ENSGALG00000004494	up	gga-miR-125b-5p	down	ENSGALG00000015084	up	gga-miR-30d	down	ENSGALG00000004122	up
gga-miR-146c-5p	down	ENSGALG00000000004	up	gga-miR-20b-5p	down	ENSGALG00000003074	up	gga-miR-194	down	ENSGALG00000000533	up	gga-miR-30c-5p	down	ENSGALG00000012830	up	gga-miR-125b-5p	down	ENSGALG00000023395	up	gga-miR-30d	down	ENSGALG00000015297	up
gga-miR-146c-5p	down	ENSGALG00000007357	up	gga-miR-20b-5p	down	ENSGALG00000008285	up	gga-miR-194	down	ENSGALG00000006343	up	gga-miR-30c-5p	down	ENSGALG00000016485	up	gga-miR-125b-5p	down	ENSGALG00000027864	up	gga-miR-30d	down	ENSGALG00000021572	up
gga-miR-146c-5p	down	ENSGALG00000006120	up	gga-miR-200b-3p	down	ENSGALG00000016912	up	gga-miR-194	down	ENSGALG00000027874	up	gga-miR-30c-5p	down	ENSGALG00000002318	up	gga-miR-125b-5p	down	ENSGALG00000001412	up	gga-miR-30d	down	ENSGALG00000016271	up
gga-miR-146c-5p	down	ENSGALG00000017358	up	gga-miR-200b-3p	down	ENSGALG00000006025	up	gga-miR-194	down	ENSGALG00000027963	up	gga-miR-30c-5p	down	ENSGALG00000002734	up	gga-miR-133a-5p	down	ENSGALG00000015084	up	gga-miR-30d	down	ENSGALG00000002734	up
gga-miR-1b-3p	down	ENSGALG00000015180	up	gga-miR-200b-3p	down	ENSGALG00000001717	up	gga-miR-194	down	ENSGALG00000011020	up	gga-miR-30c-5p	down	ENSGALG00000019397	up	gga-miR-133a-5p	down	ENSGALG00000022817	up	gga-miR-30d	down	ENSGALG00000016964	up
gga-miR-1b-3p	down	ENSGALG00000009268	up	gga-miR-200b-3p	down	ENSGALG00000017358	up	gga-miR-194	down	ENSGALG00000006520	up	gga-miR-30c-5p	down	ENSGALG00000008497	up	gga-miR-133a-5p	down	ENSGALG00000000004	up	gga-miR-30d	down	ENSGALG00000010678	up
gga-miR-1b-3p	down	ENSGALG00000004613	up	gga-miR-200b-3p	down	ENSGALG00000004798	up	gga-miR-146c-5p	up	ENSGALG00000006608	down	gga-miR-30c-5p	down	ENSGALG00000001000	up	gga-miR-133a-5p	down	ENSGALG00000021193	up	gga-miR-30d	down	ENSGALG00000027786	up
gga-let-7b	down	ENSGALG00000001802	up	gga-miR-200b-3p	down	ENSGALG00000002906	up	gga-miR-146c-5p	up	ENSGALG00000005797	down	gga-miR-30c-5p	down	ENSGALG00000004860	up	gga-miR-133a-5p	down	ENSGALG00000005999	up	gga-miR-30d	down	ENSGALG00000012272	up
gga-let-7b	down	ENSGALG00000025842	up	gga-miR-200b-3p	down	ENSGALG00000017077	up	gga-miR-146c-5p	up	ENSGALG00000007357	down	gga-miR-30c-5p	down	ENSGALG00000012538	up	gga-miR-181a-3p	down	ENSGALG00000001231	up	gga-miR-30d	down	ENSGALG00000016485	up
gga-let-7b	down	ENSGALG00000004613	up	gga-miR-200b-3p	down	ENSGALG00000007364	up	gga-miR-146c-5p	up	ENSGALG00000006120	down	gga-miR-30c-5p	down	ENSGALG00000015297	up	gga-miR-181a-3p	down	ENSGALG00000021572	up	gga-miR-30d	down	ENSGALG00000004494	up
gga-let-7b	down	ENSGALG00000007048	up	gga-miR-148a-3p	down	ENSGALG00000005512	up	gga-miR-30a-3p	up	ENSGALG00000015297	down	gga-miR-30c-5p	down	ENSGALG00000001688	up	gga-miR-181a-5p	down	ENSGALG00000005710	up	gga-miR-30d	down	ENSGALG00000012538	up
gga-let-7a-5p	down	ENSGALG00000001802	up	gga-miR-148a-3p	down	ENSGALG00000002967	up	gga-miR-30a-3p	up	ENSGALG00000010969	down	gga-miR-30c-5p	down	ENSGALG00000028801	up	gga-miR-181a-5p	down	ENSGALG00000006505	up	gga-miR-100-5p	down	ENSGALG00000003734	up
gga-let-7a-5p	down	ENSGALG00000004613	up	gga-miR-148a-3p	down	ENSGALG00000005522	up	gga-miR-30a-3p	up	ENSGALG00000008306	down	gga-miR-30c-5p	down	ENSGALG00000004122	up	gga-miR-181a-5p	down	ENSGALG00000002735	up	gga-miR-100-5p	down	ENSGALG00000004058	up
gga-let-7a-5p	down	ENSGALG00000007048	up	gga-miR-148a-3p	down	ENSGALG00000017358	up	gga-miR-30a-3p	up	ENSGALG00000014950	down	gga-miR-30c-5p	down	ENSGALG00000005512	up	gga-miR-181a-5p	down	ENSGALG00000028037	up	gga-miR-100-5p	down	ENSGALG00000016457	up
gga-let-7a-5p	down	ENSGALG00000025842	up	gga-miR-148a-3p	down	ENSGALG00000002160	up	gga-miR-30a-3p	up	ENSGALG00000006491	down	gga-miR-30c-5p	down	ENSGALG00000008094	up	gga-miR-181a-5p	down	ENSGALG00000027874	up	gga-miR-206	down	ENSGALG00000004122	up
gga-miR-146b-5p	down	ENSGALG00000023066	up	gga-miR-148a-3p	down	ENSGALG00000023066	up	gga-miR-30a-3p	up	ENSGALG00000012160	down	gga-miR-30c-5p	down	ENSGALG00000017009	up	gga-miR-181a-5p	down	ENSGALG00000002734	up	gga-miR-206	down	ENSGALG00000007082	up
gga-miR-146b-5p	down	ENSGALG00000000004	up	gga-miR-148a-3p	down	ENSGALG00000009846	up	gga-miR-30a-3p	up	ENSGALG00000014801	down	gga-miR-30c-5p	down	ENSGALG00000008771	up	gga-miR-181a-5p	down	ENSGALG00000011237	up	gga-miR-206	down	ENSGALG00000002734	up
gga-miR-146b-5p	down	ENSGALG00000007357	up	gga-miR-148a-3p	down	ENSGALG00000000004	up	gga-miR-30a-3p	up	ENSGALG00000025842	down	gga-miR-30c-5p	down	ENSGALG00000010678	up	gga-miR-181a-5p	down	ENSGALG00000011020	up	gga-miR-206	down	ENSGALG00000008076	up
gga-miR-146b-5p	down	ENSGALG00000006120	up	gga-miR-148a-3p	down	ENSGALG00000003228	up	gga-miR-30a-3p	up	ENSGALG00000009700	down	gga-miR-30c-5p	down	ENSGALG00000002967	up	gga-miR-181a-5p	down	ENSGALG00000002549	up	gga-miR-206	down	ENSGALG00000012538	up
gga-miR-146b-5p	down	ENSGALG00000017358	up	gga-miR-148a-3p	down	ENSGALG00000005017	up	gga-miR-30a-3p	up	ENSGALG00000008551	down	gga-miR-30c-5p	down	ENSGALG00000007752	up	gga-miR-181a-5p	down	ENSGALG00000028876	up	gga-miR-206	down	ENSGALG00000015471	up
gga-miR-133c-3p	down	ENSGALG00000007300	up	gga-miR-148a-3p	down	ENSGALG00000001633	up	gga-miR-30a-3p	up	ENSGALG00000008233	down	gga-miR-30c-5p	down	ENSGALG00000001802	up	gga-miR-181a-5p	down	ENSGALG00000013981	up	gga-miR-206	down	ENSGALG00000008661	up
gga-miR-133c-3p	down	ENSGALG00000006751	up	gga-miR-10b-5p	down	ENSGALG00000009846	up	gga-miR-30a-3p	up	ENSGALG00000008076	down	gga-miR-30c-5p	down	ENSGALG00000021572	up	gga-miR-181a-5p	down	ENSGALG00000007780	up	gga-miR-206	down	ENSGALG00000006286	up
gga-miR-133c-3p	down	ENSGALG00000013624	up	gga-miR-10b-5p	down	ENSGALG00000007357	up	gga-miR-30a-3p	up	ENSGALG00000016491	down	gga-miR-30c-5p	down	ENSGALG00000013637	up	gga-miR-181a-5p	down	ENSGALG00000005999	up	gga-miR-206	down	ENSGALG00000005701	up
gga-miR-133c-3p	down	ENSGALG00000006715	up	gga-miR-10b-5p	down	ENSGALG00000028451	up	gga-miR-30a-3p	up	ENSGALG00000003584	down	gga-miR-30c-5p	down	ENSGALG00000011138	up	gga-miR-181a-5p	down	ENSGALG00000016852	up	gga-let-7g-5p	down	ENSGALG00000020528	up
gga-miR-24-3p	down	ENSGALG00000001802	up	gga-miR-24-3p	down	ENSGALG00000028928	up	gga-miR-30a-3p	up	ENSGALG00000002277	down	gga-miR-30c-5p	down	ENSGALG00000005140	up	gga-miR-181a-5p	down	ENSGALG00000001545	up	gga-let-7g-5p	down	ENSGALG00000016719	up
gga-miR-24-3p	down	ENSGALG00000017394	up	gga-miR-24-3p	down	ENSGALG00000001717	up	gga-miR-30a-3p	up	ENSGALG00000015128	down	gga-miR-30c-5p	down	ENSGALG00000008185	up	gga-miR-181a-5p	down	ENSGALG00000001231	up	gga-let-7g-5p	down	ENSGALG00000009700	up
gga-miR-24-3p	down	ENSGALG00000002967	up	gga-miR-24-3p	down	ENSGALG00000001802	up	gga-miR-30a-3p	up	ENSGALG00000016325	down	gga-miR-30c-5p	down	ENSGALG00000027786	up	gga-miR-181a-5p	down	ENSGALG00000010976	up	gga-let-7g-5p	down	ENSGALG00000008076	up
gga-miR-24-3p	down	ENSGALG00000025842	up	gga-miR-24-3p	down	ENSGALG00000017394	up	gga-miR-30a-3p	up	ENSGALG00000006120	down	gga-miR-451	down	ENSGALG00000004571	up	gga-miR-181a-5p	down	ENSGALG00000013546	up	gga-let-7g-5p	down	ENSGALG00000027874	up
gga-let-7i	down	ENSGALG00000025842	up	gga-miR-24-3p	down	ENSGALG00000002967	up	gga-miR-30a-3p	up	ENSGALG00000015624	down	gga-miR-451	down	ENSGALG00000008076	up	gga-miR-181a-5p	down	ENSGALG00000027963	up	gga-let-7g-5p	down	ENSGALG00000015090	up
gga-let-7i	down	ENSGALG00000004613	up	gga-miR-24-3p	down	ENSGALG00000005512	up	gga-let-7a-5p	up	ENSGALG00000025842	down	gga-miR-451	down	ENSGALG00000016852	up	gga-miR-181a-5p	down	ENSGALG00000029168	up	gga-miR-92-3p	down	ENSGALG00000006491	up
gga-let-7i	down	ENSGALG00000007048	up	gga-miR-103-3p	down	ENSGALG00000017394	up	gga-let-7a-5p	up	ENSGALG00000009700	down	gga-let-7f-5p	down	ENSGALG00000020528	up	gga-miR-181a-5p	down	ENSGALG00000004122	up	gga-miR-92-3p	down	ENSGALG00000007364	up
gga-let-7i	down	ENSGALG00000001802	up	gga-miR-103-3p	down	ENSGALG00000004869	up	gga-let-7a-5p	up	ENSGALG00000023435	down	gga-let-7f-5p	down	ENSGALG00000002705	up	gga-miR-181a-5p	down	ENSGALG00000015425	up	gga-miR-92-3p	down	ENSGALG00000009700	up
gga-miR-206	down	ENSGALG00000009268	up	gga-miR-103-3p	down	ENSGALG00000027963	up	gga-let-7a-5p	up	ENSGALG00000008076	down	gga-let-7f-5p	down	ENSGALG00000027874	up	gga-miR-181a-5p	down	ENSGALG00000009700	up	gga-miR-92-3p	down	ENSGALG00000009450	up
gga-miR-206	down	ENSGALG00000015180	up	gga-miR-103-3p	down	ENSGALG00000026019	up	gga-let-7a-5p	up	ENSGALG00000015128	down	gga-let-7f-5p	down	ENSGALG00000001201	up	gga-miR-181b-5p	down	ENSGALG00000027874	up	gga-miR-92-3p	down	ENSGALG00000006352	up
gga-miR-206	down	ENSGALG00000008094	up	gga-miR-103-3p	down	ENSGALG00000002906	up	gga-miR-30d	up	ENSGALG00000009844	down	gga-let-7f-5p	down	ENSGALG00000016719	up	gga-miR-181b-5p	down	ENSGALG00000002734	up	gga-miR-92-3p	down	ENSGALG00000003572	up
gga-miR-206	down	ENSGALG00000004613	up	gga-miR-103-3p	down	ENSGALG00000005522	up	gga-miR-30d	up	ENSGALG00000004037	down	gga-let-7f-5p	down	ENSGALG00000007752	up	gga-miR-181b-5p	down	ENSGALG00000028037	up	gga-miR-92-3p	down	ENSGALG00000028318	up
gga-miR-206	down	ENSGALG00000008551	up	gga-miR-103-3p	down	ENSGALG00000004798	up	gga-miR-30d	up	ENSGALG00000015297	down	gga-let-7f-5p	down	ENSGALG00000002841	up	gga-miR-181b-5p	down	ENSGALG00000002549	up	gga-miR-92-3p	down	ENSGALG00000009842	up
gga-miR-17-5p	down	ENSGALG00000003074	up	gga-miR-30d	down	ENSGALG00000001000	up	gga-miR-30d	up	ENSGALG00000023435	down	gga-let-7f-5p	down	ENSGALG00000008076	up	gga-miR-181b-5p	down	ENSGALG00000011237	up	gga-miR-92-3p	down	ENSGALG00000004869	up
gga-miR-17-5p	down	ENSGALG00000002507	up	gga-miR-30d	down	ENSGALG00000001698	up	gga-let-7c-5p	up	ENSGALG00000008076	down	gga-let-7f-5p	down	ENSGALG00000007048	up	gga-miR-181b-5p	down	ENSGALG00000011020	up	gga-miR-92-3p	down	ENSGALG00000004897	up
gga-miR-17-5p	down	ENSGALG00000028318	up	gga-miR-30d	down	ENSGALG00000011041	up	gga-let-7c-5p	up	ENSGALG00000023435	down	gga-let-7f-5p	down	ENSGALG00000019553	up	gga-miR-181b-5p	down	ENSGALG00000005710	up	gga-miR-92-3p	down	ENSGALG00000013628	up
gga-miR-17-5p	down	ENSGALG00000006743	up	gga-miR-30d	down	ENSGALG00000001802	up	gga-let-7c-5p	up	ENSGALG00000015128	down	gga-let-7f-5p	down	ENSGALG00000009790	up	gga-miR-181b-5p	down	ENSGALG00000006505	up	gga-miR-92-3p	down	ENSGALG00000015286	up
gga-miR-17-5p	down	ENSGALG00000006512	up	gga-miR-30d	down	ENSGALG00000006025	up	gga-let-7c-5p	up	ENSGALG00000025842	down	gga-let-7f-5p	down	ENSGALG00000001317	up	gga-miR-181b-5p	down	ENSGALG00000002735	up	gga-miR-92-3p	down	ENSGALG00000016014	up
gga-miR-17-5p	down	ENSGALG00000007048	up	gga-miR-30d	down	ENSGALG00000005512	up	gga-let-7c-5p	up	ENSGALG00000009700	down	gga-let-7f-5p	down	ENSGALG00000007439	up	gga-miR-181b-5p	down	ENSGALG00000029168	up	gga-miR-92-3p	down	ENSGALG00000003939	up
gga-miR-17-5p	down	ENSGALG00000006346	up	gga-miR-30d	down	ENSGALG00000002967	up	gga-miR-1b-3p	up	ENSGALG00000009268	down	gga-let-7f-5p	down	ENSGALG00000001802	up	gga-miR-181b-5p	down	ENSGALG00000004122	up	gga-miR-92-3p	down	ENSGALG00000009229	up
gga-miR-17-5p	down	ENSGALG00000025884	up	gga-miR-199-5p	down	ENSGALG00000008285	up	gga-miR-1b-3p	up	ENSGALG00000008584	down	gga-miR-30c-1-3p	down	ENSGALG00000010678	up	gga-miR-181b-5p	down	ENSGALG00000009700	up	gga-miR-92-3p	down	ENSGALG00000028256	up
gga-miR-17-5p	down	ENSGALG00000026594	up	gga-miR-199-5p	down	ENSGALG00000016912	up	gga-miR-1b-3p	up	ENSGALG00000008076	down	gga-miR-30c-1-3p	down	ENSGALG00000008661	up	gga-miR-181b-5p	down	ENSGALG00000015425	up	gga-miR-92-3p	down	ENSGALG00000011957	up
gga-miR-17-5p	down	ENSGALG00000001802	up	gga-miR-199-5p	down	ENSGALG00000003074	up	gga-miR-7b	up	ENSGALG00000027232	down	gga-miR-30c-1-3p	down	ENSGALG00000002919	up	gga-miR-181b-5p	down	ENSGALG00000026313	up	gga-miR-92-3p	down	ENSGALG00000010535	up
gga-miR-17-5p	down	ENSGALG00000006491	up	gga-miR-199-5p	down	ENSGALG00000015185	up	gga-miR-7b	up	ENSGALG00000025842	down	gga-miR-30c-1-3p	down	ENSGALG00000001802	up	gga-miR-181b-5p	down	ENSGALG00000016852	up	gga-miR-92-3p	down	ENSGALG00000027874	up
gga-miR-17-5p	down	ENSGALG00000009433	up	gga-miR-199-5p	down	ENSGALG00000023395	up	gga-miR-7b	up	ENSGALG00000015286	down	gga-miR-30c-1-3p	down	ENSGALG00000021572	up	gga-miR-181b-5p	down	ENSGALG00000005999	up	gga-miR-92-3p	down	ENSGALG00000015471	up
gga-miR-148a-3p	down	ENSGALG00000025842	up	gga-miR-199-5p	down	ENSGALG00000006025	up	gga-miR-7b	up	ENSGALG00000014801	down	gga-miR-30c-1-3p	down	ENSGALG00000016791	up	gga-miR-181b-5p	down	ENSGALG00000013981	up	gga-miR-30c-5p	down	ENSGALG00000004494	up
gga-miR-148a-3p	down	ENSGALG00000015180	up	gga-miR-26a-5p	up	ENSGALG00000010259	down	gga-miR-7b	up	ENSGALG00000009601	down	gga-miR-30c-1-3p	down	ENSGALG00000015428	up	gga-miR-181b-5p	down	ENSGALG00000007780	up	gga-miR-30c-5p	down	ENSGALG00000012538	up
gga-miR-148a-3p	down	ENSGALG00000006120	up	gga-miR-26a-5p	up	ENSGALG00000006728	down	gga-miR-133b	up	ENSGALG00000014801	down	gga-miR-30c-1-3p	down	ENSGALG00000009626	up	gga-miR-181b-5p	down	ENSGALG00000010976	up	gga-miR-30c-5p	down	ENSGALG00000016485	up
gga-miR-148a-3p	down	ENSGALG00000000004	up	gga-miR-26a-5p	up	ENSGALG00000009641	down	gga-miR-133b	up	ENSGALG00000007300	down	gga-miR-30c-1-3p	down	ENSGALG00000006446	up	gga-miR-181b-5p	down	ENSGALG00000001231	up	gga-miR-30c-5p	down	ENSGALG00000012830	up
gga-miR-148a-3p	down	ENSGALG00000007300	up	gga-miR-26a-5p	up	ENSGALG00000010961	down	gga-miR-133b	up	ENSGALG00000013624	down	gga-miR-30c-1-3p	down	ENSGALG00000011957	up	gga-miR-181b-5p	down	ENSGALG00000027963	up	gga-miR-30c-5p	down	ENSGALG00000027786	up
gga-miR-148a-3p	down	ENSGALG00000002967	up	gga-miR-26a-5p	up	ENSGALG00000009988	down	gga-miR-133b	up	ENSGALG00000004037	down	gga-miR-30c-1-3p	down	ENSGALG00000022815	up	gga-miR-181b-5p	down	ENSGALG00000013546	up	gga-miR-30c-5p	down	ENSGALG00000007669	up
gga-miR-148a-3p	down	ENSGALG00000023066	up	gga-miR-26a-5p	up	ENSGALG00000021213	down	gga-miR-30e-3p	up	ENSGALG00000010969	down	gga-miR-30c-1-3p	down	ENSGALG00000008399	up	gga-miR-181b-5p	down	ENSGALG00000001545	up	gga-miR-30c-5p	down	ENSGALG00000016964	up
gga-miR-148a-3p	down	ENSGALG00000017358	up	gga-miR-26a-5p	up	ENSGALG00000016440	down	gga-miR-30e-3p	up	ENSGALG00000014950	down	gga-miR-30c-1-3p	down	ENSGALG00000027786	up	gga-miR-194	down	ENSGALG00000007082	up	gga-miR-30c-5p	down	ENSGALG00000002734	up
gga-miR-148a-3p	down	ENSGALG00000003512	up	gga-miR-26a-5p	up	ENSGALG00000002781	down	gga-miR-30e-3p	up	ENSGALG00000008593	down	gga-miR-30c-1-3p	down	ENSGALG00000002906	up	gga-miR-194	down	ENSGALG00000012545	up	gga-miR-30c-5p	down	ENSGALG00000010678	up
gga-miR-148a-3p	down	ENSGALG00000006491	up	gga-miR-26a-5p	up	ENSGALG00000014801	down	gga-miR-30e-3p	up	ENSGALG00000015624	down	gga-miR-30c-1-3p	down	ENSGALG00000011655	up	gga-miR-194	down	ENSGALG00000004508	up	gga-miR-30c-5p	down	ENSGALG00000005140	up
gga-miR-148a-3p	down	ENSGALG00000004509	up	gga-miR-26a-5p	up	ENSGALG00000009700	down	gga-miR-30c-5p	up	ENSGALG00000023435	down	gga-miR-30c-1-3p	down	ENSGALG00000004418	up	gga-miR-194	down	ENSGALG00000004058	up	gga-miR-30c-5p	down	ENSGALG00000021572	up
gga-miR-148a-3p	down	ENSGALG00000009846	up	gga-miR-26a-5p	up	ENSGALG00000007768	down	gga-miR-30c-5p	up	ENSGALG00000015297	down	gga-miR-30c-1-3p	down	ENSGALG00000002160	up	gga-miR-194	down	ENSGALG00000027874	up	gga-miR-30c-5p	down	ENSGALG00000004122	up
gga-miR-148a-3p	down	ENSGALG00000005522	up	gga-miR-26a-5p	up	ENSGALG00000003584	down	gga-miR-30c-5p	up	ENSGALG00000015624	down	gga-miR-30c-1-3p	down	ENSGALG00000006120	up	gga-miR-194	down	ENSGALG00000011237	up	gga-miR-30c-5p	down	ENSGALG00000015297	up
gga-miR-30c-1-3p	down	ENSGALG00000025842	up	gga-miR-26a-5p	up	ENSGALG00000027232	down	gga-miR-30c-5p	up	ENSGALG00000009844	down	gga-miR-30c-1-3p	down	ENSGALG00000006775	up	gga-miR-194	down	ENSGALG00000011020	up	gga-miR-30c-5p	down	ENSGALG00000028801	up
gga-miR-30c-1-3p	down	ENSGALG00000006120	up	gga-miR-26a-5p	up	ENSGALG00000002260	down	gga-miR-30c-5p	up	ENSGALG00000004037	down	gga-miR-30c-1-3p	down	ENSGALG00000005622	up	gga-miR-194	down	ENSGALG00000006352	up	gga-miR-30c-5p	down	ENSGALG00000017009	up
gga-miR-30c-1-3p	down	ENSGALG00000010678	up	gga-miR-133c-3p	up	ENSGALG00000025937	down	gga-miR-26a-5p	up	ENSGALG00000003584	down	gga-miR-30c-1-3p	down	ENSGALG00000005710	up	gga-miR-194	down	ENSGALG00000017009	up	gga-miR-30c-5p	down	ENSGALG00000006682	up
gga-miR-30c-1-3p	down	ENSGALG00000006751	up	gga-miR-133c-3p	up	ENSGALG00000020084	down	gga-miR-26a-5p	up	ENSGALG00000010259	down	gga-miR-30c-1-3p	down	ENSGALG00000001317	up	gga-miR-194	down	ENSGALG00000002549	up	gga-miR-30c-5p	down	ENSGALG00000008497	up
gga-miR-30c-1-3p	down	ENSGALG00000006346	up	gga-miR-133c-3p	up	ENSGALG00000004037	down	gga-miR-26a-5p	up	ENSGALG00000008722	down	gga-miR-30c-1-3p	down	ENSGALG00000006460	up	gga-miR-194	down	ENSGALG00000005710	up	gga-miR-30a-3p	down	ENSGALG00000006286	up
gga-miR-30c-1-3p	down	ENSGALG00000001802	up	gga-miR-133c-3p	up	ENSGALG00000003285	down	gga-miR-26a-5p	up	ENSGALG00000006491	down	gga-miR-30c-1-3p	down	ENSGALG00000004798	up	gga-miR-194	down	ENSGALG00000016885	up	gga-miR-30a-3p	down	ENSGALG00000008797	up
gga-miR-30c-1-3p	down	ENSGALG00000016979	up	gga-miR-133c-3p	up	ENSGALG00000014801	down	gga-miR-26a-5p	up	ENSGALG00000014801	down	gga-miR-30c-1-3p	down	ENSGALG00000001688	up	gga-miR-194	down	ENSGALG00000011254	up	gga-miR-30a-3p	down	ENSGALG00000008457	up
gga-miR-128-3p	down	ENSGALG00000005378	up	gga-miR-133c-3p	up	ENSGALG00000013878	down	gga-miR-26a-5p	up	ENSGALG00000009988	down	gga-miR-30c-1-3p	down	ENSGALG00000001118	up	gga-miR-194	down	ENSGALG00000012830	up	gga-miR-30a-3p	down	ENSGALG00000028876	up
gga-miR-128-3p	down	ENSGALG00000023066	up	gga-let-7f-5p	up	ENSGALG00000010961	down	gga-miR-26a-5p	up	ENSGALG00000009700	down	gga-miR-30c-1-3p	down	ENSGALG00000007308	up	gga-miR-194	down	ENSGALG00000006520	up	gga-miR-30a-3p	down	ENSGALG00000010979	up
gga-miR-128-3p	down	ENSGALG00000015297	up	gga-let-7f-5p	up	ENSGALG00000008148	down	gga-miR-26a-5p	up	ENSGALG00000027232	down	gga-miR-30c-1-3p	down	ENSGALG00000007474	up	gga-miR-194	down	ENSGALG00000012357	up	gga-miR-30a-3p	down	ENSGALG00000006120	up
gga-miR-128-3p	down	ENSGALG00000010678	up	gga-let-7f-5p	up	ENSGALG00000015128	down	gga-let-7g-5p	up	ENSGALG00000025842	down	gga-miR-30c-1-3p	down	ENSGALG00000024272	up	gga-miR-194	down	ENSGALG00000004122	up	gga-miR-30a-3p	down	ENSGALG00000015297	up
gga-miR-128-3p	down	ENSGALG00000025842	up	gga-let-7f-5p	up	ENSGALG00000023435	down	gga-let-7g-5p	up	ENSGALG00000009700	down	gga-miR-30c-1-3p	down	ENSGALG00000028627	up	gga-miR-194	down	ENSGALG00000028998	up	gga-miR-30a-3p	down	ENSGALG00000004122	up
gga-miR-128-3p	down	ENSGALG00000003074	up	gga-let-7f-5p	up	ENSGALG00000027874	down	gga-let-7g-5p	up	ENSGALG00000008076	down	gga-miR-30c-1-3p	down	ENSGALG00000009250	up	gga-miR-194	down	ENSGALG00000011957	up	gga-miR-30a-3p	down	ENSGALG00000008666	up
gga-miR-128-3p	down	ENSGALG00000006120	up	gga-let-7f-5p	up	ENSGALG00000011662	down	gga-let-7g-5p	up	ENSGALG00000023435	down	gga-miR-30c-1-3p	down	ENSGALG00000014426	up	gga-miR-194	down	ENSGALG00000009450	up	gga-miR-30a-3p	down	ENSGALG00000008076	up
gga-miR-128-3p	down	ENSGALG00000009433	up	gga-let-7f-5p	up	ENSGALG00000009700	down	gga-let-7g-5p	up	ENSGALG00000015128	down	gga-miR-30c-1-3p	down	ENSGALG00000006092	up	gga-miR-194	down	ENSGALG00000012350	up	gga-miR-30a-3p	down	ENSGALG00000016885	up
gga-miR-128-3p	down	ENSGALG00000012277	up	gga-let-7f-5p	up	ENSGALG00000009641	down	gga-miR-1a-3p	up	ENSGALG00000008584	down	gga-miR-30c-1-3p	down	ENSGALG00000011917	up	gga-miR-194	down	ENSGALG00000020528	up	gga-miR-30a-3p	down	ENSGALG00000001545	up
gga-miR-128-3p	down	ENSGALG00000013624	up	gga-miR-30e-3p	up	ENSGALG00000020084	down	gga-miR-1a-3p	up	ENSGALG00000009268	down	gga-miR-30c-1-3p	down	ENSGALG00000010083	up	gga-miR-194	down	ENSGALG00000006809	up	gga-miR-30a-3p	down	ENSGALG00000004684	up
gga-miR-128-3p	down	ENSGALG00000002318	up	gga-miR-30e-3p	up	ENSGALG00000011551	down	gga-miR-1a-3p	up	ENSGALG00000008076	down	gga-miR-454-3p	down	ENSGALG00000010014	up	gga-miR-194	down	ENSGALG00000027963	up	gga-miR-30a-3p	down	ENSGALG00000009626	up
gga-miR-128-3p	down	ENSGALG00000028318	up	gga-miR-30e-3p	up	ENSGALG00000003205	down	gga-miR-101-3p	up	ENSGALG00000016400	down	gga-miR-454-3p	down	ENSGALG00000009959	up	gga-miR-194	down	ENSGALG00000001231	up	gga-miR-30a-3p	down	ENSGALG00000028005	up
gga-miR-214	down	ENSGALG00000013624	up	gga-miR-30e-3p	up	ENSGALG00000014950	down	gga-miR-101-3p	up	ENSGALG00000009901	down	gga-miR-454-3p	down	ENSGALG00000001317	up	gga-miR-194	down	ENSGALG00000016761	up	gga-miR-30a-3p	down	ENSGALG00000016919	up
gga-miR-214	down	ENSGALG00000007373	up	gga-miR-30e-3p	up	ENSGALG00000010433	down	gga-miR-101-3p	up	ENSGALG00000014801	down	gga-miR-454-3p	down	ENSGALG00000025884	up	gga-miR-194	down	ENSGALG00000010976	up	gga-miR-30a-3p	down	ENSGALG00000003584	up
gga-miR-214	down	ENSGALG00000009846	up	gga-miR-365-3p	up	ENSGALG00000020084	down	gga-miR-101-3p	up	ENSGALG00000016584	down	gga-miR-454-3p	down	ENSGALG00000001201	up	gga-miR-199-3p	down	ENSGALG00000012830	up	gga-miR-30a-3p	down	ENSGALG00000013086	up
gga-miR-214	down	ENSGALG00000001802	up	gga-miR-365-3p	up	ENSGALG00000006350	down	gga-miR-101-3p	up	ENSGALG00000006120	down	gga-miR-454-3p	down	ENSGALG00000001688	up	gga-miR-199-3p	down	ENSGALG00000009314	up	gga-miR-30a-3p	down	ENSGALG00000003572	up
gga-miR-214	down	ENSGALG00000014346	up	gga-miR-365-3p	up	ENSGALG00000011426	down	gga-miR-101-3p	up	ENSGALG00000008722	down	gga-miR-454-3p	down	ENSGALG00000021040	up	gga-miR-199-3p	down	ENSGALG00000011423	up	gga-miR-30a-3p	down	ENSGALG00000006491	up
gga-miR-214	down	ENSGALG00000007048	up	gga-miR-101-3p	up	ENSGALG00000016584	down	gga-miR-101-3p	up	ENSGALG00000006110	down	gga-miR-454-3p	down	ENSGALG00000010016	up	gga-miR-199-3p	down	ENSGALG00000003172	up	gga-miR-30a-3p	down	ENSGALG00000002734	up
gga-miR-214	down	ENSGALG00000009748	up	gga-miR-101-3p	up	ENSGALG00000016651	down	gga-miR-101-3p	up	ENSGALG00000015233	down	gga-miR-454-3p	down	ENSGALG00000011551	up	gga-miR-199-3p	down	ENSGALG00000012350	up	gga-miR-30a-3p	down	ENSGALG00000009700	up
gga-miR-214	down	ENSGALG00000015297	up	gga-miR-101-3p	up	ENSGALG00000002781	down	gga-miR-140-3p	up	ENSGALG00000021520	down	gga-miR-454-3p	down	ENSGALG00000001231	up	gga-miR-199-3p	down	ENSGALG00000015144	up	gga-miR-30a-3p	down	ENSGALG00000007364	up
gga-miR-214	down	ENSGALG00000017394	up	gga-miR-101-3p	up	ENSGALG00000006110	down	gga-miR-140-3p	up	ENSGALG00000004161	down	gga-miR-454-3p	down	ENSGALG00000010678	up	gga-miR-199-3p	down	ENSGALG00000028876	up	gga-let-7f-5p	down	ENSGALG00000008076	up
gga-miR-214	down	ENSGALG00000003074	up	gga-miR-101-3p	up	ENSGALG00000013177	down	gga-miR-140-3p	up	ENSGALG00000008722	down	gga-miR-454-3p	down	ENSGALG00000005074	up	gga-miR-199-3p	down	ENSGALG00000011020	up	gga-let-7f-5p	down	ENSGALG00000009700	up
gga-miR-214	down	ENSGALG00000025842	up	gga-miR-101-3p	up	ENSGALG00000007669	down	gga-miR-140-3p	up	ENSGALG00000025842	down	gga-miR-454-3p	down	ENSGALG00000011254	up	gga-miR-199-3p	down	ENSGALG00000005171	up	gga-let-7f-5p	down	ENSGALG00000016719	up
gga-miR-214	down	ENSGALG00000004613	up	gga-miR-101-3p	up	ENSGALG00000008098	down	gga-miR-140-3p	up	ENSGALG00000007373	down	gga-miR-454-3p	down	ENSGALG00000026971	up	gga-miR-199-3p	down	ENSGALG00000028037	up	gga-let-7f-5p	down	ENSGALG00000020528	up
gga-miR-214	down	ENSGALG00000006689	up	gga-miR-101-3p	up	ENSGALG00000006728	down	gga-miR-140-3p	up	ENSGALG00000013624	down	gga-miR-454-3p	down	ENSGALG00000016791	up	gga-miR-199-3p	down	ENSGALG00000009626	up	gga-let-7f-5p	down	ENSGALG00000015090	up
gga-miR-214	down	ENSGALG00000010678	up	gga-miR-101-3p	up	ENSGALG00000011662	down	gga-miR-140-3p	up	ENSGALG00000009988	down	gga-miR-454-3p	down	ENSGALG00000021572	up	gga-miR-199-5p	down	ENSGALG00000023395	up	gga-let-7f-5p	down	ENSGALG00000027874	up
gga-miR-146a-5p	down	ENSGALG00000023066	up	gga-miR-101-3p	up	ENSGALG00000026793	down	gga-miR-140-3p	up	ENSGALG00000014182	down	gga-miR-454-3p	down	ENSGALG00000009790	up	gga-miR-199-5p	down	ENSGALG00000016348	up	gga-miR-10a-5p	down	ENSGALG00000028318	up
gga-miR-146a-5p	down	ENSGALG00000006120	up	gga-miR-101-3p	up	ENSGALG00000014801	down	gga-miR-30c-1-3p	up	ENSGALG00000013575	down	gga-miR-454-3p	down	ENSGALG00000026661	up	gga-miR-199-5p	down	ENSGALG00000015425	up	gga-miR-10a-5p	down	ENSGALG00000016440	up
gga-miR-146a-5p	down	ENSGALG00000017358	up	gga-miR-101-3p	up	ENSGALG00000007526	down	gga-miR-30c-1-3p	up	ENSGALG00000008593	down	gga-miR-454-3p	down	ENSGALG00000026594	up	gga-miR-199-5p	down	ENSGALG00000016912	up	gga-miR-10a-5p	down	ENSGALG00000005074	up
gga-miR-146a-5p	down	ENSGALG00000000004	up	gga-miR-101-3p	up	ENSGALG00000009901	down	gga-miR-30c-1-3p	up	ENSGALG00000025842	down	gga-miR-454-3p	down	ENSGALG00000010976	up	gga-miR-199-5p	down	ENSGALG00000009626	up	gga-miR-10a-5p	down	ENSGALG00000010678	up
gga-miR-146a-5p	down	ENSGALG00000007357	up	gga-miR-101-3p	up	ENSGALG00000021213	down	gga-miR-30c-1-3p	up	ENSGALG00000015233	down	gga-miR-454-3p	down	ENSGALG00000006512	up	gga-miR-199-5p	down	ENSGALG00000012357	up	gga-miR-10a-5p	down	ENSGALG00000006491	up
gga-miR-140-3p	down	ENSGALG00000013624	up	gga-miR-101-3p	up	ENSGALG00000003205	down	gga-miR-30c-1-3p	up	ENSGALG00000006120	down	gga-miR-454-3p	down	ENSGALG00000017009	up	gga-miR-199-5p	down	ENSGALG00000029168	up	gga-miR-10a-5p	down	ENSGALG00000005401	up
gga-miR-140-3p	down	ENSGALG00000012277	up	gga-miR-101-3p	up	ENSGALG00000013640	down	gga-let-7f-5p	up	ENSGALG00000008076	down	gga-miR-454-3p	down	ENSGALG00000010826	up	gga-miR-199-5p	down	ENSGALG00000009314	up	gga-miR-10a-5p	down	ENSGALG00000008497	up
gga-miR-140-3p	down	ENSGALG00000016979	up	gga-miR-133a-3p	up	ENSGALG00000013878	down	gga-let-7f-5p	up	ENSGALG00000023435	down	gga-miR-454-3p	down	ENSGALG00000006020	up	gga-miR-199-5p	down	ENSGALG00000016014	up	gga-miR-10a-5p	down	ENSGALG00000016761	up
gga-miR-140-3p	down	ENSGALG00000007373	up	gga-miR-133a-3p	up	ENSGALG00000004037	down	gga-let-7f-5p	up	ENSGALG00000015128	down	gga-miR-454-3p	down	ENSGALG00000011794	up	gga-miR-199-5p	down	ENSGALG00000012830	up	gga-miR-10a-5p	down	ENSGALG00000013086	up
gga-miR-140-3p	down	ENSGALG00000014182	up	gga-miR-133a-3p	up	ENSGALG00000003285	down	gga-let-7f-5p	up	ENSGALG00000025842	down	gga-miR-454-3p	down	ENSGALG00000026445	up	gga-miR-199-5p	down	ENSGALG00000006167	up	gga-miR-10a-5p	down	ENSGALG00000006809	up
gga-miR-140-3p	down	ENSGALG00000007048	up	gga-miR-133a-3p	up	ENSGALG00000014801	down	gga-let-7f-5p	up	ENSGALG00000009700	down	gga-miR-454-3p	down	ENSGALG00000017358	up	gga-miR-199-5p	down	ENSGALG00000013981	up	gga-miR-10a-5p	down	ENSGALG00000005619	up
gga-miR-140-3p	down	ENSGALG00000006715	up	gga-miR-133a-3p	up	ENSGALG00000025937	down	gga-miR-7	up	ENSGALG00000014801	down	gga-miR-454-3p	down	ENSGALG00000001633	up	gga-miR-199-5p	down	ENSGALG00000011652	up	gga-miR-1b-3p	up	ENSGALG00000005974	down
gga-miR-140-3p	down	ENSGALG00000023772	up	gga-miR-133a-3p	up	ENSGALG00000020084	down	gga-miR-7	up	ENSGALG00000009601	down	gga-miR-454-3p	down	ENSGALG00000000408	up	gga-miR-199-5p	down	ENSGALG00000026313	up	gga-miR-1b-3p	up	ENSGALG00000002461	down
gga-miR-140-3p	down	ENSGALG00000025842	up	gga-miR-16-5p	up	ENSGALG00000011740	down	gga-miR-7	up	ENSGALG00000027232	down	gga-miR-454-3p	down	ENSGALG00000003392	up	gga-miR-200a-3p	down	ENSGALG00000014186	up	gga-miR-101-3p	up	ENSGALG00000013617	down
gga-miR-215-5p	down	ENSGALG00000010678	up	gga-miR-16-5p	up	ENSGALG00000016555	down	gga-miR-7	up	ENSGALG00000025842	down	gga-miR-454-3p	down	ENSGALG00000010185	up	gga-miR-200a-3p	down	ENSGALG00000011551	up	gga-miR-101-3p	up	ENSGALG00000017191	down
gga-miR-215-5p	down	ENSGALG00000007048	up	gga-miR-16-5p	up	ENSGALG00000003285	down	gga-miR-7	up	ENSGALG00000015286	down	gga-miR-454-3p	down	ENSGALG00000001750	up	gga-miR-200a-3p	down	ENSGALG00000016885	up	gga-miR-101-3p	up	ENSGALG00000017394	down
gga-miR-499-5p	down	ENSGALG00000002318	up	gga-miR-16-5p	up	ENSGALG00000008040	down	gga-let-7b	up	ENSGALG00000023435	down	gga-miR-454-3p	down	ENSGALG00000008797	up	gga-miR-200a-3p	down	ENSGALG00000026119	up	gga-miR-101-3p	up	ENSGALG00000014908	down
gga-miR-499-5p	down	ENSGALG00000011117	up	gga-miR-16-5p	up	ENSGALG00000009988	down	gga-let-7b	up	ENSGALG00000008076	down	gga-miR-454-3p	down	ENSGALG00000023066	up	gga-miR-200a-3p	down	ENSGALG00000006460	up	gga-miR-101-3p	up	ENSGALG00000009732	down
gga-miR-499-5p	down	ENSGALG00000017394	up	gga-miR-16-5p	up	ENSGALG00000025937	down	gga-let-7b	up	ENSGALG00000015128	down	gga-miR-454-3p	down	ENSGALG00000003734	up	gga-miR-200a-3p	down	ENSGALG00000017009	up	gga-miR-101-3p	up	ENSGALG00000006346	down
gga-miR-499-5p	down	ENSGALG00000002277	up	gga-miR-16-5p	up	ENSGALG00000003205	down	gga-let-7b	up	ENSGALG00000025842	down	gga-miR-454-3p	down	ENSGALG00000005999	up	gga-miR-200a-3p	down	ENSGALG00000011020	up	gga-miR-101-3p	up	ENSGALG00000003578	down
gga-miR-499-5p	down	ENSGALG00000016271	up	gga-miR-16-5p	up	ENSGALG00000000919	down	gga-let-7b	up	ENSGALG00000009700	down	gga-miR-454-3p	down	ENSGALG00000004684	up	gga-miR-200a-3p	down	ENSGALG00000002734	up	gga-miR-24-3p	up	ENSGALG00000013907	down
gga-miR-499-5p	down	ENSGALG00000004509	up	gga-miR-16-5p	up	ENSGALG00000026428	down	gga-miR-10a-5p	up	ENSGALG00000008722	down	gga-miR-454-3p	down	ENSGALG00000012272	up	gga-miR-200a-3p	down	ENSGALG00000016817	up	gga-miR-24-3p	up	ENSGALG00000005974	down
gga-miR-499-5p	down	ENSGALG00000000004	up	gga-miR-16-5p	up	ENSGALG00000026793	down	gga-miR-10a-5p	up	ENSGALG00000007357	down	gga-miR-454-3p	down	ENSGALG00000006502	up	gga-miR-200a-3p	down	ENSGALG00000007752	up	gga-miR-24-3p	up	ENSGALG00000017394	down
gga-miR-10a-5p	down	ENSGALG00000002318	up	gga-miR-16-5p	up	ENSGALG00000005204	down	gga-miR-10a-5p	up	ENSGALG00000006491	down	gga-miR-454-3p	down	ENSGALG00000011423	up	gga-miR-200a-3p	down	ENSGALG00000013546	up	gga-miR-24-3p	up	ENSGALG00000010818	down
gga-miR-10a-5p	down	ENSGALG00000004613	up	gga-miR-16-5p	up	ENSGALG00000009634	down	gga-miR-10a-5p	up	ENSGALG00000028318	down	gga-miR-454-3p	down	ENSGALG00000002967	up	gga-miR-200a-3p	down	ENSGALG00000016014	up	gga-miR-24-3p	up	ENSGALG00000004812	down
gga-miR-10a-5p	down	ENSGALG00000010678	up	gga-miR-16-5p	up	ENSGALG00000020084	down	gga-miR-10a-5p	up	ENSGALG00000000498	down	gga-miR-454-3p	down	ENSGALG00000015428	up	gga-miR-200a-3p	down	ENSGALG00000001231	up	gga-miR-24-3p	up	ENSGALG00000008473	down
gga-miR-10a-5p	down	ENSGALG00000028318	up	gga-miR-16-5p	up	ENSGALG00000011662	down	gga-miR-30b-5p	up	ENSGALG00000004037	down	gga-miR-454-3p	down	ENSGALG00000007439	up	gga-miR-200a-3p	down	ENSGALG00000006809	up	gga-miR-16c-5p	up	ENSGALG00000012111	down
gga-miR-10a-5p	down	ENSGALG00000010185	up	gga-miR-16-5p	up	ENSGALG00000015286	down	gga-miR-30b-5p	up	ENSGALG00000009844	down	gga-miR-454-3p	down	ENSGALG00000009056	up	gga-miR-200a-3p	down	ENSGALG00000005619	up	gga-miR-16c-5p	up	ENSGALG00000017394	down
gga-miR-10a-5p	down	ENSGALG00000007357	up	gga-miR-16-5p	up	ENSGALG00000027874	down	gga-miR-30b-5p	up	ENSGALG00000015297	down	gga-miR-454-3p	down	ENSGALG00000009314	up	gga-miR-200a-3p	down	ENSGALG00000003734	up	gga-miR-16c-5p	up	ENSGALG00000002461	down
gga-miR-10a-5p	down	ENSGALG00000009846	up	gga-miR-16-5p	up	ENSGALG00000009748	down	gga-miR-30b-5p	up	ENSGALG00000023435	down	gga-miR-454-3p	down	ENSGALG00000012170	up	gga-miR-200a-3p	down	ENSGALG00000026313	up	gga-miR-16c-5p	up	ENSGALG00000015573	down
gga-miR-10a-5p	down	ENSGALG00000006491	up	gga-miR-16-5p	up	ENSGALG00000004897	down	gga-miR-199-3p	up	ENSGALG00000016584	down	gga-miR-454-3p	down	ENSGALG00000009842	up	gga-miR-200a-3p	down	ENSGALG00000004869	up	gga-miR-16c-5p	up	ENSGALG00000010818	down
gga-miR-16-5p	down	ENSGALG00000007373	up	gga-miR-16-5p	up	ENSGALG00000006037	down	gga-miR-199-3p	up	ENSGALG00000009748	down	gga-miR-454-3p	down	ENSGALG00000008399	up	gga-miR-200a-3p	down	ENSGALG00000013981	up	gga-miR-16c-5p	up	ENSGALG00000028710	down
gga-miR-16-5p	down	ENSGALG00000006491	up	gga-miR-16-5p	up	ENSGALG00000027165	down	gga-miR-199-3p	up	ENSGALG00000014182	down	gga-miR-454-3p	down	ENSGALG00000005522	up	gga-miR-200a-3p	down	ENSGALG00000005551	up	gga-miR-16c-5p	up	ENSGALG00000008193	down
gga-miR-16-5p	down	ENSGALG00000009846	up	gga-miR-16-5p	up	ENSGALG00000004037	down	gga-miR-199-3p	up	ENSGALG00000004691	down	gga-miR-454-3p	down	ENSGALG00000000004	up	gga-miR-200a-3p	down	ENSGALG00000004122	up	gga-miR-16c-5p	up	ENSGALG00000005331	down
gga-miR-16-5p	down	ENSGALG00000009042	up	gga-miR-16-5p	up	ENSGALG00000006350	down	gga-miR-199-3p	up	ENSGALG00000016400	down	gga-miR-454-3p	down	ENSGALG00000011655	up	gga-miR-200b-3p	down	ENSGALG00000007364	up	gga-miR-29b-3p	up	ENSGALG00000027788	down
gga-miR-16-5p	down	ENSGALG00000005522	up	gga-miR-16-5p	up	ENSGALG00000027232	down	gga-miR-199-3p	up	ENSGALG00000025842	down	gga-miR-454-3p	down	ENSGALG00000015780	up	gga-miR-200b-3p	down	ENSGALG00000010870	up	gga-miR-29b-3p	up	ENSGALG00000013617	down
gga-miR-16-5p	down	ENSGALG00000010185	up	gga-miR-16-5p	up	ENSGALG00000005849	down	gga-miR-199-3p	up	ENSGALG00000007373	down	gga-miR-454-3p	down	ENSGALG00000015185	up	gga-miR-200b-3p	down	ENSGALG00000026313	up	gga-miR-29b-3p	up	ENSGALG00000003923	down
gga-miR-16-5p	down	ENSGALG00000006743	up	gga-miR-146a-5p	up	ENSGALG00000008298	down	gga-miR-199-3p	up	ENSGALG00000015233	down	gga-miR-454-3p	down	ENSGALG00000005140	up	gga-miR-200b-3p	down	ENSGALG00000006167	up	gga-miR-29b-3p	up	ENSGALG00000016843	down
gga-miR-16-5p	down	ENSGALG00000028318	up	gga-miR-146a-5p	up	ENSGALG00000012802	down	gga-miR-199-3p	up	ENSGALG00000006120	down	gga-miR-454-3p	down	ENSGALG00000017394	up	gga-miR-200b-3p	down	ENSGALG00000000667	up	gga-miR-29b-3p	up	ENSGALG00000002461	down
gga-miR-16-5p	down	ENSGALG00000025884	up	gga-miR-146a-5p	up	ENSGALG00000006560	down	gga-miR-125b-3p	up	ENSGALG00000009988	down	gga-miR-454-3p	down	ENSGALG00000012782	up	gga-miR-200b-3p	down	ENSGALG00000016014	up	gga-miR-29b-3p	up	ENSGALG00000009641	down
gga-miR-16-5p	down	ENSGALG00000015180	up	gga-miR-146a-5p	up	ENSGALG00000003285	down	gga-miR-125b-3p	up	ENSGALG00000008076	down	gga-miR-148a-3p	down	ENSGALG00000009942	up	gga-miR-200b-3p	down	ENSGALG00000010976	up	gga-miR-29b-3p	up	ENSGALG00000005331	down
gga-miR-16-5p	down	ENSGALG00000004613	up	gga-miR-146a-5p	up	ENSGALG00000005797	down	gga-miR-125b-3p	up	ENSGALG00000015233	down	gga-miR-148a-3p	down	ENSGALG00000007810	up	gga-miR-200b-3p	down	ENSGALG00000011184	up	gga-miR-29b-3p	up	ENSGALG00000005974	down
gga-miR-16-5p	down	ENSGALG00000006689	up	gga-let-7a-5p	up	ENSGALG00000010961	down	gga-miR-125b-3p	up	ENSGALG00000008722	down	gga-miR-148a-3p	down	ENSGALG00000000336	up	gga-miR-200b-3p	down	ENSGALG00000009314	up	gga-miR-29b-3p	up	ENSGALG00000007582	down
gga-miR-16-5p	down	ENSGALG00000001802	up	gga-let-7a-5p	up	ENSGALG00000008148	down	gga-miR-125b-3p	up	ENSGALG00000015624	down	gga-miR-148a-3p	down	ENSGALG00000010826	up	gga-miR-200b-3p	down	ENSGALG00000004122	up	gga-miR-29b-3p	up	ENSGALG00000010818	down
gga-miR-16-5p	down	ENSGALG00000002277	up	gga-let-7a-5p	up	ENSGALG00000023435	down	gga-miR-125b-3p	up	ENSGALG00000006120	down	gga-miR-148a-3p	down	ENSGALG00000008185	up	gga-miR-200b-3p	down	ENSGALG00000016912	up	gga-miR-29b-3p	up	ENSGALG00000017394	down
gga-miR-16-5p	down	ENSGALG00000009748	up	gga-let-7a-5p	up	ENSGALG00000015128	down	gga-miR-100-5p	up	ENSGALG00000023435	down	gga-miR-148a-3p	down	ENSGALG00000007291	up	gga-miR-200b-3p	down	ENSGALG00000009626	up	gga-miR-221-3p	up	ENSGALG00000002579	down
gga-miR-16-5p	down	ENSGALG00000012135	up	gga-let-7a-5p	up	ENSGALG00000027874	down	gga-miR-100-5p	up	ENSGALG00000009901	down	gga-miR-148a-3p	down	ENSGALG00000002160	up	gga-miR-200b-3p	down	ENSGALG00000012696	up	gga-miR-221-3p	up	ENSGALG00000008473	down
gga-miR-16-5p	down	ENSGALG00000014182	up	gga-let-7a-5p	up	ENSGALG00000009641	down	gga-miR-125b-5p	up	ENSGALG00000009700	down	gga-miR-148a-3p	down	ENSGALG00000001793	up	gga-miR-200b-3p	down	ENSGALG00000009700	up	gga-miR-34a-5p	up	ENSGALG00000005331	down
gga-miR-16-5p	down	ENSGALG00000000004	up	gga-let-7a-5p	up	ENSGALG00000011662	down	gga-miR-125b-5p	up	ENSGALG00000015286	down	gga-miR-148a-3p	down	ENSGALG00000026661	up	gga-miR-200b-3p	down	ENSGALG00000008497	up	gga-miR-34a-5p	up	ENSGALG00000008473	down
gga-miR-16-5p	down	ENSGALG00000015297	up	gga-let-7a-5p	up	ENSGALG00000009700	down	gga-miR-125b-5p	up	ENSGALG00000009748	down	gga-miR-148a-3p	down	ENSGALG00000021572	up	gga-miR-200b-3p	down	ENSGALG00000008403	up	gga-miR-34a-5p	up	ENSGALG00000005253	down
gga-miR-16-5p	down	ENSGALG00000007300	up	gga-miR-30c-5p	up	ENSGALG00000023435	down	gga-miR-125b-5p	up	ENSGALG00000006120	down	gga-miR-148a-3p	down	ENSGALG00000026971	up	gga-miR-200b-3p	down	ENSGALG00000016719	up	gga-miR-23b-3p	up	ENSGALG00000017394	down
gga-miR-16-5p	down	ENSGALG00000017394	up	gga-miR-30c-5p	up	ENSGALG00000006560	down	gga-miR-125b-5p	up	ENSGALG00000008722	down	gga-miR-148a-3p	down	ENSGALG00000005074	up	gga-miR-206	down	ENSGALG00000008661	up	gga-miR-23b-3p	up	ENSGALG00000009241	down
gga-miR-16-5p	down	ENSGALG00000011117	up	gga-miR-30c-5p	up	ENSGALG00000009844	down	gga-miR-125b-5p	up	ENSGALG00000011740	down	gga-miR-148a-3p	down	ENSGALG00000008661	up	gga-miR-206	down	ENSGALG00000012350	up	gga-miR-146a-5p	up	ENSGALG00000006560	down
gga-miR-16-5p	down	ENSGALG00000025842	up	gga-miR-30c-5p	up	ENSGALG00000004037	down	gga-miR-125b-5p	up	ENSGALG00000010259	down	gga-miR-148a-3p	down	ENSGALG00000011254	up	gga-miR-206	down	ENSGALG00000012538	up	gga-miR-146a-5p	up	ENSGALG00000008193	down
gga-miR-16-5p	down	ENSGALG00000010678	up	gga-miR-30c-5p	up	ENSGALG00000017179	down	gga-miR-146b-5p	up	ENSGALG00000007357	down	gga-miR-148a-3p	down	ENSGALG00000008771	up	gga-miR-206	down	ENSGALG00000007780	up	gga-miR-146b-5p	up	ENSGALG00000006560	down
gga-miR-30d	down	ENSGALG00000016271	up	gga-miR-30c-5p	up	ENSGALG00000008298	down	gga-miR-146b-5p	up	ENSGALG00000006120	down	gga-miR-148a-3p	down	ENSGALG00000008011	up	gga-miR-206	down	ENSGALG00000005701	up	gga-miR-146b-5p	up	ENSGALG00000008193	down
gga-miR-30d	down	ENSGALG00000002967	up	gga-miR-30c-5p	up	ENSGALG00000007669	down	gga-miR-146b-5p	up	ENSGALG00000006608	down	gga-miR-148a-3p	down	ENSGALG00000010976	up	gga-miR-206	down	ENSGALG00000002734	up	gga-miR-146c-5p	up	ENSGALG00000008193	down
gga-miR-30d	down	ENSGALG00000006025	up	gga-miR-30c-5p	up	ENSGALG00000004195	down	gga-miR-146b-5p	up	ENSGALG00000005797	down	gga-miR-148a-3p	down	ENSGALG00000004587	up	gga-miR-206	down	ENSGALG00000004122	up	gga-miR-146c-5p	up	ENSGALG00000006560	down
gga-miR-30d	down	ENSGALG00000001802	up	gga-miR-30c-5p	up	ENSGALG00000010433	down	gga-miR-133a-3p	up	ENSGALG00000004037	down	gga-miR-148a-3p	down	ENSGALG00000010016	up	gga-miR-206	down	ENSGALG00000007082	up	gga-miR-148a-3p	up	ENSGALG00000015573	down
gga-miR-30d	down	ENSGALG00000001000	up	gga-miR-22-3p	up	ENSGALG00000005797	down	gga-miR-133a-3p	up	ENSGALG00000013624	down	gga-miR-148a-3p	down	ENSGALG00000005512	up	gga-miR-214	down	ENSGALG00000002734	up	gga-miR-148a-3p	up	ENSGALG00000023881	down
gga-miR-30d	down	ENSGALG00000015297	up	gga-miR-22-3p	up	ENSGALG00000003285	down	gga-miR-133a-3p	up	ENSGALG00000007300	down	gga-miR-148a-3p	down	ENSGALG00000004122	up	gga-miR-214	down	ENSGALG00000005338	up	gga-miR-148a-3p	up	ENSGALG00000008193	down
gga-miR-30d	down	ENSGALG00000010678	up	gga-miR-22-3p	up	ENSGALG00000015128	down	gga-miR-133a-3p	up	ENSGALG00000014801	down	gga-miR-148a-3p	down	ENSGALG00000021040	up	gga-miR-214	down	ENSGALG00000006460	up	gga-miR-148a-3p	up	ENSGALG00000003923	down
gga-miR-30d	down	ENSGALG00000002318	up	gga-miR-22-3p	up	ENSGALG00000017179	down	gga-miR-199-5p	down	ENSGALG00000006491	down	gga-miR-148a-3p	down	ENSGALG00000001688	up	gga-miR-214	down	ENSGALG00000028876	up	gga-miR-148a-3p	up	ENSGALG00000012111	down
gga-miR-30d	down	ENSGALG00000007048	up	gga-miR-22-3p	up	ENSGALG00000000498	down	gga-miR-199-5p	down	ENSGALG00000025842	down	gga-miR-148a-3p	down	ENSGALG00000001231	up	gga-miR-214	down	ENSGALG00000017009	up	gga-miR-148a-3p	up	ENSGALG00000008473	down
gga-miR-30d	down	ENSGALG00000008094	up	gga-miR-22-3p	up	ENSGALG00000009988	down	gga-miR-199-5p	down	ENSGALG00000016442	down	gga-miR-148a-3p	down	ENSGALG00000009309	up	gga-miR-214	down	ENSGALG00000006505	up	gga-miR-148a-3p	up	ENSGALG00000004812	down
gga-miR-30a-3p	down	ENSGALG00000015297	up	gga-miR-22-3p	up	ENSGALG00000004195	down	gga-miR-199-5p	down	ENSGALG00000016325	down	gga-miR-148a-3p	down	ENSGALG00000001317	up	gga-miR-214	down	ENSGALG00000016485	up	gga-miR-20a-5p	up	ENSGALG00000015573	down
gga-miR-30a-3p	down	ENSGALG00000017394	up	gga-miR-22-3p	up	ENSGALG00000012834	down	gga-miR-199-5p	down	ENSGALG00000008722	down	gga-miR-148a-3p	down	ENSGALG00000016885	up	gga-miR-214	down	ENSGALG00000022815	up	gga-miR-20a-5p	up	ENSGALG00000005974	down
gga-miR-30a-3p	down	ENSGALG00000002967	up	gga-miR-22-3p	up	ENSGALG00000026428	down	gga-miR-199-5p	down	ENSGALG00000013624	down	gga-miR-148a-3p	down	ENSGALG00000004935	up	gga-miR-214	down	ENSGALG00000021572	up	gga-miR-20a-5p	up	ENSGALG00000025862	down
gga-miR-30a-3p	down	ENSGALG00000006120	up	gga-miR-22-3p	up	ENSGALG00000002127	down	gga-miR-218-5p	down	ENSGALG00000006120	down	gga-miR-148a-3p	down	ENSGALG00000010014	up	gga-miR-214	down	ENSGALG00000011360	up	gga-miR-20a-5p	up	ENSGALG00000028710	down
gga-miR-30a-3p	down	ENSGALG00000010969	up	gga-miR-22-3p	up	ENSGALG00000010152	down	gga-miR-218-5p	down	ENSGALG00000015233	down	gga-miR-148a-3p	down	ENSGALG00000015780	up	gga-miR-214	down	ENSGALG00000011163	up	gga-miR-20a-5p	up	ENSGALG00000016499	down
gga-miR-30a-3p	down	ENSGALG00000025842	up	gga-miR-22-3p	up	ENSGALG00000023435	down	gga-miR-218-5p	down	ENSGALG00000002277	down	gga-miR-148a-3p	down	ENSGALG00000011655	up	gga-miR-214	down	ENSGALG00000008239	up	gga-miR-20a-5p	up	ENSGALG00000008473	down
gga-miR-30a-3p	down	ENSGALG00000005796	up	gga-miR-22-3p	up	ENSGALG00000020084	down	gga-miR-218-5p	down	ENSGALG00000008233	down	gga-miR-148a-3p	down	ENSGALG00000000004	up	gga-miR-214	down	ENSGALG00000016668	up	gga-miR-20a-5p	up	ENSGALG00000006346	down
gga-miR-30a-3p	down	ENSGALG00000016325	up	gga-miR-126-5p	up	ENSGALG00000023760	down	gga-miR-218-5p	down	ENSGALG00000008593	down	gga-miR-148a-3p	down	ENSGALG00000006120	up	gga-miR-214	down	ENSGALG00000023395	up	gga-miR-155	up	ENSGALG00000023953	down
gga-miR-30a-3p	down	ENSGALG00000006491	up	gga-miR-126-5p	up	ENSGALG00000003438	down	gga-miR-218-5p	down	ENSGALG00000013624	down	gga-miR-148a-3p	down	ENSGALG00000012782	up	gga-miR-214	down	ENSGALG00000003734	up	gga-miR-155	up	ENSGALG00000009732	down
gga-miR-30a-3p	down	ENSGALG00000001802	up	gga-miR-126-5p	up	ENSGALG00000010961	down	gga-miR-218-5p	down	ENSGALG00000008306	down	gga-miR-148a-3p	down	ENSGALG00000006491	up	gga-miR-214	down	ENSGALG00000005999	up	gga-miR-30a-5p	up	ENSGALG00000006560	down
gga-miR-30a-3p	down	ENSGALG00000002277	up	gga-miR-126-5p	up	ENSGALG00000008095	down	gga-miR-9-5p	down	ENSGALG00000009700	down	gga-miR-148a-3p	down	ENSGALG00000009056	up	gga-miR-214	down	ENSGALG00000026313	up	gga-miR-30a-5p	up	ENSGALG00000014908	down
gga-miR-30a-3p	down	ENSGALG00000005522	up	gga-miR-126-5p	up	ENSGALG00000003205	down	gga-miR-9-5p	down	ENSGALG00000009988	down	gga-miR-148a-3p	down	ENSGALG00000007439	up	gga-miR-214	down	ENSGALG00000004869	up	gga-miR-30a-5p	up	ENSGALG00000005974	down
gga-miR-30a-3p	down	ENSGALG00000016491	up	gga-let-7b	up	ENSGALG00000011662	down	gga-miR-9-5p	down	ENSGALG00000007300	down	gga-miR-148a-3p	down	ENSGALG00000015428	up	gga-miR-214	down	ENSGALG00000011957	up	gga-miR-27b-3p	up	ENSGALG00000004812	down
gga-miR-30a-3p	down	ENSGALG00000017358	up	gga-let-7b	up	ENSGALG00000009700	down	gga-miR-9-5p	down	ENSGALG00000010969	down	gga-miR-148a-3p	down	ENSGALG00000002967	up	gga-miR-214	down	ENSGALG00000004418	up	gga-miR-27b-3p	up	ENSGALG00000003578	down
gga-miR-30a-3p	down	ENSGALG00000008551	up	gga-let-7b	up	ENSGALG00000009641	down	gga-miR-9-5p	down	ENSGALG00000009748	down	gga-miR-148a-3p	down	ENSGALG00000007752	up	gga-miR-214	down	ENSGALG00000010268	up	gga-miR-27b-3p	up	ENSGALG00000006334	down
gga-miR-30a-3p	down	ENSGALG00000002318	up	gga-let-7b	up	ENSGALG00000027874	down	gga-miR-20a-5p	down	ENSGALG00000008722	down	gga-miR-148a-3p	down	ENSGALG00000013628	up	gga-miR-214	down	ENSGALG00000010976	up	gga-miR-27b-3p	up	ENSGALG00000010818	down
gga-miR-10b-5p	down	ENSGALG00000028318	up	gga-let-7b	up	ENSGALG00000015128	down	gga-miR-20a-5p	down	ENSGALG00000004161	down	gga-miR-148a-3p	down	ENSGALG00000003172	up	gga-miR-214	down	ENSGALG00000028928	up	gga-miR-27b-3p	up	ENSGALG00000025862	down
gga-miR-10b-5p	down	ENSGALG00000010678	up	gga-let-7b	up	ENSGALG00000023435	down	gga-miR-20a-5p	down	ENSGALG00000006743	down	gga-miR-148a-3p	down	ENSGALG00000005522	up	gga-miR-215-5p	down	ENSGALG00000011957	up	gga-miR-27b-3p	up	ENSGALG00000014490	down
gga-miR-10b-5p	down	ENSGALG00000004613	up	gga-let-7b	up	ENSGALG00000010961	down	gga-miR-20a-5p	down	ENSGALG00000016442	down	gga-miR-148a-3p	down	ENSGALG00000027096	up	gga-miR-215-5p	down	ENSGALG00000005999	up	gga-miR-27b-3p	up	ENSGALG00000008193	down
gga-miR-10b-5p	down	ENSGALG00000002318	up	gga-let-7b	up	ENSGALG00000008148	down	gga-miR-20a-5p	down	ENSGALG00000003584	down	gga-miR-148a-3p	down	ENSGALG00000012170	up	gga-miR-215-5p	down	ENSGALG00000010976	up	gga-miR-9-5p	up	ENSGALG00000005974	down
gga-miR-10b-5p	down	ENSGALG00000006491	up	gga-miR-30a-3p	up	ENSGALG00000015128	down	gga-miR-20a-5p	down	ENSGALG00000016400	down	gga-miR-148a-3p	down	ENSGALG00000016669	up	gga-miR-215-5p	down	ENSGALG00000011254	up	gga-miR-9-5p	up	ENSGALG00000006334	down
gga-miR-10b-5p	down	ENSGALG00000009846	up	gga-miR-30a-3p	up	ENSGALG00000006728	down	gga-miR-20a-5p	down	ENSGALG00000006491	down	gga-miR-148a-3p	down	ENSGALG00000012538	up	gga-miR-26a-5p	down	ENSGALG00000006167	up	gga-miR-9-5p	up	ENSGALG00000004274	down
gga-miR-10b-5p	down	ENSGALG00000007357	up	gga-miR-30a-3p	up	ENSGALG00000010433	down	gga-miR-20a-5p	down	ENSGALG00000028318	down	gga-miR-148a-3p	down	ENSGALG00000011423	up	gga-miR-26a-5p	down	ENSGALG00000007364	up	gga-miR-9-5p	up	ENSGALG00000017394	down
gga-miR-10b-5p	down	ENSGALG00000010185	up	gga-miR-30a-3p	up	ENSGALG00000014950	down	gga-miR-200b-3p	down	ENSGALG00000009700	down	gga-miR-148a-3p	down	ENSGALG00000001633	up	gga-miR-26a-5p	down	ENSGALG00000021572	up	gga-miR-9-5p	up	ENSGALG00000003578	down
gga-miR-2954	down	ENSGALG00000013624	up	gga-miR-30a-3p	up	ENSGALG00000012260	down	gga-miR-200b-3p	down	ENSGALG00000013624	down	gga-miR-148a-3p	down	ENSGALG00000011794	up	gga-miR-26a-5p	down	ENSGALG00000011423	up	gga-miR-458a-3p	up	ENSGALG00000015573	down
gga-miR-2954	down	ENSGALG00000000004	up	gga-miR-30a-3p	up	ENSGALG00000012802	down	gga-miR-200b-3p	down	ENSGALG00000016584	down	gga-miR-148a-3p	down	ENSGALG00000017358	up	gga-miR-26a-5p	down	ENSGALG00000001545	up	gga-miR-458a-3p	up	ENSGALG00000006758	down
gga-miR-2954	down	ENSGALG00000023066	up	gga-miR-30a-3p	up	ENSGALG00000009854	down	gga-miR-200b-3p	down	ENSGALG00000008306	down	gga-miR-148a-3p	down	ENSGALG00000006460	up	gga-miR-26a-5p	down	ENSGALG00000026776	up	gga-miR-458a-3p	up	ENSGALG00000014908	down
gga-miR-2954	down	ENSGALG00000025842	up	gga-miR-30a-3p	up	ENSGALG00000012160	down	gga-miR-200b-3p	down	ENSGALG00000006491	down	gga-miR-148a-3p	down	ENSGALG00000003228	up	gga-miR-26a-5p	down	ENSGALG00000011153	up	gga-miR-458a-3p	up	ENSGALG00000023953	down
gga-miR-2954	down	ENSGALG00000011117	up	gga-miR-30a-3p	up	ENSGALG00000006350	down	gga-miR-200b-3p	down	ENSGALG00000012160	down	gga-miR-148a-3p	down	ENSGALG00000005622	up	gga-miR-26a-5p	down	ENSGALG00000016761	up	gga-miR-142-5p	up	ENSGALG00000005331	down
gga-miR-2954	down	ENSGALG00000004613	up	gga-miR-30a-3p	up	ENSGALG00000020084	down	gga-miR-200b-3p	down	ENSGALG00000015624	down	gga-miR-148a-3p	down	ENSGALG00000008314	up	gga-miR-26a-5p	down	ENSGALG00000011875	up	gga-miR-142-5p	up	ENSGALG00000016293	down
gga-miR-20a-5p	down	ENSGALG00000002507	up	gga-miR-30a-3p	up	ENSGALG00000003584	down	gga-miR-200b-3p	down	ENSGALG00000010363	down	gga-miR-148a-3p	down	ENSGALG00000016014	up	gga-miR-26a-5p	down	ENSGALG00000004860	up	gga-miR-142-5p	up	ENSGALG00000008193	down
gga-miR-20a-5p	down	ENSGALG00000003074	up	gga-miR-30a-3p	up	ENSGALG00000016491	down	gga-miR-200b-3p	down	ENSGALG00000017077	down	gga-miR-148a-3p	down	ENSGALG00000010246	up	gga-miR-26a-5p	down	ENSGALG00000013830	up	gga-miR-142-5p	up	ENSGALG00000017394	down
gga-miR-20a-5p	down	ENSGALG00000026594	up	gga-miR-30a-3p	up	ENSGALG00000014801	down	gga-miR-200b-3p	down	ENSGALG00000008722	down	gga-miR-148a-3p	down	ENSGALG00000003734	up	gga-miR-26a-5p	down	ENSGALG00000016457	up	gga-miR-142-5p	up	ENSGALG00000010158	down
gga-miR-20a-5p	down	ENSGALG00000001802	up	gga-miR-30a-3p	up	ENSGALG00000009700	down	gga-miR-200b-3p	down	ENSGALG00000002277	down	gga-miR-148a-3p	down	ENSGALG00000023066	up	gga-miR-26a-5p	down	ENSGALG00000002734	up	gga-miR-199-5p	up	ENSGALG00000010158	down
gga-miR-20a-5p	down	ENSGALG00000006491	up	gga-miR-30a-3p	up	ENSGALG00000008233	down	gga-miR-200b-3p	down	ENSGALG00000015128	down	gga-miR-148a-3p	down	ENSGALG00000008797	up	gga-miR-26a-5p	down	ENSGALG00000000004	up	gga-miR-199-5p	up	ENSGALG00000028710	down
gga-miR-20a-5p	down	ENSGALG00000009433	up	gga-miR-133b	up	ENSGALG00000025937	down	gga-miR-200b-3p	down	ENSGALG00000005797	down	gga-miR-130b-3p	down	ENSGALG00000001231	up	gga-miR-26a-5p	down	ENSGALG00000008403	up	gga-miR-199-5p	up	ENSGALG00000006560	down
gga-miR-20a-5p	down	ENSGALG00000028318	up	gga-miR-133b	up	ENSGALG00000020084	down	gga-miR-103-3p	down	ENSGALG00000027232	down	gga-miR-130b-3p	down	ENSGALG00000011551	up	gga-miR-26a-5p	down	ENSGALG00000008497	up	gga-miR-29a-3p	up	ENSGALG00000002461	down
gga-miR-20a-5p	down	ENSGALG00000006743	up	gga-miR-133b	up	ENSGALG00000003285	down	gga-miR-103-3p	down	ENSGALG00000015286	down	gga-miR-130b-3p	down	ENSGALG00000001688	up	gga-miR-26a-5p	down	ENSGALG00000011020	up	gga-miR-29a-3p	up	ENSGALG00000016843	down
gga-miR-20a-5p	down	ENSGALG00000006512	up	gga-miR-133b	up	ENSGALG00000014801	down	gga-miR-103-3p	down	ENSGALG00000002277	down	gga-miR-130b-3p	down	ENSGALG00000021040	up	gga-miR-26a-5p	down	ENSGALG00000009700	up	gga-miR-29a-3p	up	ENSGALG00000003923	down
gga-miR-20a-5p	down	ENSGALG00000006346	up	gga-miR-133b	up	ENSGALG00000004037	down	gga-miR-103-3p	down	ENSGALG00000006120	down	gga-miR-130b-3p	down	ENSGALG00000010016	up	gga-miR-26a-5p	down	ENSGALG00000028876	up	gga-miR-29a-3p	up	ENSGALG00000013617	down
gga-miR-20a-5p	down	ENSGALG00000025884	up	gga-miR-133b	up	ENSGALG00000013878	down	gga-miR-103-3p	down	ENSGALG00000015624	down	gga-miR-130b-3p	down	ENSGALG00000025884	up	gga-miR-26a-5p	down	ENSGALG00000002549	up	gga-miR-29a-3p	up	ENSGALG00000027788	down
gga-miR-20a-5p	down	ENSGALG00000007048	up	gga-let-7c-5p	up	ENSGALG00000009700	down	gga-miR-103-3p	down	ENSGALG00000006743	down	gga-miR-130b-3p	down	ENSGALG00000001201	up	gga-miR-30c-5p	down	ENSGALG00000017009	up	gga-miR-29a-3p	up	ENSGALG00000005331	down
gga-miR-23b-3p	up	ENSGALG00000009689	down	gga-let-7c-5p	up	ENSGALG00000011662	down	gga-miR-103-3p	down	ENSGALG00000016400	down	gga-miR-130b-3p	down	ENSGALG00000010014	up	gga-miR-30c-5p	down	ENSGALG00000008497	up	gga-miR-29a-3p	up	ENSGALG00000009641	down
gga-miR-23b-3p	up	ENSGALG00000009400	down	gga-let-7c-5p	up	ENSGALG00000009641	down	gga-miR-103-3p	down	ENSGALG00000005204	down	gga-miR-130b-3p	down	ENSGALG00000001317	up	gga-miR-30c-5p	down	ENSGALG00000004122	up	gga-miR-29a-3p	up	ENSGALG00000007582	down
gga-miR-23b-3p	up	ENSGALG00000021139	down	gga-let-7c-5p	up	ENSGALG00000027874	down	gga-miR-103-3p	down	ENSGALG00000008593	down	gga-miR-130b-3p	down	ENSGALG00000009959	up	gga-miR-30c-5p	down	ENSGALG00000007669	up	gga-miR-29a-3p	up	ENSGALG00000005974	down
gga-miR-23b-3p	up	ENSGALG00000010259	down	gga-let-7c-5p	up	ENSGALG00000015128	down	gga-miR-103-3p	down	ENSGALG00000008845	down	gga-miR-130b-3p	down	ENSGALG00000006020	up	gga-miR-30c-5p	down	ENSGALG00000002734	up	gga-miR-29a-3p	up	ENSGALG00000017394	down
gga-miR-23b-3p	up	ENSGALG00000006728	down	gga-let-7c-5p	up	ENSGALG00000023435	down	gga-miR-20b-5p	down	ENSGALG00000016400	down	gga-miR-130b-3p	down	ENSGALG00000010826	up	gga-miR-30c-5p	down	ENSGALG00000004860	up	gga-miR-29a-3p	up	ENSGALG00000010818	down
gga-miR-23b-3p	up	ENSGALG00000009700	down	gga-let-7c-5p	up	ENSGALG00000010961	down	gga-miR-20b-5p	down	ENSGALG00000006491	down	gga-miR-130b-3p	down	ENSGALG00000006512	up	gga-miR-30c-5p	down	ENSGALG00000007752	up	gga-miR-30e-3p	up	ENSGALG00000007748	down
gga-miR-23b-3p	up	ENSGALG00000020084	down	gga-let-7c-5p	up	ENSGALG00000008148	down	gga-miR-20b-5p	down	ENSGALG00000028318	down	gga-miR-130b-3p	down	ENSGALG00000010976	up	gga-miR-30c-5p	down	ENSGALG00000012830	up	gga-miR-30e-3p	up	ENSGALG00000004274	down
gga-miR-23b-3p	up	ENSGALG00000000667	down	gga-miR-92-3p	up	ENSGALG00000009844	down	gga-miR-20b-5p	down	ENSGALG00000004161	down	gga-miR-130b-3p	down	ENSGALG00000017009	up	gga-miR-30c-5p	down	ENSGALG00000027963	up	gga-miR-30e-3p	up	ENSGALG00000017394	down
gga-miR-23b-3p	up	ENSGALG00000009241	down	gga-miR-92-3p	up	ENSGALG00000016797	down	gga-miR-20b-5p	down	ENSGALG00000008722	down	gga-miR-130b-3p	down	ENSGALG00000026971	up	gga-miR-30c-5p	down	ENSGALG00000021572	up	gga-miR-140-3p	up	ENSGALG00000009179	down
gga-miR-21-5p	up	ENSGALG00000000667	down	gga-miR-92-3p	up	ENSGALG00000009700	down	gga-miR-20b-5p	down	ENSGALG00000006743	down	gga-miR-130b-3p	down	ENSGALG00000005074	up	gga-miR-30c-5p	down	ENSGALG00000012538	up	gga-miR-140-3p	up	ENSGALG00000004812	down
gga-miR-21-5p	up	ENSGALG00000009700	down	gga-miR-92-3p	up	ENSGALG00000007768	down	gga-miR-20b-5p	down	ENSGALG00000016442	down	gga-miR-130b-3p	down	ENSGALG00000011254	up	gga-miR-30c-5p	down	ENSGALG00000005140	up	gga-miR-140-3p	up	ENSGALG00000004184	down
gga-miR-21-5p	up	ENSGALG00000000573	down	gga-miR-92-3p	up	ENSGALG00000020084	down	gga-miR-20b-5p	down	ENSGALG00000003584	down	gga-miR-130b-3p	down	ENSGALG00000010678	up	gga-miR-30c-5p	down	ENSGALG00000016485	up	gga-miR-140-3p	up	ENSGALG00000013907	down
gga-miR-21-5p	up	ENSGALG00000009400	down	gga-miR-92-3p	up	ENSGALG00000015286	down	gga-miR-126-5p	down	ENSGALG00000003438	down	gga-miR-130b-3p	down	ENSGALG00000007082	up	gga-miR-365-3p	down	ENSGALG00000013830	up	gga-miR-140-3p	up	ENSGALG00000007582	down
gga-miR-133a-5p	up	ENSGALG00000009689	down	gga-miR-92-3p	up	ENSGALG00000012260	down	gga-miR-126-5p	down	ENSGALG00000002277	down	gga-miR-130b-3p	down	ENSGALG00000026661	up	gga-miR-365-3p	down	ENSGALG00000027864	up	gga-miR-218-5p	up	ENSGALG00000006334	down
gga-miR-133a-5p	up	ENSGALG00000000573	down	gga-miR-92-3p	up	ENSGALG00000027874	down	gga-miR-24-3p	down	ENSGALG00000009901	down	gga-miR-130b-3p	down	ENSGALG00000026594	up	gga-miR-365-3p	down	ENSGALG00000005999	up	gga-miR-218-5p	up	ENSGALG00000023881	down
gga-miR-27b-3p	up	ENSGALG00000027483	down	gga-miR-92-3p	up	ENSGALG00000009641	down	gga-miR-24-3p	down	ENSGALG00000025842	down	gga-miR-130b-3p	down	ENSGALG00000009790	up	gga-miR-365-3p	down	ENSGALG00000021572	up	gga-miR-218-5p	up	ENSGALG00000007748	down
gga-miR-27b-3p	up	ENSGALG00000011291	down	gga-miR-92-3p	up	ENSGALG00000017179	down	gga-miR-24-3p	down	ENSGALG00000000919	down	gga-miR-130b-3p	down	ENSGALG00000021572	up	gga-miR-365-3p	down	ENSGALG00000023772	up	gga-miR-218-5p	up	ENSGALG00000008193	down
gga-miR-27b-3p	up	ENSGALG00000009400	down	gga-miR-92-3p	up	ENSGALG00000010628	down	gga-miR-24-3p	down	ENSGALG00000015286	down	gga-miR-130b-3p	down	ENSGALG00000016791	up	gga-miR-365-3p	down	ENSGALG00000020528	up	gga-miR-218-5p	up	ENSGALG00000009179	down
gga-miR-27b-3p	up	ENSGALG00000013878	down	gga-miR-92-3p	up	ENSGALG00000029006	down	gga-miR-24-3p	down	ENSGALG00000006608	down	gga-miR-130b-3p	down	ENSGALG00000016497	up	gga-miR-365-3p	down	ENSGALG00000013971	up	gga-miR-218-5p	up	ENSGALG00000016843	down
gga-miR-27b-3p	up	ENSGALG00000028560	down	gga-miR-92-3p	up	ENSGALG00000004897	down	gga-miR-16c-5p	down	ENSGALG00000007300	down	gga-miR-130b-3p	down	ENSGALG00000011423	up	gga-miR-365-3p	down	ENSGALG00000005701	up	gga-miR-218-5p	up	ENSGALG00000005253	down
gga-miR-27b-3p	up	ENSGALG00000003435	down	gga-miR-146c-5p	up	ENSGALG00000003285	down	gga-miR-16c-5p	down	ENSGALG00000006491	down	gga-miR-130b-3p	down	ENSGALG00000006502	up	gga-miR-365-3p	down	ENSGALG00000017181	up	gga-miR-103-3p	up	ENSGALG00000012111	down
gga-miR-27b-3p	up	ENSGALG00000016884	down	gga-miR-146c-5p	up	ENSGALG00000005797	down	gga-miR-16c-5p	down	ENSGALG00000027232	down	gga-miR-130b-3p	down	ENSGALG00000012272	up	gga-miR-365-3p	down	ENSGALG00000026373	up	gga-miR-103-3p	up	ENSGALG00000015573	down
gga-miR-34a-5p	up	ENSGALG00000001620	down	gga-miR-146c-5p	up	ENSGALG00000012802	down	gga-miR-16c-5p	down	ENSGALG00000025842	down	gga-miR-130b-3p	down	ENSGALG00000004684	up	gga-miR-454-3p	down	ENSGALG00000010976	up	gga-miR-103-3p	up	ENSGALG00000017394	down
gga-miR-34a-5p	up	ENSGALG00000000573	down	gga-miR-146c-5p	up	ENSGALG00000006560	down	gga-miR-16c-5p	down	ENSGALG00000007373	down	gga-miR-130b-3p	down	ENSGALG00000008797	up	gga-miR-454-3p	down	ENSGALG00000001231	up	gga-miR-103-3p	up	ENSGALG00000003015	down
gga-miR-34a-5p	up	ENSGALG00000009700	down	gga-miR-146c-5p	up	ENSGALG00000008298	down	gga-miR-16c-5p	down	ENSGALG00000015286	down	gga-miR-130b-3p	down	ENSGALG00000001750	up	gga-miR-454-3p	down	ENSGALG00000011423	up	gga-miR-103-3p	up	ENSGALG00000028710	down
gga-miR-34a-5p	up	ENSGALG00000000785	down	gga-miR-27b-3p	up	ENSGALG00000025937	down	gga-miR-16c-5p	down	ENSGALG00000004037	down	gga-miR-130b-3p	down	ENSGALG00000010185	up	gga-miR-454-3p	down	ENSGALG00000006809	up	gga-miR-223	up	ENSGALG00000014908	down
gga-miR-34a-5p	up	ENSGALG00000004503	down	gga-miR-27b-3p	up	ENSGALG00000021213	down	gga-miR-16c-5p	down	ENSGALG00000009988	down	gga-miR-130b-3p	down	ENSGALG00000003734	up	gga-miR-454-3p	down	ENSGALG00000012350	up	gga-miR-223	up	ENSGALG00000025862	down
gga-miR-34a-5p	up	ENSGALG00000009400	down	gga-miR-27b-3p	up	ENSGALG00000010343	down	gga-miR-16c-5p	down	ENSGALG00000026970	down	gga-miR-130b-3p	down	ENSGALG00000023066	up	gga-miR-454-3p	down	ENSGALG00000005999	up	gga-miR-458b-5p	up	ENSGALG00000004812	down
gga-miR-34a-5p	up	ENSGALG00000010961	down	gga-miR-27b-3p	up	ENSGALG00000010674	down	gga-miR-16c-5p	down	ENSGALG00000002277	down	gga-miR-130b-3p	down	ENSGALG00000000408	up	gga-miR-454-3p	down	ENSGALG00000003734	up	gga-miR-458b-5p	up	ENSGALG00000003015	down
gga-miR-34a-5p	up	ENSGALG00000008040	down	gga-miR-27b-3p	up	ENSGALG00000013640	down	gga-miR-16c-5p	down	ENSGALG00000006689	down	gga-miR-130b-3p	down	ENSGALG00000003392	up	gga-miR-454-3p	down	ENSGALG00000007780	up	gga-miR-458b-5p	up	ENSGALG00000009732	down
gga-miR-34a-5p	up	ENSGALG00000005204	down	gga-miR-27b-3p	up	ENSGALG00000012260	down	gga-miR-16c-5p	down	ENSGALG00000006743	down	gga-miR-130b-3p	down	ENSGALG00000001633	up	gga-miR-454-3p	down	ENSGALG00000015780	up	gga-miR-458b-5p	up	ENSGALG00000007582	down
gga-miR-34a-5p	up	ENSGALG00000011291	down	gga-miR-27b-3p	up	ENSGALG00000009748	down	gga-miR-16c-5p	down	ENSGALG00000028318	down	gga-miR-130b-3p	down	ENSGALG00000017358	up	gga-miR-454-3p	down	ENSGALG00000009959	up	gga-miR-22-3p	up	ENSGALG00000013907	down
gga-miR-205a	up	ENSGALG00000006728	down	gga-miR-27b-3p	up	ENSGALG00000008536	down	gga-miR-16c-5p	down	ENSGALG00000015297	down	gga-miR-130b-3p	down	ENSGALG00000026445	up	gga-miR-454-3p	down	ENSGALG00000005074	up	gga-miR-22-3p	up	ENSGALG00000000242	down
gga-miR-205a	up	ENSGALG00000000573	down	gga-miR-27b-3p	up	ENSGALG00000002125	down	gga-miR-16c-5p	down	ENSGALG00000014182	down	gga-miR-130b-3p	down	ENSGALG00000011794	up	gga-miR-454-3p	down	ENSGALG00000000004	up	gga-miR-22-3p	up	ENSGALG00000008473	down
gga-miR-205a	up	ENSGALG00000009400	down	gga-miR-27b-3p	up	ENSGALG00000028560	down	gga-miR-16c-5p	down	ENSGALG00000009748	down	gga-miR-130b-3p	down	ENSGALG00000012782	up	gga-miR-454-3p	down	ENSGALG00000006520	up	gga-miR-29c-3p	up	ENSGALG00000005331	down
gga-miR-205a	up	ENSGALG00000020084	down	gga-miR-27b-3p	up	ENSGALG00000012160	down	gga-miR-16c-5p	down	ENSGALG00000016400	down	gga-miR-130b-3p	down	ENSGALG00000017394	up	gga-miR-454-3p	down	ENSGALG00000011254	up	gga-miR-29c-3p	up	ENSGALG00000009641	down
gga-miR-205a	up	ENSGALG00000009689	down	gga-miR-27b-3p	up	ENSGALG00000023435	down	gga-miR-16c-5p	down	ENSGALG00000000919	down	gga-miR-130b-3p	down	ENSGALG00000015185	up	gga-miR-454-3p	down	ENSGALG00000021572	up	gga-miR-29c-3p	up	ENSGALG00000002461	down
gga-miR-101-3p	up	ENSGALG00000016708	down	gga-miR-27b-3p	up	ENSGALG00000013878	down	gga-miR-16c-5p	down	ENSGALG00000005204	down	gga-miR-130b-3p	down	ENSGALG00000000004	up	gga-miR-454-3p	down	ENSGALG00000009314	up	gga-miR-29c-3p	up	ENSGALG00000016843	down
gga-miR-101-3p	up	ENSGALG00000006728	down	gga-miR-27b-3p	up	ENSGALG00000007768	down	gga-miR-16c-5p	down	ENSGALG00000011740	down	gga-miR-130b-3p	down	ENSGALG00000015780	up	gga-miR-454-3p	down	ENSGALG00000011551	up	gga-miR-29c-3p	up	ENSGALG00000003923	down
gga-miR-101-3p	up	ENSGALG00000009689	down	gga-miR-27b-3p	up	ENSGALG00000006110	down	gga-miR-181b-5p	down	ENSGALG00000015624	down	gga-miR-130b-3p	down	ENSGALG00000011655	up	gga-miR-454-3p	down	ENSGALG00000026661	up	gga-miR-29c-3p	up	ENSGALG00000013617	down
gga-miR-101-3p	up	ENSGALG00000016651	down	gga-miR-27b-3p	up	ENSGALG00000001616	down	gga-miR-181b-5p	down	ENSGALG00000015935	down	gga-miR-130b-3p	down	ENSGALG00000012170	up	gga-miR-454-3p	down	ENSGALG00000005140	up	gga-miR-29c-3p	up	ENSGALG00000027788	down
gga-miR-101-3p	up	ENSGALG00000007669	down	gga-miR-27b-3p	up	ENSGALG00000003435	down	gga-miR-181b-5p	down	ENSGALG00000023435	down	gga-miR-130b-3p	down	ENSGALG00000008399	up	gga-miR-454-3p	down	ENSGALG00000000667	up	gga-miR-29c-3p	up	ENSGALG00000017394	down
gga-miR-101-3p	up	ENSGALG00000003205	down	gga-miR-205a	up	ENSGALG00000010628	down	gga-miR-181b-5p	down	ENSGALG00000007077	down	gga-miR-130b-3p	down	ENSGALG00000005522	up	gga-miR-454-3p	down	ENSGALG00000017009	up	gga-miR-29c-3p	up	ENSGALG00000010818	down
gga-miR-199-5p	up	ENSGALG00000009400	down	gga-miR-205a	up	ENSGALG00000020084	down	gga-miR-181b-5p	down	ENSGALG00000016400	down	gga-miR-130b-3p	down	ENSGALG00000002967	up	gga-miR-7b	down	ENSGALG00000011094	up	gga-miR-29c-3p	up	ENSGALG00000007582	down
gga-miR-199-5p	up	ENSGALG00000020084	down	gga-miR-205a	up	ENSGALG00000017179	down	gga-miR-181b-5p	down	ENSGALG00000009700	down	gga-miR-130b-3p	down	ENSGALG00000009314	up	gga-miR-7b	down	ENSGALG00000008403	up	gga-miR-29c-3p	up	ENSGALG00000005974	down
gga-miR-199-5p	up	ENSGALG00000016440	down	gga-miR-205a	up	ENSGALG00000006728	down	gga-miR-181b-5p	down	ENSGALG00000007300	down	gga-miR-130b-3p	down	ENSGALG00000009056	up	gga-miR-7b	down	ENSGALG00000008497	up	gga-miR-21-5p	up	ENSGALG00000010158	down
gga-miR-181a-3p	up	ENSGALG00000000573	down	gga-miR-205a	up	ENSGALG00000026793	down	gga-miR-181b-5p	down	ENSGALG00000009601	down	gga-miR-130b-3p	down	ENSGALG00000007439	up	gga-miR-7b	down	ENSGALG00000002588	up	gga-miR-21-5p	up	ENSGALG00000006346	down
gga-miR-133a-3p	up	ENSGALG00000009689	down	gga-miR-30b-5p	up	ENSGALG00000010433	down	gga-miR-181b-5p	down	ENSGALG00000009748	down	gga-miR-130b-3p	down	ENSGALG00000015428	up	gga-miR-7b	down	ENSGALG00000006809	up	gga-miR-30b-5p	up	ENSGALG00000005974	down
gga-miR-133a-3p	up	ENSGALG00000009400	down	gga-miR-30b-5p	up	ENSGALG00000017179	down	gga-miR-148a-3p	down	ENSGALG00000006120	down	gga-miR-200a-3p	down	ENSGALG00000006120	up	gga-miR-7b	down	ENSGALG00000013546	up	gga-miR-30b-5p	up	ENSGALG00000006560	down
gga-miR-133a-3p	up	ENSGALG00000020084	down	gga-miR-30b-5p	up	ENSGALG00000007669	down	gga-miR-148a-3p	down	ENSGALG00000003512	down	gga-miR-200a-3p	down	ENSGALG00000011655	up	gga-miR-7b	down	ENSGALG00000008314	up	gga-miR-30b-5p	up	ENSGALG00000014908	down
gga-miR-133a-3p	up	ENSGALG00000013878	down	gga-miR-30b-5p	up	ENSGALG00000004195	down	gga-miR-148a-3p	down	ENSGALG00000001616	down	gga-miR-200a-3p	down	ENSGALG00000020922	up	gga-miR-7b	down	ENSGALG00000011254	up	gga-miR-133b	up	ENSGALG00000014490	down
gga-miR-142-5p	up	ENSGALG00000000573	down	gga-miR-30b-5p	up	ENSGALG00000009844	down	gga-miR-148a-3p	down	ENSGALG00000006608	down	gga-miR-200a-3p	down	ENSGALG00000009842	up	gga-miR-92-3p	down	ENSGALG00000016014	up	gga-miR-133b	up	ENSGALG00000006547	down
gga-miR-142-5p	up	ENSGALG00000010259	down	gga-miR-30b-5p	up	ENSGALG00000004037	down	gga-miR-148a-3p	down	ENSGALG00000025842	down	gga-miR-200a-3p	down	ENSGALG00000016271	up	gga-miR-92-3p	down	ENSGALG00000005550	up	gga-miR-133b	up	ENSGALG00000003923	down
gga-miR-92-3p	up	ENSGALG00000016797	down	gga-miR-30b-5p	up	ENSGALG00000023435	down	gga-miR-148a-3p	down	ENSGALG00000004129	down	gga-miR-200a-3p	down	ENSGALG00000002705	up	gga-miR-92-3p	down	ENSGALG00000007364	up	gga-let-7i	up	ENSGALG00000009641	down
gga-miR-92-3p	up	ENSGALG00000001109	down	gga-miR-30b-5p	up	ENSGALG00000006560	down	gga-miR-148a-3p	down	ENSGALG00000007300	down	gga-miR-200a-3p	down	ENSGALG00000005522	up	gga-miR-92-3p	down	ENSGALG00000026661	up	gga-let-7i	up	ENSGALG00000008473	down
gga-miR-92-3p	up	ENSGALG00000009700	down	gga-miR-199-3p	up	ENSGALG00000012260	down	gga-miR-148a-3p	down	ENSGALG00000011592	down	gga-miR-200a-3p	down	ENSGALG00000027096	up	gga-miR-92-3p	down	ENSGALG00000005999	up	gga-miR-140-5p	up	ENSGALG00000013929	down
gga-miR-92-3p	up	ENSGALG00000009689	down	gga-miR-199-3p	up	ENSGALG00000013640	down	gga-miR-148a-3p	down	ENSGALG00000006491	down	gga-miR-200a-3p	down	ENSGALG00000026313	up	gga-miR-92-3p	down	ENSGALG00000011957	up	gga-miR-140-5p	up	ENSGALG00000010818	down
gga-miR-92-3p	up	ENSGALG00000027874	down	gga-miR-199-3p	up	ENSGALG00000007768	down	gga-miR-181a-5p	down	ENSGALG00000009700	down	gga-miR-200a-3p	down	ENSGALG00000007752	up	gga-miR-92-3p	down	ENSGALG00000009450	up	gga-miR-140-5p	up	ENSGALG00000009641	down
gga-miR-92-3p	up	ENSGALG00000020084	down	gga-miR-199-3p	up	ENSGALG00000026793	down	gga-miR-181a-5p	down	ENSGALG00000016400	down	gga-miR-200a-3p	down	ENSGALG00000011620	up	gga-miR-92-3p	down	ENSGALG00000004869	up	gga-miR-30e-5p	up	ENSGALG00000005974	down
gga-miR-92-3p	up	ENSGALG00000009844	down	gga-miR-199-3p	up	ENSGALG00000016536	down	gga-miR-181a-5p	down	ENSGALG00000007300	down	gga-miR-200a-3p	down	ENSGALG00000009433	up	gga-miR-92-3p	down	ENSGALG00000009700	up	gga-miR-30e-5p	up	ENSGALG00000006560	down
gga-miR-122-5p	up	ENSGALG00000009689	down	gga-miR-199-3p	up	ENSGALG00000009748	down	gga-miR-181a-5p	down	ENSGALG00000009748	down	gga-miR-200a-3p	down	ENSGALG00000009056	up	gga-miR-92-3p	down	ENSGALG00000006352	up	gga-miR-30e-5p	up	ENSGALG00000014908	down
gga-miR-122-5p	up	ENSGALG00000012973	down	gga-miR-199-3p	up	ENSGALG00000010628	down	gga-miR-181a-5p	down	ENSGALG00000009601	down	gga-miR-200a-3p	down	ENSGALG00000007439	up	gga-miR-92-3p	down	ENSGALG00000011237	up	gga-miR-128-3p	up	ENSGALG00000012111	down
gga-miR-122-5p	up	ENSGALG00000000511	down	gga-miR-199-3p	up	ENSGALG00000016584	down	gga-miR-181a-5p	down	ENSGALG00000015624	down	gga-miR-200a-3p	down	ENSGALG00000004869	up	gga-miR-92-3p	down	ENSGALG00000027874	up	gga-miR-128-3p	up	ENSGALG00000004812	down
gga-miR-365b-5p	up	ENSGALG00000010961	down	gga-miR-199-3p	up	ENSGALG00000008148	down	gga-miR-181a-5p	down	ENSGALG00000015935	down	gga-miR-200a-3p	down	ENSGALG00000001802	up	gga-miR-92-3p	down	ENSGALG00000006520	up	gga-miR-128-3p	up	ENSGALG00000008473	down
gga-miR-365b-5p	up	ENSGALG00000009400	down	gga-miR-199-3p	up	ENSGALG00000013177	down	gga-miR-181a-5p	down	ENSGALG00000015233	down	gga-miR-200a-3p	down	ENSGALG00000015428	up	gga-miR-92-3p	down	ENSGALG00000005551	up	gga-miR-128-3p	up	ENSGALG00000003578	down
gga-miR-30a-5p	up	ENSGALG00000010433	down	gga-miR-133a-5p	up	ENSGALG00000026793	down	gga-miR-181a-5p	down	ENSGALG00000023435	down	gga-miR-200a-3p	down	ENSGALG00000014426	up	gga-miR-92-3p	down	ENSGALG00000003939	up	gga-miR-128-3p	up	ENSGALG00000004184	down
gga-miR-30a-5p	up	ENSGALG00000009844	down	gga-miR-133a-5p	up	ENSGALG00000027232	down	gga-miR-181a-5p	down	ENSGALG00000007077	down	gga-miR-200a-3p	down	ENSGALG00000001021	up	gga-miR-92-3p	down	ENSGALG00000010535	up	gga-miR-128-3p	up	ENSGALG00000025862	down
gga-miR-30a-5p	up	ENSGALG00000010769	down	gga-miR-133a-5p	up	ENSGALG00000012802	down	gga-miR-30a-5p	down	ENSGALG00000015297	down	gga-miR-200a-3p	down	ENSGALG00000019397	up	gga-miR-99a-5p	down	ENSGALG00000005171	up	gga-miR-128-3p	up	ENSGALG00000005974	down
gga-miR-133b	up	ENSGALG00000009689	down	gga-miR-125b-5p	up	ENSGALG00000009700	down	gga-miR-30a-5p	down	ENSGALG00000023435	down	gga-miR-200a-3p	down	ENSGALG00000001118	up	gga-miR-99a-5p	down	ENSGALG00000003734	up	gga-miR-128-3p	up	ENSGALG00000013907	down
gga-miR-133b	up	ENSGALG00000020084	down	gga-miR-125b-5p	up	ENSGALG00000000608	down	gga-miR-30a-5p	down	ENSGALG00000004037	down	gga-miR-200a-3p	down	ENSGALG00000013981	up	gga-miR-99a-5p	down	ENSGALG00000016457	up	gga-miR-128-3p	up	ENSGALG00000014490	down
gga-miR-133b	up	ENSGALG00000013878	down	gga-miR-125b-5p	up	ENSGALG00000011740	down	gga-miR-30a-5p	down	ENSGALG00000009844	down	gga-miR-200a-3p	down	ENSGALG00000012272	up	gga-miR-99a-5p	down	ENSGALG00000004058	up	gga-miR-128-3p	up	ENSGALG00000008193	down
gga-miR-133b	up	ENSGALG00000009400	down	gga-miR-125b-5p	up	ENSGALG00000015286	down	gga-miR-30e-5p	down	ENSGALG00000009844	down	gga-miR-200a-3p	down	ENSGALG00000005782	up	gga-miR-101-3p	up	ENSGALG00000017191	down	gga-miR-17-5p	up	ENSGALG00000015573	down
gga-miR-30b-5p	up	ENSGALG00000009844	down	gga-miR-125b-5p	up	ENSGALG00000009748	down	gga-miR-30e-5p	down	ENSGALG00000023435	down	gga-miR-200a-3p	down	ENSGALG00000006947	up	gga-miR-101-3p	up	ENSGALG00000016584	down	gga-miR-17-5p	up	ENSGALG00000005974	down
gga-miR-30b-5p	up	ENSGALG00000007669	down	gga-miR-125b-5p	up	ENSGALG00000014387	down	gga-miR-30e-5p	down	ENSGALG00000015297	down	gga-miR-200a-3p	down	ENSGALG00000003734	up	gga-miR-101-3p	up	ENSGALG00000013617	down	gga-miR-17-5p	up	ENSGALG00000025862	down
gga-miR-30b-5p	up	ENSGALG00000010433	down	gga-miR-125b-5p	up	ENSGALG00000010259	down	gga-miR-181a-3p	down	ENSGALG00000002277	down	gga-miR-200a-3p	down	ENSGALG00000005378	up	gga-miR-101-3p	up	ENSGALG00000006346	down	gga-miR-17-5p	up	ENSGALG00000028710	down
gga-miR-30b-5p	up	ENSGALG00000010769	down	gga-miR-125b-5p	up	ENSGALG00000006037	down	gga-miR-27b-3p	down	ENSGALG00000013624	down	gga-miR-200a-3p	down	ENSGALG00000003126	up	gga-miR-101-3p	up	ENSGALG00000003578	down	gga-miR-17-5p	up	ENSGALG00000016499	down
gga-let-7c-5p	up	ENSGALG00000027874	down	gga-miR-125b-5p	up	ENSGALG00000025937	down	gga-miR-27b-3p	down	ENSGALG00000007373	down	gga-miR-200a-3p	down	ENSGALG00000010246	up	gga-miR-101-3p	up	ENSGALG00000015193	down	gga-miR-17-5p	up	ENSGALG00000006346	down
gga-let-7c-5p	up	ENSGALG00000009700	down	gga-miR-125b-5p	up	ENSGALG00000011149	down	gga-miR-27b-3p	down	ENSGALG00000025842	down	gga-miR-200a-3p	down	ENSGALG00000026445	up	gga-miR-101-3p	up	ENSGALG00000012613	down	gga-miR-17-5p	up	ENSGALG00000008473	down
gga-let-7c-5p	up	ENSGALG00000008148	down	gga-miR-125b-5p	up	ENSGALG00000010343	down	gga-miR-27b-3p	down	ENSGALG00000012160	down	gga-miR-200a-3p	down	ENSGALG00000017358	up	gga-miR-101-3p	up	ENSGALG00000013177	down	gga-miR-133a-3p	down	ENSGALG00000006547	down
gga-let-7c-5p	up	ENSGALG00000010961	down	gga-miR-365b-5p	up	ENSGALG00000008095	down	gga-miR-27b-3p	down	ENSGALG00000008722	down	gga-miR-200a-3p	down	ENSGALG00000006460	up	gga-miR-101-3p	up	ENSGALG00000029072	down	gga-miR-133a-3p	down	ENSGALG00000003923	down
gga-let-7c-5p	up	ENSGALG00000011533	down	gga-miR-365b-5p	up	ENSGALG00000006350	down	gga-miR-27b-3p	down	ENSGALG00000006110	down	gga-miR-200a-3p	down	ENSGALG00000016014	up	gga-miR-101-3p	up	ENSGALG00000020488	down	gga-miR-133a-3p	down	ENSGALG00000014490	down
gga-miR-125b-5p	up	ENSGALG00000009689	down	gga-miR-365b-5p	up	ENSGALG00000008701	down	gga-miR-27b-3p	down	ENSGALG00000023435	down	gga-miR-200a-3p	down	ENSGALG00000013624	up	gga-miR-101-3p	up	ENSGALG00000003580	down	gga-let-7c-5p	down	ENSGALG00000009641	down
gga-miR-125b-5p	up	ENSGALG00000011149	down	gga-miR-365b-5p	up	ENSGALG00000010961	down	gga-miR-27b-3p	down	ENSGALG00000008076	down	gga-miR-200a-3p	down	ENSGALG00000007291	up	gga-miR-101-3p	up	ENSGALG00000009732	down	gga-let-7c-5p	down	ENSGALG00000008473	down
gga-miR-125b-5p	up	ENSGALG00000000608	down	gga-miR-365b-5p	up	ENSGALG00000016142	down	gga-miR-27b-3p	down	ENSGALG00000016400	down	gga-miR-200a-3p	down	ENSGALG00000003248	up	gga-miR-133a-3p	up	ENSGALG00000004121	down	gga-miR-365-3p	down	ENSGALG00000005253	down
gga-miR-125b-5p	up	ENSGALG00000009400	down	gga-miR-365b-5p	up	ENSGALG00000003285	down	gga-miR-27b-3p	down	ENSGALG00000009748	down	gga-miR-200a-3p	down	ENSGALG00000010826	up	gga-miR-133a-3p	up	ENSGALG00000007300	down	gga-miR-365-3p	down	ENSGALG00000013929	down
gga-miR-125b-5p	up	ENSGALG00000000785	down	gga-miR-7b	down	ENSGALG00000006728	down	gga-miR-27b-3p	down	ENSGALG00000008306	down	gga-miR-200a-3p	down	ENSGALG00000005551	up	gga-miR-133a-3p	up	ENSGALG00000003923	down	gga-let-7k-5p	down	ENSGALG00000008473	down
gga-miR-125b-5p	up	ENSGALG00000010259	down	gga-miR-7b	down	ENSGALG00000014801	down	gga-miR-27b-3p	down	ENSGALG00000002125	down	gga-miR-200a-3p	down	ENSGALG00000007810	up	gga-miR-133a-3p	up	ENSGALG00000014490	down	gga-let-7k-5p	down	ENSGALG00000009641	down
gga-miR-125b-5p	up	ENSGALG00000009700	down	gga-miR-7b	down	ENSGALG00000012260	down	gga-miR-27b-3p	down	ENSGALG00000001616	down	gga-miR-200a-3p	down	ENSGALG00000010576	up	gga-miR-133a-3p	up	ENSGALG00000005554	down	gga-let-7b	down	ENSGALG00000008473	down
gga-miR-125b-5p	up	ENSGALG00000000573	down	gga-miR-7b	down	ENSGALG00000015286	down	gga-miR-206	down	ENSGALG00000008076	down	gga-miR-200a-3p	down	ENSGALG00000023189	up	gga-miR-133c-3p	up	ENSGALG00000005554	down	gga-let-7b	down	ENSGALG00000009641	down
gga-miR-181a-5p	up	ENSGALG00000006728	down	gga-miR-7b	down	ENSGALG00000004195	down	gga-miR-206	down	ENSGALG00000008584	down	gga-miR-200a-3p	down	ENSGALG00000013546	up	gga-miR-133c-3p	up	ENSGALG00000007300	down	gga-miR-7	down	ENSGALG00000005331	down
gga-miR-181a-5p	up	ENSGALG00000008298	down	gga-miR-7b	down	ENSGALG00000009601	down	gga-miR-206	down	ENSGALG00000009268	down	gga-miR-200a-3p	down	ENSGALG00000017009	up	gga-miR-133c-3p	up	ENSGALG00000003923	down	gga-miR-7	down	ENSGALG00000023904	down
gga-miR-181a-5p	up	ENSGALG00000000573	down	gga-miR-7b	down	ENSGALG00000020084	down	gga-miR-206	down	ENSGALG00000008551	down	gga-miR-200a-3p	down	ENSGALG00000002841	up	gga-miR-133c-3p	up	ENSGALG00000014490	down	gga-miR-7	down	ENSGALG00000005253	down
gga-miR-181a-5p	up	ENSGALG00000009700	down	gga-miR-7b	down	ENSGALG00000027232	down	gga-let-7i	down	ENSGALG00000008076	down	gga-miR-200a-3p	down	ENSGALG00000005796	up	gga-miR-133c-3p	up	ENSGALG00000004121	down	gga-miR-26a-5p	down	ENSGALG00000009641	down
gga-miR-181a-5p	up	ENSGALG00000009689	down	gga-miR-218-5p	down	ENSGALG00000016440	down	gga-let-7i	down	ENSGALG00000023435	down	gga-miR-200a-3p	down	ENSGALG00000008771	up	gga-miR-140-3p	up	ENSGALG00000012377	down	gga-miR-133c-3p	down	ENSGALG00000003923	down
gga-miR-181a-5p	up	ENSGALG00000010961	down	gga-miR-218-5p	down	ENSGALG00000008233	down	gga-let-7i	down	ENSGALG00000015128	down	gga-miR-200a-3p	down	ENSGALG00000007048	up	gga-miR-140-3p	up	ENSGALG00000004184	down	gga-miR-133c-3p	down	ENSGALG00000006547	down
gga-miR-181a-5p	up	ENSGALG00000009400	down	gga-miR-218-5p	down	ENSGALG00000020084	down	gga-let-7i	down	ENSGALG00000025842	down	gga-miR-200a-3p	down	ENSGALG00000026594	up	gga-miR-140-3p	up	ENSGALG00000007373	down	gga-miR-133c-3p	down	ENSGALG00000014490	down
gga-miR-181a-5p	up	ENSGALG00000027874	down	gga-miR-218-5p	down	ENSGALG00000007669	down	gga-let-7i	down	ENSGALG00000009700	down	gga-miR-200a-3p	down	ENSGALG00000001231	up	gga-miR-140-3p	up	ENSGALG00000016893	down	gga-miR-1a-3p	down	ENSGALG00000005974	down
gga-miR-181a-5p	up	ENSGALG00000009654	down	gga-miR-218-5p	down	ENSGALG00000017179	down	gga-miR-21-5p	down	ENSGALG00000009700	down	gga-miR-200a-3p	down	ENSGALG00000002734	up	gga-miR-140-3p	up	ENSGALG00000008539	down	gga-let-7a-5p	down	ENSGALG00000009641	down
gga-miR-125b-3p	up	ENSGALG00000009400	down	gga-miR-218-5p	down	ENSGALG00000010628	down	gga-miR-23b-3p	down	ENSGALG00000015297	down	gga-miR-200a-3p	down	ENSGALG00000011551	up	gga-miR-140-3p	up	ENSGALG00000015193	down	gga-let-7a-5p	down	ENSGALG00000008473	down
gga-miR-125b-3p	up	ENSGALG00000013878	down	gga-miR-122-5p	down	ENSGALG00000012018	down	gga-miR-23b-3p	down	ENSGALG00000009601	down	gga-miR-200a-3p	down	ENSGALG00000010083	up	gga-miR-140-3p	up	ENSGALG00000011801	down	gga-miR-30d	down	ENSGALG00000005974	down
gga-miR-125b-3p	up	ENSGALG00000000573	down	gga-miR-122-5p	down	ENSGALG00000000511	down	gga-miR-23b-3p	down	ENSGALG00000009700	down	gga-miR-200a-3p	down	ENSGALG00000001688	up	gga-miR-140-3p	up	ENSGALG00000007582	down	gga-miR-30d	down	ENSGALG00000006560	down
gga-miR-221-3p	up	ENSGALG00000010769	down	gga-miR-122-5p	down	ENSGALG00000003285	down	gga-miR-23b-3p	down	ENSGALG00000016400	down	gga-miR-200a-3p	down	ENSGALG00000021040	up	gga-miR-140-3p	up	ENSGALG00000009179	down	gga-miR-30d	down	ENSGALG00000014908	down
gga-miR-221-3p	up	ENSGALG00000000667	down	gga-miR-454-3p	down	ENSGALG00000013640	down	gga-miR-23b-3p	down	ENSGALG00000007373	down	gga-miR-200a-3p	down	ENSGALG00000004122	up	gga-miR-140-3p	up	ENSGALG00000003580	down	gga-miR-206	down	ENSGALG00000004274	down
gga-miR-221-3p	up	ENSGALG00000009400	down	gga-miR-454-3p	down	ENSGALG00000011662	down	gga-miR-23b-3p	down	ENSGALG00000008076	down	gga-miR-200a-3p	down	ENSGALG00000015297	up	gga-miR-140-3p	up	ENSGALG00000017179	down	gga-miR-206	down	ENSGALG00000005974	down
gga-miR-221-3p	up	ENSGALG00000020084	down	gga-miR-454-3p	down	ENSGALG00000010628	down	gga-miR-23b-3p	down	ENSGALG00000002277	down	gga-miR-200a-3p	down	ENSGALG00000004587	up	gga-miR-146a-5p	up	ENSGALG00000015001	down	gga-miR-206	down	ENSGALG00000002461	down
gga-miR-30e-5p	up	ENSGALG00000009844	down	gga-miR-454-3p	down	ENSGALG00000021213	down	gga-miR-23b-3p	down	ENSGALG00000010259	down	gga-miR-200a-3p	down	ENSGALG00000005512	up	gga-miR-146a-5p	up	ENSGALG00000005797	down	gga-let-7g-5p	down	ENSGALG00000008473	down
gga-miR-30e-5p	up	ENSGALG00000010433	down	gga-miR-454-3p	down	ENSGALG00000026793	down	gga-miR-23b-3p	down	ENSGALG00000001616	down	gga-miR-200a-3p	down	ENSGALG00000009309	up	gga-miR-146a-5p	up	ENSGALG00000026491	down	gga-let-7g-5p	down	ENSGALG00000009641	down
gga-miR-30e-5p	up	ENSGALG00000008298	down	gga-miR-454-3p	down	ENSGALG00000008148	down	gga-miR-23b-3p	down	ENSGALG00000006743	down	gga-miR-200a-3p	down	ENSGALG00000016885	up	gga-miR-146a-5p	up	ENSGALG00000015193	down	gga-miR-92-3p	down	ENSGALG00000005331	down
gga-miR-30c-5p	up	ENSGALG00000010433	down	gga-miR-454-3p	down	ENSGALG00000011551	down	gga-miR-23b-3p	down	ENSGALG00000015935	down	gga-miR-7	down	ENSGALG00000007121	up	gga-miR-146a-5p	up	ENSGALG00000006560	down	gga-miR-92-3p	down	ENSGALG00000009641	down
gga-miR-30c-5p	up	ENSGALG00000009844	down	gga-miR-454-3p	down	ENSGALG00000006350	down	gga-miR-99a-5p	down	ENSGALG00000009901	down	gga-miR-7	down	ENSGALG00000011655	up	gga-miR-146a-5p	up	ENSGALG00000006608	down	gga-miR-92-3p	down	ENSGALG00000014908	down
gga-miR-30c-5p	up	ENSGALG00000007669	down	gga-miR-454-3p	down	ENSGALG00000005204	down	gga-miR-99a-5p	down	ENSGALG00000023435	down	gga-miR-7	down	ENSGALG00000008497	up	gga-miR-146a-5p	up	ENSGALG00000016893	down	gga-miR-92-3p	down	ENSGALG00000013617	down
gga-miR-30c-5p	up	ENSGALG00000008298	down	gga-miR-454-3p	down	ENSGALG00000011592	down	gga-miR-128-3p	down	ENSGALG00000001616	down	gga-miR-7	down	ENSGALG00000010246	up	gga-miR-146a-5p	up	ENSGALG00000007357	down	gga-miR-92-3p	down	ENSGALG00000017394	down
gga-miR-30c-5p	up	ENSGALG00000010769	down	gga-miR-9-5p	down	ENSGALG00000009988	down	gga-miR-128-3p	down	ENSGALG00000025810	down	gga-miR-7	down	ENSGALG00000011254	up	gga-miR-146b-5p	up	ENSGALG00000007357	down	gga-miR-92-3p	down	ENSGALG00000010818	down
gga-miR-26a-5p	up	ENSGALG00000010961	down	gga-miR-9-5p	down	ENSGALG00000012802	down	gga-miR-128-3p	down	ENSGALG00000021569	down	gga-miR-7	down	ENSGALG00000008314	up	gga-miR-146b-5p	up	ENSGALG00000016893	down	gga-miR-92-3p	down	ENSGALG00000012111	down
gga-miR-26a-5p	up	ENSGALG00000016440	down	gga-miR-9-5p	down	ENSGALG00000017179	down	gga-miR-128-3p	down	ENSGALG00000015233	down	gga-miR-7	down	ENSGALG00000005622	up	gga-miR-146b-5p	up	ENSGALG00000006608	down	gga-miR-30c-5p	down	ENSGALG00000006560	down
gga-miR-26a-5p	up	ENSGALG00000010259	down	gga-miR-9-5p	down	ENSGALG00000020084	down	gga-miR-128-3p	down	ENSGALG00000011740	down	gga-miR-7	down	ENSGALG00000011094	up	gga-miR-146b-5p	up	ENSGALG00000006560	down	gga-miR-30c-5p	down	ENSGALG00000014908	down
gga-miR-26a-5p	up	ENSGALG00000006728	down	gga-miR-9-5p	down	ENSGALG00000010961	down	gga-miR-128-3p	down	ENSGALG00000015297	down	gga-miR-7	down	ENSGALG00000009056	up	gga-miR-146b-5p	up	ENSGALG00000015193	down	gga-miR-30c-5p	down	ENSGALG00000005974	down
gga-miR-26a-5p	up	ENSGALG00000009700	down	gga-miR-9-5p	down	ENSGALG00000028560	down	gga-miR-128-3p	down	ENSGALG00000028318	down	gga-miR-7	down	ENSGALG00000011794	up	gga-miR-146b-5p	up	ENSGALG00000026491	down	gga-miR-30a-3p	down	ENSGALG00000017394	down
gga-miR-26a-5p	up	ENSGALG00000002260	down	gga-miR-9-5p	down	ENSGALG00000009700	down	gga-miR-128-3p	down	ENSGALG00000016400	down	gga-miR-7	down	ENSGALG00000025884	up	gga-miR-146b-5p	up	ENSGALG00000005797	down	gga-miR-30a-3p	down	ENSGALG00000008193	down
gga-miR-26a-5p	up	ENSGALG00000016884	down	gga-miR-9-5p	down	ENSGALG00000013640	down	gga-miR-128-3p	down	ENSGALG00000000172	down	gga-miR-7	down	ENSGALG00000009842	up	gga-miR-146b-5p	up	ENSGALG00000015001	down	gga-miR-30a-3p	down	ENSGALG00000028710	down
gga-miR-2188-5p	up	ENSGALG00000011149	down	gga-miR-9-5p	down	ENSGALG00000009748	down	gga-miR-128-3p	down	ENSGALG00000010259	down	gga-miR-7	down	ENSGALG00000013546	up	gga-miR-146c-5p	up	ENSGALG00000016893	down	gga-let-7f-5p	down	ENSGALG00000008473	down
gga-miR-2188-5p	up	ENSGALG00000008148	down	gga-miR-130b-3p	down	ENSGALG00000006350	down	gga-miR-128-3p	down	ENSGALG00000006110	down	gga-let-7k-5p	down	ENSGALG00000020528	up	gga-miR-146c-5p	up	ENSGALG00000007357	down	gga-let-7f-5p	down	ENSGALG00000009641	down
gga-miR-22-3p	up	ENSGALG00000017136	down	gga-miR-130b-3p	down	ENSGALG00000011551	down	gga-miR-128-3p	down	ENSGALG00000008722	down	gga-let-7k-5p	down	ENSGALG00000007048	up	gga-miR-146c-5p	up	ENSGALG00000015001	down	gga-miR-1b-3p	up	ENSGALG00000005701	up
gga-miR-22-3p	up	ENSGALG00000020084	down	gga-miR-130b-3p	down	ENSGALG00000008148	down	gga-miR-128-3p	down	ENSGALG00000006120	down	gga-let-7k-5p	down	ENSGALG00000008076	up	gga-miR-146c-5p	up	ENSGALG00000005797	down	gga-miR-1b-3p	up	ENSGALG00000015471	up
gga-miR-22-3p	up	ENSGALG00000026428	down	gga-miR-130b-3p	down	ENSGALG00000011592	down	gga-miR-128-3p	down	ENSGALG00000013624	down	gga-let-7k-5p	down	ENSGALG00000019553	up	gga-miR-146c-5p	up	ENSGALG00000026491	down	gga-miR-1b-3p	up	ENSGALG00000009626	up
gga-miR-22-3p	up	ENSGALG00000008133	down	gga-miR-130b-3p	down	ENSGALG00000021213	down	gga-miR-128-3p	down	ENSGALG00000025842	down	gga-let-7k-5p	down	ENSGALG00000002841	up	gga-miR-146c-5p	up	ENSGALG00000015193	down	gga-miR-1b-3p	up	ENSGALG00000006286	up
gga-miR-22-3p	up	ENSGALG00000000498	down	gga-miR-130b-3p	down	ENSGALG00000011662	down	gga-miR-106-5p	down	ENSGALG00000006491	down	gga-let-7k-5p	down	ENSGALG00000007752	up	gga-miR-146c-5p	up	ENSGALG00000006560	down	gga-miR-1b-3p	up	ENSGALG00000008076	up
gga-miR-22-3p	up	ENSGALG00000009689	down	gga-miR-130b-3p	down	ENSGALG00000013640	down	gga-miR-106-5p	down	ENSGALG00000028318	down	gga-let-7k-5p	down	ENSGALG00000001802	up	gga-miR-146c-5p	up	ENSGALG00000006608	down	gga-miR-1b-3p	up	ENSGALG00000002734	up
gga-miR-22-3p	up	ENSGALG00000009400	down	gga-miR-106-5p	down	ENSGALG00000008095	down	gga-miR-106-5p	down	ENSGALG00000016400	down	gga-let-7k-5p	down	ENSGALG00000007439	up	gga-miR-148a-3p	up	ENSGALG00000002272	down	gga-miR-1b-3p	up	ENSGALG00000007082	up
gga-miR-126-5p	up	ENSGALG00000003205	down	gga-miR-106-5p	down	ENSGALG00000007441	down	gga-miR-106-5p	down	ENSGALG00000003584	down	gga-let-7k-5p	down	ENSGALG00000009790	up	gga-miR-148a-3p	up	ENSGALG00000009654	down	gga-miR-101-3p	up	ENSGALG00000027864	up
gga-miR-126-5p	up	ENSGALG00000010961	down	gga-miR-106-5p	down	ENSGALG00000016442	down	gga-miR-106-5p	down	ENSGALG00000008722	down	gga-let-7k-5p	down	ENSGALG00000001317	up	gga-miR-148a-3p	up	ENSGALG00000007300	down	gga-miR-101-3p	up	ENSGALG00000015144	up
gga-miR-126-5p	up	ENSGALG00000023760	down	gga-miR-106-5p	down	ENSGALG00000009654	down	gga-miR-106-5p	down	ENSGALG00000004161	down	gga-let-7k-5p	down	ENSGALG00000002705	up	gga-miR-148a-3p	up	ENSGALG00000003923	down	gga-miR-101-3p	up	ENSGALG00000004387	up
gga-miR-365-3p	down	ENSGALG00000016708	down	gga-miR-106-5p	down	ENSGALG00000027874	down	gga-miR-106-5p	down	ENSGALG00000016442	down	gga-let-7k-5p	down	ENSGALG00000016719	up	gga-miR-148a-3p	up	ENSGALG00000013703	down	gga-miR-101-3p	up	ENSGALG00000021572	up
gga-miR-365-3p	down	ENSGALG00000000573	down	gga-miR-106-5p	down	ENSGALG00000010623	down	gga-miR-106-5p	down	ENSGALG00000006743	down	gga-let-7k-5p	down	ENSGALG00000027874	up	gga-miR-148a-3p	up	ENSGALG00000023881	down	gga-miR-101-3p	up	ENSGALG00000016271	up
gga-miR-365-3p	down	ENSGALG00000020084	down	gga-miR-106-5p	down	ENSGALG00000003285	down	gga-miR-17-5p	down	ENSGALG00000016400	down	gga-let-7k-5p	down	ENSGALG00000001201	up	gga-miR-148a-3p	up	ENSGALG00000006608	down	gga-miR-101-3p	up	ENSGALG00000028037	up
gga-miR-130b-3p	down	ENSGALG00000009400	down	gga-miR-106-5p	down	ENSGALG00000007365	down	gga-miR-17-5p	down	ENSGALG00000006491	down	gga-miR-146b-5p	down	ENSGALG00000014084	up	gga-miR-148a-3p	up	ENSGALG00000027891	down	gga-miR-101-3p	up	ENSGALG00000017009	up
gga-miR-130b-3p	down	ENSGALG00000016708	down	gga-miR-106-5p	down	ENSGALG00000015360	down	gga-miR-17-5p	down	ENSGALG00000028318	down	gga-miR-146b-5p	down	ENSGALG00000008285	up	gga-miR-148a-3p	up	ENSGALG00000008473	down	gga-miR-101-3p	up	ENSGALG00000012538	up
gga-miR-130b-3p	down	ENSGALG00000011551	down	gga-miR-106-5p	down	ENSGALG00000003584	down	gga-miR-17-5p	down	ENSGALG00000004161	down	gga-miR-146b-5p	down	ENSGALG00000011254	up	gga-miR-148a-3p	up	ENSGALG00000003512	down	gga-miR-101-3p	up	ENSGALG00000015233	up
gga-miR-130b-3p	down	ENSGALG00000000667	down	gga-miR-106-5p	down	ENSGALG00000004161	down	gga-miR-17-5p	down	ENSGALG00000008722	down	gga-miR-146b-5p	down	ENSGALG00000009800	up	gga-miR-148a-3p	up	ENSGALG00000011214	down	gga-miR-101-3p	up	ENSGALG00000006352	up
gga-miR-130b-3p	down	ENSGALG00000008148	down	gga-miR-16c-5p	down	ENSGALG00000026428	down	gga-miR-17-5p	down	ENSGALG00000006743	down	gga-miR-146b-5p	down	ENSGALG00000010979	up	gga-miR-148a-3p	up	ENSGALG00000015573	down	gga-miR-101-3p	up	ENSGALG00000016651	up
gga-miR-130b-3p	down	ENSGALG00000016884	down	gga-miR-16c-5p	down	ENSGALG00000000919	down	gga-miR-17-5p	down	ENSGALG00000016442	down	gga-miR-146b-5p	down	ENSGALG00000011957	up	gga-miR-155	up	ENSGALG00000027232	down	gga-miR-101-3p	up	ENSGALG00000003701	up
gga-miR-7b	down	ENSGALG00000020084	down	gga-miR-16c-5p	down	ENSGALG00000026793	down	gga-miR-17-5p	down	ENSGALG00000003584	down	gga-miR-146b-5p	down	ENSGALG00000007357	up	gga-miR-155	up	ENSGALG00000023953	down	gga-miR-101-3p	up	ENSGALG00000008797	up
gga-miR-7b	down	ENSGALG00000006728	down	gga-miR-16c-5p	down	ENSGALG00000020084	down	gga-miR-194	down	ENSGALG00000008233	down	gga-miR-146b-5p	down	ENSGALG00000011655	up	gga-miR-155	up	ENSGALG00000015001	down	gga-miR-101-3p	up	ENSGALG00000003172	up
gga-miR-199-3p	down	ENSGALG00000005327	down	gga-miR-16c-5p	down	ENSGALG00000009634	down	gga-miR-194	down	ENSGALG00000017025	down	gga-miR-146b-5p	down	ENSGALG00000000004	up	gga-miR-155	up	ENSGALG00000012613	down	gga-miR-101-3p	up	ENSGALG00000016400	up
gga-miR-199-3p	down	ENSGALG00000008148	down	gga-miR-16c-5p	down	ENSGALG00000005204	down	gga-miR-146c-5p	up	ENSGALG00000001717	up	gga-miR-146b-5p	down	ENSGALG00000003248	up	gga-miR-155	up	ENSGALG00000028186	down	gga-miR-101-3p	up	ENSGALG00000004122	up
gga-let-7f-5p	down	ENSGALG00000010961	down	gga-miR-16c-5p	down	ENSGALG00000016555	down	gga-miR-146c-5p	up	ENSGALG00000008613	up	gga-miR-146b-5p	down	ENSGALG00000006120	up	gga-miR-155	up	ENSGALG00000027891	down	gga-miR-101-3p	up	ENSGALG00000013981	up
gga-let-7f-5p	down	ENSGALG00000011533	down	gga-miR-16c-5p	down	ENSGALG00000003285	down	gga-miR-146c-5p	up	ENSGALG00000026776	up	gga-miR-146b-5p	down	ENSGALG00000009309	up	gga-miR-155	up	ENSGALG00000009732	down	gga-miR-101-3p	up	ENSGALG00000006120	up
gga-let-7f-5p	down	ENSGALG00000008148	down	gga-miR-16c-5p	down	ENSGALG00000011740	down	gga-miR-30a-3p	up	ENSGALG00000027963	up	gga-miR-146b-5p	down	ENSGALG00000017358	up	gga-miR-155	up	ENSGALG00000017179	down	gga-miR-101-3p	up	ENSGALG00000008497	up
gga-let-7f-5p	down	ENSGALG00000009700	down	gga-miR-16c-5p	down	ENSGALG00000008040	down	gga-miR-30a-3p	up	ENSGALG00000017394	up	gga-miR-146b-5p	down	ENSGALG00000023066	up	gga-miR-155	up	ENSGALG00000027184	down	gga-miR-101-3p	up	ENSGALG00000016014	up
gga-let-7f-5p	down	ENSGALG00000027874	down	gga-miR-16c-5p	down	ENSGALG00000009988	down	gga-let-7a-5p	up	ENSGALG00000027874	up	gga-miR-146b-5p	down	ENSGALG00000008797	up	gga-miR-155	up	ENSGALG00000010013	down	gga-miR-101-3p	up	ENSGALG00000009626	up
gga-miR-30e-3p	down	ENSGALG00000011551	down	gga-miR-16c-5p	down	ENSGALG00000003205	down	gga-let-7a-5p	up	ENSGALG00000011533	up	gga-miR-146b-5p	down	ENSGALG00000005782	up	gga-miR-155	up	ENSGALG00000005554	down	gga-miR-101-3p	up	ENSGALG00000000004	up
gga-miR-30e-3p	down	ENSGALG00000000573	down	gga-miR-16c-5p	down	ENSGALG00000025937	down	gga-let-7a-5p	up	ENSGALG00000024332	up	gga-miR-146b-5p	down	ENSGALG00000005512	up	gga-miR-1a-3p	up	ENSGALG00000009268	down	gga-miR-101-3p	up	ENSGALG00000009842	up
gga-miR-30e-3p	down	ENSGALG00000010433	down	gga-miR-16c-5p	down	ENSGALG00000004037	down	gga-let-7a-5p	up	ENSGALG00000026776	up	gga-miR-146b-5p	down	ENSGALG00000004684	up	gga-miR-1a-3p	up	ENSGALG00000005974	down	gga-miR-101-3p	up	ENSGALG00000012830	up
gga-miR-30e-3p	down	ENSGALG00000020084	down	gga-miR-16c-5p	down	ENSGALG00000006350	down	gga-let-7c-5p	up	ENSGALG00000026776	up	gga-miR-146b-5p	down	ENSGALG00000028801	up	gga-miR-1a-3p	up	ENSGALG00000026736	down	gga-miR-101-3p	up	ENSGALG00000027786	up
gga-miR-30e-3p	down	ENSGALG00000003205	down	gga-miR-16c-5p	down	ENSGALG00000027232	down	gga-let-7c-5p	up	ENSGALG00000027874	up	gga-miR-146b-5p	down	ENSGALG00000001688	up	gga-miR-1a-3p	up	ENSGALG00000014970	down	gga-miR-101-3p	up	ENSGALG00000007669	up
gga-miR-1a-3p	down	ENSGALG00000020084	down	gga-miR-16c-5p	down	ENSGALG00000005849	down	gga-let-7c-5p	up	ENSGALG00000011533	up	gga-miR-146b-5p	down	ENSGALG00000012538	up	gga-miR-1a-3p	up	ENSGALG00000010633	down	gga-miR-101-3p	up	ENSGALG00000010678	up
gga-miR-1a-3p	down	ENSGALG00000010433	down	gga-miR-16c-5p	down	ENSGALG00000009748	down	gga-let-7c-5p	up	ENSGALG00000024332	up	gga-miR-146b-5p	down	ENSGALG00000001231	up	gga-miR-1a-3p	up	ENSGALG00000005554	down	gga-miR-101-3p	up	ENSGALG00000026313	up
gga-miR-1a-3p	down	ENSGALG00000002647	down	gga-miR-16c-5p	down	ENSGALG00000011662	down	gga-miR-7b	up	ENSGALG00000011094	up	gga-miR-199-3p	down	ENSGALG00000004203	up	gga-miR-1a-3p	up	ENSGALG00000009755	down	gga-miR-24-3p	up	ENSGALG00000010976	up
gga-let-7g-5p	down	ENSGALG00000027874	down	gga-miR-16c-5p	down	ENSGALG00000027874	down	gga-miR-133b	up	ENSGALG00000028880	up	gga-miR-199-3p	down	ENSGALG00000012830	up	gga-miR-1a-3p	up	ENSGALG00000015001	down	gga-miR-24-3p	up	ENSGALG00000027874	up
gga-let-7g-5p	down	ENSGALG00000009700	down	gga-miR-16c-5p	down	ENSGALG00000015286	down	gga-miR-133b	up	ENSGALG00000023395	up	gga-miR-199-3p	down	ENSGALG00000010246	up	gga-miR-22-3p	up	ENSGALG00000013583	down	gga-miR-24-3p	up	ENSGALG00000011957	up
gga-let-7g-5p	down	ENSGALG00000008148	down	gga-miR-16c-5p	down	ENSGALG00000027165	down	gga-miR-133b	up	ENSGALG00000006547	up	gga-miR-199-3p	down	ENSGALG00000010014	up	gga-miR-22-3p	up	ENSGALG00000000498	down	gga-miR-24-3p	up	ENSGALG00000028876	up
gga-let-7g-5p	down	ENSGALG00000011533	down	gga-miR-16c-5p	down	ENSGALG00000006037	down	gga-miR-30e-3p	up	ENSGALG00000017394	up	gga-miR-199-3p	down	ENSGALG00000003733	up	gga-miR-22-3p	up	ENSGALG00000005797	down	gga-miR-24-3p	up	ENSGALG00000006809	up
gga-let-7g-5p	down	ENSGALG00000010961	down	gga-miR-16c-5p	down	ENSGALG00000004897	down	gga-miR-30e-3p	up	ENSGALG00000027963	up	gga-miR-199-3p	down	ENSGALG00000011423	up	gga-miR-22-3p	up	ENSGALG00000017179	down	gga-miR-24-3p	up	ENSGALG00000005619	up
gga-miR-16c-5p	down	ENSGALG00000026428	down	gga-miR-7	down	ENSGALG00000009601	down	gga-miR-30c-5p	up	ENSGALG00000027963	up	gga-miR-199-3p	down	ENSGALG00000002318	up	gga-miR-22-3p	up	ENSGALG00000008473	down	gga-miR-24-3p	up	ENSGALG00000001231	up
gga-miR-16c-5p	down	ENSGALG00000020084	down	gga-miR-7	down	ENSGALG00000004195	down	gga-miR-30c-5p	up	ENSGALG00000004860	up	gga-miR-199-3p	down	ENSGALG00000002705	up	gga-miR-22-3p	up	ENSGALG00000015128	down	gga-miR-24-3p	up	ENSGALG00000021572	up
gga-miR-16c-5p	down	ENSGALG00000003205	down	gga-miR-7	down	ENSGALG00000020084	down	gga-miR-26a-5p	up	ENSGALG00000026776	up	gga-miR-199-3p	down	ENSGALG00000028876	up	gga-miR-22-3p	up	ENSGALG00000007373	down	gga-miR-24-3p	up	ENSGALG00000017009	up
gga-miR-16c-5p	down	ENSGALG00000011533	down	gga-miR-7	down	ENSGALG00000027232	down	gga-miR-26a-5p	up	ENSGALG00000011020	up	gga-miR-199-3p	down	ENSGALG00000015428	up	gga-miR-22-3p	up	ENSGALG00000002377	down	gga-miR-24-3p	up	ENSGALG00000001412	up
gga-miR-16c-5p	down	ENSGALG00000000667	down	gga-miR-7	down	ENSGALG00000012260	down	gga-miR-26a-5p	up	ENSGALG00000011875	up	gga-miR-199-3p	down	ENSGALG00000011138	up	gga-miR-22-3p	up	ENSGALG00000012377	down	gga-miR-24-3p	up	ENSGALG00000028256	up
gga-miR-16c-5p	down	ENSGALG00000008040	down	gga-miR-7	down	ENSGALG00000015286	down	gga-miR-26a-5p	up	ENSGALG00000004860	up	gga-miR-199-3p	down	ENSGALG00000009314	up	gga-miR-22-3p	up	ENSGALG00000000242	down	gga-miR-24-3p	up	ENSGALG00000015286	up
gga-miR-16c-5p	down	ENSGALG00000008352	down	gga-miR-7	down	ENSGALG00000014801	down	gga-let-7g-5p	up	ENSGALG00000024332	up	gga-miR-199-3p	down	ENSGALG00000009626	up	gga-miR-22-3p	up	ENSGALG00000023435	down	gga-miR-24-3p	up	ENSGALG00000012830	up
gga-miR-16c-5p	down	ENSGALG00000022815	down	gga-miR-7	down	ENSGALG00000006728	down	gga-let-7g-5p	up	ENSGALG00000027874	up	gga-miR-199-3p	down	ENSGALG00000006420	up	gga-miR-29b-3p	up	ENSGALG00000009654	down	gga-miR-24-3p	up	ENSGALG00000026313	up
gga-miR-16c-5p	down	ENSGALG00000027874	down	gga-miR-194	down	ENSGALG00000004184	down	gga-let-7g-5p	up	ENSGALG00000011533	up	gga-miR-199-3p	down	ENSGALG00000003172	up	gga-miR-29b-3p	up	ENSGALG00000002272	down	gga-miR-24-3p	up	ENSGALG00000002734	up
gga-miR-16c-5p	down	ENSGALG00000009400	down	gga-miR-194	down	ENSGALG00000013640	down	gga-let-7g-5p	up	ENSGALG00000026776	up	gga-miR-199-3p	down	ENSGALG00000002841	up	gga-miR-29b-3p	up	ENSGALG00000010311	down	gga-miR-24-3p	up	ENSGALG00000027786	up
gga-miR-16c-5p	down	ENSGALG00000009689	down	gga-miR-194	down	ENSGALG00000027874	down	gga-miR-101-3p	up	ENSGALG00000011094	up	gga-miR-199-3p	down	ENSGALG00000001737	up	gga-miR-29b-3p	up	ENSGALG00000016843	down	gga-miR-16c-5p	up	ENSGALG00000009314	up
gga-miR-16c-5p	down	ENSGALG00000005204	down	gga-miR-194	down	ENSGALG00000012260	down	gga-miR-101-3p	up	ENSGALG00000001717	up	gga-miR-199-3p	down	ENSGALG00000013628	up	gga-miR-29b-3p	up	ENSGALG00000003923	down	gga-miR-16c-5p	up	ENSGALG00000008797	up
gga-miR-16c-5p	down	ENSGALG00000001620	down	gga-miR-194	down	ENSGALG00000017025	down	gga-miR-101-3p	up	ENSGALG00000026776	up	gga-miR-199-3p	down	ENSGALG00000006120	up	gga-miR-29b-3p	up	ENSGALG00000013617	down	gga-miR-16c-5p	up	ENSGALG00000015090	up
gga-miR-16c-5p	down	ENSGALG00000005849	down	gga-miR-194	down	ENSGALG00000003205	down	gga-miR-101-3p	up	ENSGALG00000000533	up	gga-miR-199-3p	down	ENSGALG00000028037	up	gga-miR-29b-3p	up	ENSGALG00000013703	down	gga-miR-16c-5p	up	ENSGALG00000001231	up
gga-miR-146c-5p	down	ENSGALG00000009400	down	gga-miR-194	down	ENSGALG00000008233	down	gga-miR-101-3p	up	ENSGALG00000017394	up	gga-miR-199-3p	down	ENSGALG00000008185	up	gga-miR-29b-3p	up	ENSGALG00000005974	down	gga-miR-16c-5p	up	ENSGALG00000016400	up
gga-miR-146c-5p	down	ENSGALG00000008298	down	gga-miR-194	down	ENSGALG00000026428	down	gga-miR-140-3p	up	ENSGALG00000023772	up	gga-miR-199-3p	down	ENSGALG00000015185	up	gga-miR-29b-3p	up	ENSGALG00000007993	down	gga-miR-16c-5p	up	ENSGALG00000028876	up
gga-miR-1b-3p	down	ENSGALG00000010433	down	gga-miR-194	down	ENSGALG00000023760	down	gga-miR-140-3p	up	ENSGALG00000001717	up	gga-miR-199-3p	down	ENSGALG00000012782	up	gga-miR-29b-3p	up	ENSGALG00000007582	down	gga-miR-16c-5p	up	ENSGALG00000016826	up
gga-miR-1b-3p	down	ENSGALG00000002647	down	gga-miR-194	down	ENSGALG00000012802	down	gga-miR-30c-1-3p	up	ENSGALG00000028880	up	gga-miR-199-3p	down	ENSGALG00000020922	up	gga-miR-29b-3p	up	ENSGALG00000027891	down	gga-miR-16c-5p	up	ENSGALG00000028256	up
gga-miR-1b-3p	down	ENSGALG00000020084	down	gga-miR-194	down	ENSGALG00000008148	down	gga-miR-30c-1-3p	up	ENSGALG00000011533	up	gga-miR-199-3p	down	ENSGALG00000000884	up	gga-miR-29b-3p	up	ENSGALG00000027232	down	gga-miR-16c-5p	up	ENSGALG00000013981	up
gga-let-7b	down	ENSGALG00000027874	down	gga-miR-194	down	ENSGALG00000020084	down	gga-miR-30c-1-3p	up	ENSGALG00000003568	up	gga-miR-199-3p	down	ENSGALG00000012585	up	gga-miR-29b-3p	up	ENSGALG00000011214	down	gga-miR-16c-5p	up	ENSGALG00000015297	up
gga-let-7b	down	ENSGALG00000009700	down	gga-let-7i	down	ENSGALG00000008148	down	gga-let-7f-5p	up	ENSGALG00000026776	up	gga-let-7g-5p	down	ENSGALG00000020528	up	gga-miR-29b-3p	up	ENSGALG00000009641	down	gga-miR-16c-5p	up	ENSGALG00000028801	up
gga-let-7b	down	ENSGALG00000008148	down	gga-let-7i	down	ENSGALG00000010961	down	gga-let-7f-5p	up	ENSGALG00000011533	up	gga-let-7g-5p	down	ENSGALG00000007439	up	gga-miR-29b-3p	up	ENSGALG00000005503	down	gga-miR-16c-5p	up	ENSGALG00000006682	up
gga-let-7b	down	ENSGALG00000011533	down	gga-let-7i	down	ENSGALG00000023435	down	gga-let-7f-5p	up	ENSGALG00000027874	up	gga-let-7g-5p	down	ENSGALG00000001317	up	gga-miR-29b-3p	up	ENSGALG00000011801	down	gga-miR-16c-5p	up	ENSGALG00000010256	up
gga-let-7b	down	ENSGALG00000010961	down	gga-let-7i	down	ENSGALG00000015128	down	gga-let-7f-5p	up	ENSGALG00000024332	up	gga-let-7g-5p	down	ENSGALG00000009790	up	gga-miR-29b-3p	up	ENSGALG00000029072	down	gga-miR-16c-5p	up	ENSGALG00000016885	up
gga-let-7a-5p	down	ENSGALG00000027874	down	gga-let-7i	down	ENSGALG00000027874	down	gga-miR-7	up	ENSGALG00000011094	up	gga-let-7g-5p	down	ENSGALG00000001802	up	gga-miR-29b-3p	up	ENSGALG00000020488	down	gga-miR-16c-5p	up	ENSGALG00000010268	up
gga-let-7a-5p	down	ENSGALG00000008148	down	gga-let-7i	down	ENSGALG00000009641	down	gga-let-7b	up	ENSGALG00000026776	up	gga-let-7g-5p	down	ENSGALG00000002841	up	gga-miR-29b-3p	up	ENSGALG00000003580	down	gga-miR-16c-5p	up	ENSGALG00000008666	up
gga-let-7a-5p	down	ENSGALG00000009700	down	gga-let-7i	down	ENSGALG00000011662	down	gga-let-7b	up	ENSGALG00000027874	up	gga-let-7g-5p	down	ENSGALG00000007752	up	gga-miR-29b-3p	up	ENSGALG00000010818	down	gga-miR-16c-5p	up	ENSGALG00000016919	up
gga-let-7a-5p	down	ENSGALG00000010961	down	gga-let-7i	down	ENSGALG00000009700	down	gga-let-7b	up	ENSGALG00000011533	up	gga-let-7g-5p	down	ENSGALG00000008076	up	gga-miR-29b-3p	up	ENSGALG00000027788	down	gga-miR-16c-5p	up	ENSGALG00000028005	up
gga-let-7a-5p	down	ENSGALG00000011533	down	gga-miR-1b-3p	down	ENSGALG00000002647	down	gga-let-7b	up	ENSGALG00000024332	up	gga-let-7g-5p	down	ENSGALG00000019553	up	gga-miR-29b-3p	up	ENSGALG00000005331	down	gga-miR-16c-5p	up	ENSGALG00000015474	up
gga-miR-146b-5p	down	ENSGALG00000009400	down	gga-miR-1b-3p	down	ENSGALG00000020084	down	gga-miR-30b-5p	up	ENSGALG00000027963	up	gga-let-7g-5p	down	ENSGALG00000007048	up	gga-miR-30e-3p	up	ENSGALG00000015624	down	gga-miR-16c-5p	up	ENSGALG00000006390	up
gga-miR-146b-5p	down	ENSGALG00000008298	down	gga-miR-1b-3p	down	ENSGALG00000008584	down	gga-miR-30b-5p	up	ENSGALG00000004860	up	gga-let-7g-5p	down	ENSGALG00000027874	up	gga-miR-30e-3p	up	ENSGALG00000005554	down	gga-miR-16c-5p	up	ENSGALG00000004684	up
gga-miR-133c-3p	down	ENSGALG00000009400	down	gga-miR-1b-3p	down	ENSGALG00000010433	down	gga-miR-199-3p	up	ENSGALG00000001717	up	gga-let-7g-5p	down	ENSGALG00000001201	up	gga-miR-30e-3p	up	ENSGALG00000007748	down	gga-miR-16c-5p	up	ENSGALG00000016485	up
gga-miR-133c-3p	down	ENSGALG00000020084	down	gga-miR-20b-5p	down	ENSGALG00000003285	down	gga-miR-199-3p	up	ENSGALG00000011020	up	gga-let-7g-5p	down	ENSGALG00000016719	up	gga-miR-30e-3p	up	ENSGALG00000014950	down	gga-miR-16c-5p	up	ENSGALG00000000004	up
gga-miR-133c-3p	down	ENSGALG00000013878	down	gga-miR-20b-5p	down	ENSGALG00000010623	down	gga-miR-125b-3p	up	ENSGALG00000004170	up	gga-let-7g-5p	down	ENSGALG00000002705	up	gga-miR-30e-3p	up	ENSGALG00000003965	down	gga-miR-16c-5p	up	ENSGALG00000003572	up
gga-miR-133c-3p	down	ENSGALG00000009689	down	gga-miR-20b-5p	down	ENSGALG00000027874	down	gga-miR-125b-3p	up	ENSGALG00000017394	up	gga-miR-30a-3p	down	ENSGALG00000005522	up	gga-miR-30e-3p	up	ENSGALG00000008593	down	gga-miR-16c-5p	up	ENSGALG00000012472	up
gga-miR-24-3p	down	ENSGALG00000016708	down	gga-miR-20b-5p	down	ENSGALG00000009654	down	gga-miR-125b-3p	up	ENSGALG00000000533	up	gga-miR-30a-3p	down	ENSGALG00000009800	up	gga-miR-30e-3p	up	ENSGALG00000015001	down	gga-miR-16c-5p	up	ENSGALG00000002734	up
gga-miR-24-3p	down	ENSGALG00000011360	down	gga-miR-20b-5p	down	ENSGALG00000015360	down	gga-miR-125b-5p	up	ENSGALG00000012111	up	gga-miR-30a-3p	down	ENSGALG00000006446	up	gga-miR-30e-3p	up	ENSGALG00000010969	down	gga-miR-16c-5p	up	ENSGALG00000016964	up
gga-miR-24-3p	down	ENSGALG00000027874	down	gga-miR-20b-5p	down	ENSGALG00000007365	down	gga-miR-125b-5p	up	ENSGALG00000001717	up	gga-miR-30a-3p	down	ENSGALG00000002705	up	gga-miR-30e-3p	up	ENSGALG00000008539	down	gga-miR-16c-5p	up	ENSGALG00000010678	up
gga-miR-24-3p	down	ENSGALG00000001620	down	gga-miR-20b-5p	down	ENSGALG00000007441	down	gga-miR-125b-5p	up	ENSGALG00000023395	up	gga-miR-30a-3p	down	ENSGALG00000009056	up	gga-miR-30e-5p	up	ENSGALG00000009844	down	gga-miR-16c-5p	up	ENSGALG00000027874	up
gga-miR-24-3p	down	ENSGALG00000009689	down	gga-miR-20b-5p	down	ENSGALG00000008095	down	gga-miR-125b-5p	up	ENSGALG00000004170	up	gga-miR-30a-3p	down	ENSGALG00000007439	up	gga-miR-30e-5p	up	ENSGALG00000020488	down	gga-miR-16c-5p	up	ENSGALG00000006286	up
gga-miR-24-3p	down	ENSGALG00000026428	down	gga-miR-20b-5p	down	ENSGALG00000016442	down	gga-miR-146b-5p	up	ENSGALG00000008613	up	gga-miR-30a-3p	down	ENSGALG00000001802	up	gga-miR-30e-5p	up	ENSGALG00000003580	down	gga-miR-16c-5p	up	ENSGALG00000021572	up
gga-let-7i	down	ENSGALG00000011533	down	gga-miR-20b-5p	down	ENSGALG00000004161	down	gga-miR-146b-5p	up	ENSGALG00000026776	up	gga-miR-30a-3p	down	ENSGALG00000001737	up	gga-miR-30e-5p	up	ENSGALG00000017179	down	gga-miR-16c-5p	up	ENSGALG00000011957	up
gga-let-7i	down	ENSGALG00000010961	down	gga-miR-20b-5p	down	ENSGALG00000003584	down	gga-miR-146b-5p	up	ENSGALG00000001717	up	gga-miR-30a-3p	down	ENSGALG00000002967	up	gga-miR-30e-5p	up	ENSGALG00000005974	down	gga-miR-16c-5p	up	ENSGALG00000001545	up
gga-let-7i	down	ENSGALG00000027874	down	gga-miR-200b-3p	down	ENSGALG00000015128	down	gga-miR-133a-3p	up	ENSGALG00000006547	up	gga-miR-30a-3p	down	ENSGALG00000002066	up	gga-miR-30e-5p	up	ENSGALG00000027891	down	gga-miR-16c-5p	up	ENSGALG00000016785	up
gga-let-7i	down	ENSGALG00000009700	down	gga-miR-200b-3p	down	ENSGALG00000005797	down	gga-miR-133a-3p	up	ENSGALG00000023395	up	gga-miR-30a-3p	down	ENSGALG00000028005	up	gga-miR-30e-5p	up	ENSGALG00000023435	down	gga-miR-16c-5p	up	ENSGALG00000015286	up
gga-let-7i	down	ENSGALG00000008148	down	gga-miR-200b-3p	down	ENSGALG00000010674	down	gga-miR-133a-3p	up	ENSGALG00000028880	up	gga-miR-30a-3p	down	ENSGALG00000006120	up	gga-miR-30e-5p	up	ENSGALG00000006560	down	gga-miR-16c-5p	up	ENSGALG00000000667	up
gga-miR-206	down	ENSGALG00000002647	down	gga-miR-200b-3p	down	ENSGALG00000009854	down					gga-miR-30a-3p	down	ENSGALG00000017394	up	gga-miR-30e-5p	up	ENSGALG00000008018	down	gga-miR-16c-5p	up	ENSGALG00000004494	up
gga-miR-206	down	ENSGALG00000010433	down	gga-miR-200b-3p	down	ENSGALG00000012160	down					gga-miR-30a-3p	down	ENSGALG00000006491	up	gga-miR-30e-5p	up	ENSGALG00000008539	down	gga-miR-16c-5p	up	ENSGALG00000004897	up
gga-miR-206	down	ENSGALG00000020084	down	gga-miR-200b-3p	down	ENSGALG00000016584	down					gga-miR-30a-3p	down	ENSGALG00000015185	up	gga-let-7a-5p	down	ENSGALG00000015128	down	gga-miR-16c-5p	up	ENSGALG00000004869	up
gga-miR-17-5p	down	ENSGALG00000011291	down	gga-miR-200b-3p	down	ENSGALG00000009700	down					gga-miR-30a-3p	down	ENSGALG00000020922	up	gga-let-7a-5p	down	ENSGALG00000009641	down	gga-miR-16c-5p	up	ENSGALG00000008805	up
gga-miR-17-5p	down	ENSGALG00000000667	down	gga-miR-200b-3p	down	ENSGALG00000016797	down					gga-miR-30a-3p	down	ENSGALG00000011655	up	gga-let-7a-5p	down	ENSGALG00000009755	down	gga-miR-16c-5p	up	ENSGALG00000003734	up
gga-miR-17-5p	down	ENSGALG00000027874	down	gga-miR-148a-3p	down	ENSGALG00000001616	down					gga-miR-30a-3p	down	ENSGALG00000005198	up	gga-let-7a-5p	down	ENSGALG00000023435	down	gga-miR-16c-5p	up	ENSGALG00000028318	up
gga-miR-17-5p	down	ENSGALG00000009654	down	gga-miR-148a-3p	down	ENSGALG00000003435	down					gga-miR-30a-3p	down	ENSGALG00000006947	up	gga-let-7a-5p	down	ENSGALG00000016667	down	gga-miR-16c-5p	up	ENSGALG00000027165	up
gga-miR-17-5p	down	ENSGALG00000007441	down	gga-miR-148a-3p	down	ENSGALG00000006350	down					gga-miR-30a-3p	down	ENSGALG00000008797	up	gga-let-7a-5p	down	ENSGALG00000024379	down	gga-miR-16c-5p	up	ENSGALG00000012272	up
gga-miR-17-5p	down	ENSGALG00000009689	down	gga-miR-148a-3p	down	ENSGALG00000020084	down					gga-miR-30a-3p	down	ENSGALG00000001633	up	gga-let-7a-5p	down	ENSGALG00000005554	down	gga-miR-16c-5p	up	ENSGALG00000004376	up
gga-miR-17-5p	down	ENSGALG00000009400	down	gga-miR-148a-3p	down	ENSGALG00000011592	down					gga-miR-30a-3p	down	ENSGALG00000003392	up	gga-let-7a-5p	down	ENSGALG00000008473	down	gga-miR-16c-5p	up	ENSGALG00000006491	up
gga-miR-17-5p	down	ENSGALG00000000573	down	gga-miR-148a-3p	down	ENSGALG00000011662	down					gga-miR-30a-3p	down	ENSGALG00000015132	up	gga-let-7b	down	ENSGALG00000009641	down	gga-miR-29b-3p	up	ENSGALG00000015474	up
gga-miR-17-5p	down	ENSGALG00000016708	down	gga-miR-148a-3p	down	ENSGALG00000000608	down					gga-miR-30a-3p	down	ENSGALG00000017358	up	gga-let-7b	down	ENSGALG00000015128	down	gga-miR-29b-3p	up	ENSGALG00000004684	up
gga-miR-148a-3p	down	ENSGALG00000020084	down	gga-miR-148a-3p	down	ENSGALG00000016555	down					gga-miR-30a-3p	down	ENSGALG00000011794	up	gga-let-7b	down	ENSGALG00000023435	down	gga-miR-29b-3p	up	ENSGALG00000015233	up
gga-miR-148a-3p	down	ENSGALG00000003435	down	gga-miR-148a-3p	down	ENSGALG00000009654	down					gga-miR-30a-3p	down	ENSGALG00000006460	up	gga-let-7b	down	ENSGALG00000016667	down	gga-miR-29b-3p	up	ENSGALG00000016442	up
gga-miR-148a-3p	down	ENSGALG00000000667	down	gga-miR-148a-3p	down	ENSGALG00000013640	down					gga-miR-30a-3p	down	ENSGALG00000008666	up	gga-let-7b	down	ENSGALG00000009755	down	gga-miR-29b-3p	up	ENSGALG00000003572	up
gga-miR-148a-3p	down	ENSGALG00000016884	down	gga-miR-148a-3p	down	ENSGALG00000010343	down					gga-miR-30a-3p	down	ENSGALG00000003126	up	gga-let-7b	down	ENSGALG00000005554	down	gga-miR-29b-3p	up	ENSGALG00000002734	up
gga-miR-148a-3p	down	ENSGALG00000009654	down	gga-miR-148a-3p	down	ENSGALG00000010961	down					gga-miR-30a-3p	down	ENSGALG00000008076	up	gga-let-7b	down	ENSGALG00000008473	down	gga-miR-29b-3p	up	ENSGALG00000027874	up
gga-miR-148a-3p	down	ENSGALG00000009689	down	gga-miR-148a-3p	down	ENSGALG00000021213	down					gga-miR-30a-3p	down	ENSGALG00000020876	up	gga-let-7b	down	ENSGALG00000024379	down	gga-miR-29b-3p	up	ENSGALG00000004387	up
gga-miR-148a-3p	down	ENSGALG00000010961	down	gga-miR-148a-3p	down	ENSGALG00000004195	down					gga-miR-30a-3p	down	ENSGALG00000003733	up	gga-let-7c-5p	down	ENSGALG00000008473	down	gga-miR-29b-3p	up	ENSGALG00000016457	up
gga-miR-148a-3p	down	ENSGALG00000009400	down	gga-miR-148a-3p	down	ENSGALG00000010628	down					gga-miR-30a-3p	down	ENSGALG00000016497	up	gga-let-7c-5p	down	ENSGALG00000005554	down	gga-miR-29b-3p	up	ENSGALG00000016400	up
gga-miR-148a-3p	down	ENSGALG00000000608	down	gga-miR-206	down	ENSGALG00000002647	down					gga-miR-30a-3p	down	ENSGALG00000006502	up	gga-let-7c-5p	down	ENSGALG00000024379	down	gga-miR-29b-3p	up	ENSGALG00000011957	up
gga-miR-148a-3p	down	ENSGALG00000016708	down	gga-miR-206	down	ENSGALG00000020084	down					gga-miR-30a-3p	down	ENSGALG00000004684	up	gga-let-7c-5p	down	ENSGALG00000016667	down	gga-miR-29b-3p	up	ENSGALG00000005701	up
gga-miR-30c-1-3p	down	ENSGALG00000011533	down	gga-miR-206	down	ENSGALG00000008584	down					gga-miR-30a-3p	down	ENSGALG00000007364	up	gga-let-7c-5p	down	ENSGALG00000023435	down	gga-miR-29b-3p	up	ENSGALG00000028037	up
gga-miR-30c-1-3p	down	ENSGALG00000026428	down	gga-miR-206	down	ENSGALG00000010433	down					gga-miR-30a-3p	down	ENSGALG00000010979	up	gga-let-7c-5p	down	ENSGALG00000009755	down	gga-miR-29b-3p	up	ENSGALG00000001231	up
gga-miR-30c-1-3p	down	ENSGALG00000020084	down	gga-miR-10b-5p	down	ENSGALG00000003285	down					gga-miR-30a-3p	down	ENSGALG00000003634	up	gga-let-7c-5p	down	ENSGALG00000009641	down	gga-miR-29b-3p	up	ENSGALG00000015297	up
gga-miR-30c-1-3p	down	ENSGALG00000002260	down	gga-miR-10b-5p	down	ENSGALG00000000498	down					gga-miR-30a-3p	down	ENSGALG00000028876	up	gga-let-7c-5p	down	ENSGALG00000015128	down	gga-miR-29b-3p	up	ENSGALG00000028801	up
gga-miR-30c-1-3p	down	ENSGALG00000003205	down	gga-miR-10b-5p	down	ENSGALG00000016440	down					gga-miR-30a-3p	down	ENSGALG00000016231	up	gga-let-7f-5p	down	ENSGALG00000009641	down	gga-miR-29b-3p	up	ENSGALG00000006025	up
gga-miR-30c-1-3p	down	ENSGALG00000009400	down	gga-miR-10b-5p	down	ENSGALG00000013177	down					gga-miR-30a-3p	down	ENSGALG00000002830	up	gga-let-7f-5p	down	ENSGALG00000015128	down	gga-miR-29b-3p	up	ENSGALG00000020528	up
gga-miR-30c-1-3p	down	ENSGALG00000000608	down	gga-miR-215-5p	down	ENSGALG00000010628	down					gga-miR-30a-3p	down	ENSGALG00000014084	up	gga-let-7f-5p	down	ENSGALG00000009755	down	gga-miR-29b-3p	up	ENSGALG00000016014	up
gga-miR-30c-1-3p	down	ENSGALG00000016440	down	gga-miR-215-5p	down	ENSGALG00000016555	down					gga-miR-30a-3p	down	ENSGALG00000009790	up	gga-let-7f-5p	down	ENSGALG00000016667	down	gga-miR-221-3p	up	ENSGALG00000006491	up
gga-miR-30c-1-3p	down	ENSGALG00000022815	down	gga-miR-24-3p	down	ENSGALG00000008536	down					gga-miR-30a-3p	down	ENSGALG00000009626	up	gga-let-7f-5p	down	ENSGALG00000023435	down	gga-miR-221-3p	up	ENSGALG00000000667	up
gga-miR-30c-1-3p	down	ENSGALG00000008352	down	gga-miR-24-3p	down	ENSGALG00000006037	down					gga-miR-30a-3p	down	ENSGALG00000005796	up	gga-let-7f-5p	down	ENSGALG00000024379	down	gga-miR-221-3p	up	ENSGALG00000008497	up
gga-miR-30c-1-3p	down	ENSGALG00000012013	down	gga-miR-24-3p	down	ENSGALG00000009901	down					gga-miR-30a-3p	down	ENSGALG00000019553	up	gga-let-7f-5p	down	ENSGALG00000008473	down	gga-miR-221-3p	up	ENSGALG00000002549	up
gga-miR-128-3p	down	ENSGALG00000027874	down	gga-miR-24-3p	down	ENSGALG00000015286	down					gga-miR-30a-3p	down	ENSGALG00000013971	up	gga-let-7f-5p	down	ENSGALG00000005554	down	gga-miR-221-3p	up	ENSGALG00000016852	up
gga-miR-128-3p	down	ENSGALG00000016884	down	gga-miR-24-3p	down	ENSGALG00000027874	down					gga-miR-30a-3p	down	ENSGALG00000008771	up	gga-let-7g-5p	down	ENSGALG00000008473	down	gga-miR-221-3p	up	ENSGALG00000028037	up
gga-miR-128-3p	down	ENSGALG00000013878	down	gga-miR-24-3p	down	ENSGALG00000016536	down					gga-miR-30a-3p	down	ENSGALG00000008185	up	gga-let-7g-5p	down	ENSGALG00000005554	down	gga-miR-221-3p	up	ENSGALG00000009842	up
gga-miR-128-3p	down	ENSGALG00000012013	down	gga-miR-24-3p	down	ENSGALG00000000919	down					gga-miR-30a-3p	down	ENSGALG00000001545	up	gga-let-7g-5p	down	ENSGALG00000024379	down	gga-miR-221-3p	up	ENSGALG00000016457	up
gga-miR-128-3p	down	ENSGALG00000000785	down	gga-miR-24-3p	down	ENSGALG00000026428	down					gga-miR-30a-3p	down	ENSGALG00000003248	up	gga-let-7g-5p	down	ENSGALG00000016667	down	gga-miR-221-3p	up	ENSGALG00000004387	up
gga-miR-128-3p	down	ENSGALG00000010259	down	gga-miR-1a-3p	down	ENSGALG00000010433	down					gga-miR-30a-3p	down	ENSGALG00000010576	up	gga-let-7g-5p	down	ENSGALG00000023435	down	gga-miR-34a-5p	up	ENSGALG00000008076	up
gga-miR-128-3p	down	ENSGALG00000011149	down	gga-miR-1a-3p	down	ENSGALG00000008584	down					gga-miR-30a-3p	down	ENSGALG00000004798	up	gga-let-7g-5p	down	ENSGALG00000009755	down	gga-miR-34a-5p	up	ENSGALG00000006682	up
gga-miR-214	down	ENSGALG00000022815	down	gga-miR-1a-3p	down	ENSGALG00000002647	down					gga-miR-30a-3p	down	ENSGALG00000006286	up	gga-let-7g-5p	down	ENSGALG00000015128	down	gga-miR-34a-5p	up	ENSGALG00000006025	up
gga-miR-214	down	ENSGALG00000011360	down	gga-miR-1a-3p	down	ENSGALG00000020084	down					gga-miR-30a-3p	down	ENSGALG00000009309	up	gga-let-7g-5p	down	ENSGALG00000009641	down	gga-miR-34a-5p	up	ENSGALG00000028801	up
gga-miR-214	down	ENSGALG00000008352	down	gga-miR-103-3p	down	ENSGALG00000016555	down					gga-miR-30a-3p	down	ENSGALG00000016885	up	gga-let-7i	down	ENSGALG00000023435	down	gga-miR-34a-5p	up	ENSGALG00000015297	up
gga-miR-214	down	ENSGALG00000000785	down	gga-miR-103-3p	down	ENSGALG00000015286	down					gga-miR-30a-3p	down	ENSGALG00000004935	up	gga-let-7i	down	ENSGALG00000016667	down	gga-miR-34a-5p	up	ENSGALG00000021572	up
gga-miR-214	down	ENSGALG00000009400	down	gga-miR-103-3p	down	ENSGALG00000003015	down					gga-miR-30a-3p	down	ENSGALG00000010014	up	gga-let-7i	down	ENSGALG00000009755	down	gga-miR-34a-5p	up	ENSGALG00000001231	up
gga-miR-214	down	ENSGALG00000003205	down	gga-miR-103-3p	down	ENSGALG00000008040	down					gga-miR-30a-3p	down	ENSGALG00000002734	up	gga-let-7i	down	ENSGALG00000009641	down	gga-miR-34a-5p	up	ENSGALG00000016852	up
gga-miR-214	down	ENSGALG00000026428	down	gga-miR-103-3p	down	ENSGALG00000016536	down					gga-miR-30a-3p	down	ENSGALG00000002318	up	gga-let-7i	down	ENSGALG00000015128	down	gga-miR-34a-5p	up	ENSGALG00000011957	up
gga-miR-146a-5p	down	ENSGALG00000009400	down	gga-miR-103-3p	down	ENSGALG00000008095	down					gga-miR-30a-3p	down	ENSGALG00000005512	up	gga-let-7i	down	ENSGALG00000005554	down	gga-miR-34a-5p	up	ENSGALG00000016400	up
gga-miR-146a-5p	down	ENSGALG00000008298	down	gga-miR-103-3p	down	ENSGALG00000003205	down					gga-miR-30a-3p	down	ENSGALG00000004122	up	gga-let-7i	down	ENSGALG00000008473	down	gga-miR-34a-5p	up	ENSGALG00000027864	up
gga-miR-140-3p	down	ENSGALG00000000573	down	gga-miR-103-3p	down	ENSGALG00000017179	down					gga-miR-30a-3p	down	ENSGALG00000015297	up	gga-let-7i	down	ENSGALG00000024379	down	gga-miR-34a-5p	up	ENSGALG00000009700	up
gga-miR-140-3p	down	ENSGALG00000008352	down	gga-miR-103-3p	down	ENSGALG00000010961	down					gga-let-7i	down	ENSGALG00000001201	up	gga-miR-100-5p	down	ENSGALG00000023435	down	gga-miR-34a-5p	up	ENSGALG00000012277	up
gga-miR-140-3p	down	ENSGALG00000009689	down	gga-miR-103-3p	down	ENSGALG00000027165	down					gga-let-7i	down	ENSGALG00000027874	up	gga-miR-10b-5p	down	ENSGALG00000008359	down	gga-miR-34a-5p	up	ENSGALG00000002734	up
gga-miR-140-3p	down	ENSGALG00000016589	down	gga-miR-103-3p	down	ENSGALG00000016440	down					gga-let-7i	down	ENSGALG00000016719	up	gga-miR-10b-5p	down	ENSGALG00000026491	down	gga-miR-34a-5p	up	ENSGALG00000015780	up
gga-miR-140-3p	down	ENSGALG00000000785	down	gga-miR-103-3p	down	ENSGALG00000005204	down					gga-let-7i	down	ENSGALG00000002705	up	gga-miR-10b-5p	down	ENSGALG00000007357	down	gga-miR-34a-5p	up	ENSGALG00000027786	up
gga-miR-140-3p	down	ENSGALG00000009400	down	gga-miR-103-3p	down	ENSGALG00000009634	down					gga-let-7i	down	ENSGALG00000007439	up	gga-miR-10b-5p	down	ENSGALG00000000498	down	gga-miR-34a-5p	up	ENSGALG00000028318	up
gga-miR-140-3p	down	ENSGALG00000014964	down	gga-miR-103-3p	down	ENSGALG00000027232	down					gga-let-7i	down	ENSGALG00000009790	up	gga-miR-10b-5p	down	ENSGALG00000001729	down	gga-miR-34a-5p	up	ENSGALG00000003212	up
gga-miR-140-3p	down	ENSGALG00000026428	down	gga-miR-30d	down	ENSGALG00000023435	down					gga-let-7i	down	ENSGALG00000001317	up	gga-miR-10b-5p	down	ENSGALG00000013177	down	gga-miR-34a-5p	up	ENSGALG00000003734	up
gga-miR-140-3p	down	ENSGALG00000020084	down	gga-miR-30d	down	ENSGALG00000017179	down					gga-let-7i	down	ENSGALG00000001802	up	gga-miR-10b-5p	down	ENSGALG00000010175	down	gga-miR-34a-5p	up	ENSGALG00000028998	up
gga-miR-215-5p	down	ENSGALG00000009689	down	gga-miR-30d	down	ENSGALG00000006560	down					gga-let-7i	down	ENSGALG00000002841	up	gga-miR-10b-5p	down	ENSGALG00000014970	down	gga-miR-34a-5p	up	ENSGALG00000006390	up
gga-miR-499-5p	down	ENSGALG00000016651	down	gga-miR-30d	down	ENSGALG00000004195	down					gga-let-7i	down	ENSGALG00000007752	up	gga-miR-122-5p	down	ENSGALG00000012377	down	gga-miR-34a-5p	up	ENSGALG00000009626	up
gga-miR-499-5p	down	ENSGALG00000003205	down	gga-miR-30d	down	ENSGALG00000009844	down					gga-let-7i	down	ENSGALG00000019553	up	gga-miR-122-5p	down	ENSGALG00000015001	down	gga-miR-34a-5p	up	ENSGALG00000012538	up
gga-miR-10a-5p	down	ENSGALG00000016440	down	gga-miR-30d	down	ENSGALG00000010433	down					gga-let-7i	down	ENSGALG00000007048	up	gga-miR-125b-3p	down	ENSGALG00000012023	down	gga-miR-23b-3p	up	ENSGALG00000028801	up
gga-miR-10a-5p	down	ENSGALG00000000498	down	gga-miR-30d	down	ENSGALG00000004037	down					gga-let-7i	down	ENSGALG00000008076	up	gga-miR-125b-3p	down	ENSGALG00000015624	down	gga-miR-23b-3p	up	ENSGALG00000004122	up
gga-miR-16-5p	down	ENSGALG00000022815	down	gga-miR-199-5p	down	ENSGALG00000020084	down					gga-let-7i	down	ENSGALG00000020528	up	gga-miR-125b-3p	down	ENSGALG00000005554	down	gga-miR-23b-3p	up	ENSGALG00000015297	up
gga-miR-16-5p	down	ENSGALG00000008352	down	gga-miR-199-5p	down	ENSGALG00000016442	down					gga-miR-215-5p	down	ENSGALG00000010976	up	gga-miR-125b-3p	down	ENSGALG00000005974	down	gga-miR-23b-3p	up	ENSGALG00000008076	up
gga-miR-16-5p	down	ENSGALG00000008040	down	gga-miR-199-5p	down	ENSGALG00000006560	down					gga-miR-215-5p	down	ENSGALG00000011957	up	gga-miR-125b-3p	down	ENSGALG00000008677	down	gga-miR-23b-3p	up	ENSGALG00000016785	up
gga-miR-16-5p	down	ENSGALG00000000667	down	gga-miR-199-5p	down	ENSGALG00000025937	down					gga-miR-215-5p	down	ENSGALG00000011254	up	gga-miR-125b-3p	down	ENSGALG00000027891	down	gga-miR-23b-3p	up	ENSGALG00000000667	up
gga-miR-16-5p	down	ENSGALG00000011533	down	gga-miR-199-5p	down	ENSGALG00000016440	down					gga-miR-215-5p	down	ENSGALG00000010678	up	gga-miR-125b-3p	down	ENSGALG00000003923	down	gga-miR-23b-3p	up	ENSGALG00000001545	up
gga-miR-16-5p	down	ENSGALG00000026428	down	gga-miR-199-5p	down	ENSGALG00000012260	down					gga-miR-215-5p	down	ENSGALG00000007048	up	gga-miR-125b-3p	down	ENSGALG00000015573	down	gga-miR-23b-3p	up	ENSGALG00000010976	up
gga-miR-16-5p	down	ENSGALG00000020084	down	gga-miR-199-5p	down	ENSGALG00000011662	down					gga-miR-215-5p	down	ENSGALG00000016791	up	gga-miR-125b-3p	down	ENSGALG00000002377	down	gga-miR-23b-3p	up	ENSGALG00000021572	up
gga-miR-16-5p	down	ENSGALG00000003205	down	gga-miR-199-5p	down	ENSGALG00000007526	down					gga-miR-215-5p	down	ENSGALG00000009309	up	gga-miR-125b-3p	down	ENSGALG00000014970	down	gga-miR-23b-3p	up	ENSGALG00000001231	up
gga-miR-16-5p	down	ENSGALG00000005849	down	gga-miR-26a-5p	up	ENSGALG00000006512	up					gga-miR-215-5p	down	ENSGALG00000014426	up	gga-miR-125b-5p	down	ENSGALG00000001729	down	gga-miR-23b-3p	up	ENSGALG00000016852	up
gga-miR-16-5p	down	ENSGALG00000001620	down	gga-miR-26a-5p	up	ENSGALG00000006025	up					gga-miR-215-5p	down	ENSGALG00000008185	up	gga-miR-125b-5p	down	ENSGALG00000010259	down	gga-miR-23b-3p	up	ENSGALG00000016400	up
gga-miR-16-5p	down	ENSGALG00000009689	down	gga-miR-26a-5p	up	ENSGALG00000026776	up					gga-miR-215-5p	down	ENSGALG00000005999	up	gga-miR-125b-5p	down	ENSGALG00000017191	down	gga-miR-23b-3p	up	ENSGALG00000028876	up
gga-miR-16-5p	down	ENSGALG00000005204	down	gga-miR-26a-5p	up	ENSGALG00000004860	up					gga-miR-215-5p	down	ENSGALG00000001688	up	gga-miR-125b-5p	down	ENSGALG00000006346	down	gga-miR-23b-3p	up	ENSGALG00000003572	up
gga-miR-16-5p	down	ENSGALG00000009400	down	gga-miR-26a-5p	up	ENSGALG00000000004	up					gga-miR-133a-5p	down	ENSGALG00000000004	up	gga-miR-125b-5p	down	ENSGALG00000010818	down	gga-miR-23b-3p	up	ENSGALG00000009700	up
gga-miR-16-5p	down	ENSGALG00000027874	down	gga-miR-26a-5p	up	ENSGALG00000011875	up					gga-miR-133a-5p	down	ENSGALG00000028801	up	gga-miR-125b-5p	down	ENSGALG00000009748	down	gga-miR-23b-3p	up	ENSGALG00000021139	up
gga-miR-30d	down	ENSGALG00000009844	down	gga-miR-26a-5p	up	ENSGALG00000007364	up					gga-miR-133a-5p	down	ENSGALG00000005999	up	gga-miR-125b-5p	down	ENSGALG00000011740	down	gga-miR-23b-3p	up	ENSGALG00000016964	up
gga-miR-30d	down	ENSGALG00000010433	down	gga-miR-133c-3p	up	ENSGALG00000011041	up					gga-miR-133a-5p	down	ENSGALG00000001118	up	gga-miR-133a-5p	down	ENSGALG00000011214	down	gga-miR-23b-3p	up	ENSGALG00000010678	up
gga-miR-30a-3p	down	ENSGALG00000020084	down	gga-miR-133c-3p	up	ENSGALG00000006751	up					gga-miR-133a-5p	down	ENSGALG00000001688	up	gga-miR-133a-5p	down	ENSGALG00000017191	down	gga-miR-23b-3p	up	ENSGALG00000015780	up
gga-miR-30a-3p	down	ENSGALG00000000573	down	gga-miR-133c-3p	up	ENSGALG00000023395	up					gga-miR-133a-5p	down	ENSGALG00000007810	up	gga-miR-133a-5p	down	ENSGALG00000027232	down	gga-miR-23b-3p	up	ENSGALG00000004684	up
gga-miR-30a-3p	down	ENSGALG00000009700	down	gga-let-7f-5p	up	ENSGALG00000001802	up					gga-miR-133a-5p	down	ENSGALG00000011655	up	gga-miR-133a-5p	down	ENSGALG00000005253	down	gga-miR-23b-3p	up	ENSGALG00000012830	up
gga-miR-30a-3p	down	ENSGALG00000006728	down	gga-let-7f-5p	up	ENSGALG00000026776	up					gga-miR-133a-5p	down	ENSGALG00000004684	up	gga-miR-133a-5p	down	ENSGALG00000008677	down	gga-miR-23b-3p	up	ENSGALG00000009601	up
gga-miR-30a-3p	down	ENSGALG00000010433	down	gga-miR-30e-3p	up	ENSGALG00000001633	up					gga-miR-133a-5p	down	ENSGALG00000010016	up	gga-miR-133a-5p	down	ENSGALG00000015624	down	gga-miR-146a-5p	up	ENSGALG00000000004	up
gga-miR-30a-3p	down	ENSGALG00000009400	down	gga-miR-30e-3p	up	ENSGALG00000004798	up					gga-miR-133a-5p	down	ENSGALG00000022817	up	gga-miR-133a-5p	down	ENSGALG00000016667	down	gga-miR-146a-5p	up	ENSGALG00000010979	up
gga-miR-10b-5p	down	ENSGALG00000000498	down	gga-miR-30e-3p	up	ENSGALG00000027963	up					gga-miR-133a-5p	down	ENSGALG00000005198	up	gga-miR-133a-5p	down	ENSGALG00000015001	down	gga-miR-146a-5p	up	ENSGALG00000011957	up
gga-miR-10b-5p	down	ENSGALG00000016440	down	gga-miR-30e-3p	up	ENSGALG00000003947	up					gga-miR-133a-5p	down	ENSGALG00000016231	up	gga-miR-133a-5p	down	ENSGALG00000003580	down	gga-miR-146a-5p	up	ENSGALG00000001231	up
gga-miR-2954	down	ENSGALG00000000573	down	gga-miR-30e-3p	up	ENSGALG00000017394	up					gga-miR-133a-5p	down	ENSGALG00000003074	up	gga-miR-181a-5p	down	ENSGALG00000007993	down	gga-miR-146a-5p	up	ENSGALG00000008797	up
gga-miR-2954	down	ENSGALG00000000667	down	gga-miR-365-3p	up	ENSGALG00000006512	up					gga-miR-133a-5p	down	ENSGALG00000026971	up	gga-miR-181a-5p	down	ENSGALG00000027891	down	gga-miR-146a-5p	up	ENSGALG00000015474	up
gga-miR-2954	down	ENSGALG00000001620	down	gga-miR-365-3p	up	ENSGALG00000001698	up					gga-miR-133a-5p	down	ENSGALG00000020876	up	gga-miR-181a-5p	down	ENSGALG00000015001	down	gga-miR-146a-5p	up	ENSGALG00000012538	up
gga-miR-2954	down	ENSGALG00000011149	down	gga-miR-365-3p	up	ENSGALG00000023772	up					gga-miR-10a-5p	down	ENSGALG00000016761	up	gga-miR-181a-5p	down	ENSGALG00000007300	down	gga-miR-146a-5p	up	ENSGALG00000004684	up
gga-miR-2954	down	ENSGALG00000016440	down	gga-miR-365-3p	up	ENSGALG00000003074	up					gga-miR-10a-5p	down	ENSGALG00000010185	up	gga-miR-181a-5p	down	ENSGALG00000009654	down	gga-miR-146a-5p	up	ENSGALG00000028801	up
gga-miR-2954	down	ENSGALG00000021139	down	gga-miR-101-3p	up	ENSGALG00000001717	up					gga-miR-10a-5p	down	ENSGALG00000016791	up	gga-miR-181a-5p	down	ENSGALG00000017191	down	gga-miR-146a-5p	up	ENSGALG00000006120	up
gga-miR-2954	down	ENSGALG00000026428	down	gga-miR-101-3p	up	ENSGALG00000002906	up					gga-miR-10a-5p	down	ENSGALG00000009448	up	gga-miR-181a-5p	down	ENSGALG00000012377	down	gga-miR-146b-5p	up	ENSGALG00000010979	up
gga-miR-2954	down	ENSGALG00000020084	down	gga-miR-101-3p	up	ENSGALG00000015442	up					gga-miR-10a-5p	down	ENSGALG00000010678	up	gga-miR-181a-5p	down	ENSGALG00000014970	down	gga-miR-146b-5p	up	ENSGALG00000000004	up
gga-miR-2954	down	ENSGALG00000009400	down	gga-miR-101-3p	up	ENSGALG00000008285	up					gga-miR-10a-5p	down	ENSGALG00000005074	up	gga-miR-181a-5p	down	ENSGALG00000015624	down	gga-miR-146b-5p	up	ENSGALG00000001231	up
gga-miR-20a-5p	down	ENSGALG00000027874	down	gga-miR-101-3p	up	ENSGALG00000015185	up					gga-miR-10a-5p	down	ENSGALG00000028318	up	gga-miR-181a-5p	down	ENSGALG00000027788	down	gga-miR-146b-5p	up	ENSGALG00000011957	up
gga-miR-20a-5p	down	ENSGALG00000000667	down	gga-miR-101-3p	up	ENSGALG00000011041	up					gga-miR-10a-5p	down	ENSGALG00000008497	up	gga-miR-181a-5p	down	ENSGALG00000003580	down	gga-miR-146b-5p	up	ENSGALG00000012538	up
gga-miR-20a-5p	down	ENSGALG00000007441	down	gga-miR-101-3p	up	ENSGALG00000026776	up					gga-miR-10a-5p	down	ENSGALG00000016497	up	gga-miR-181a-5p	down	ENSGALG00000005795	down	gga-miR-146b-5p	up	ENSGALG00000015474	up
gga-miR-20a-5p	down	ENSGALG00000009654	down	gga-miR-101-3p	up	ENSGALG00000005391	up					gga-miR-10a-5p	down	ENSGALG00000006491	up	gga-miR-181a-5p	down	ENSGALG00000003965	down	gga-miR-146b-5p	up	ENSGALG00000008797	up
gga-miR-20a-5p	down	ENSGALG00000011291	down	gga-miR-101-3p	up	ENSGALG00000005512	up					gga-miR-10a-5p	down	ENSGALG00000002318	up	gga-miR-181a-5p	down	ENSGALG00000011801	down	gga-miR-146b-5p	up	ENSGALG00000004684	up
gga-miR-20a-5p	down	ENSGALG00000000573	down	gga-miR-101-3p	up	ENSGALG00000001698	up					gga-miR-10a-5p	down	ENSGALG00000007357	up	gga-miR-181a-5p	down	ENSGALG00000011274	down	gga-miR-146b-5p	up	ENSGALG00000006120	up
gga-miR-20a-5p	down	ENSGALG00000016708	down	gga-miR-101-3p	up	ENSGALG00000001802	up					gga-miR-10a-5p	down	ENSGALG00000005487	up	gga-miR-181a-5p	down	ENSGALG00000013177	down	gga-miR-146b-5p	up	ENSGALG00000028801	up
gga-miR-20a-5p	down	ENSGALG00000009689	down	gga-miR-101-3p	up	ENSGALG00000000004	up					gga-miR-10a-5p	down	ENSGALG00000011655	up	gga-miR-181a-5p	down	ENSGALG00000023435	down	gga-miR-146c-5p	up	ENSGALG00000004684	up
gga-miR-20a-5p	down	ENSGALG00000009400	down	gga-miR-101-3p	up	ENSGALG00000006512	up					gga-miR-10a-5p	down	ENSGALG00000005401	up	gga-miR-181a-5p	down	ENSGALG00000006560	down	gga-miR-146c-5p	up	ENSGALG00000008797	up
gga-miR-23b-3p	up	ENSGALG00000006743	up	gga-miR-101-3p	up	ENSGALG00000000533	up					gga-miR-10a-5p	down	ENSGALG00000003248	up	gga-miR-181a-5p	down	ENSGALG00000005503	down	gga-miR-146c-5p	up	ENSGALG00000015474	up
gga-miR-23b-3p	up	ENSGALG00000015935	up	gga-miR-101-3p	up	ENSGALG00000017394	up					gga-miR-10a-5p	down	ENSGALG00000001688	up	gga-miR-181a-5p	down	ENSGALG00000009748	down	gga-miR-146c-5p	up	ENSGALG00000012538	up
gga-miR-23b-3p	up	ENSGALG00000017358	up	gga-miR-101-3p	up	ENSGALG00000006346	up					gga-miR-10a-5p	down	ENSGALG00000010826	up	gga-miR-181a-5p	down	ENSGALG00000007077	down	gga-miR-146c-5p	up	ENSGALG00000001231	up
gga-miR-23b-3p	up	ENSGALG00000025884	up	gga-miR-133a-3p	up	ENSGALG00000023395	up					gga-miR-1a-3p	down	ENSGALG00000008661	up	gga-miR-181a-5p	down	ENSGALG00000006346	down	gga-miR-146c-5p	up	ENSGALG00000011957	up
gga-miR-23b-3p	up	ENSGALG00000007373	up	gga-miR-133a-3p	up	ENSGALG00000006751	up					gga-miR-1a-3p	down	ENSGALG00000008076	up	gga-miR-181a-5p	down	ENSGALG00000011214	down	gga-miR-146c-5p	up	ENSGALG00000000004	up
gga-miR-23b-3p	up	ENSGALG00000001802	up	gga-miR-133a-3p	up	ENSGALG00000011041	up					gga-miR-1a-3p	down	ENSGALG00000009626	up	gga-miR-181a-5p	down	ENSGALG00000004184	down	gga-miR-146c-5p	up	ENSGALG00000010979	up
gga-miR-23b-3p	up	ENSGALG00000002277	up	gga-miR-16-5p	up	ENSGALG00000017394	up					gga-miR-1a-3p	down	ENSGALG00000009309	up	gga-miR-181b-5p	down	ENSGALG00000007300	down	gga-miR-146c-5p	up	ENSGALG00000006120	up
gga-miR-23b-3p	up	ENSGALG00000010678	up	gga-miR-16-5p	up	ENSGALG00000000004	up					gga-miR-1a-3p	down	ENSGALG00000007082	up	gga-miR-181b-5p	down	ENSGALG00000015001	down	gga-miR-146c-5p	up	ENSGALG00000028801	up
gga-miR-23b-3p	up	ENSGALG00000015297	up	gga-miR-16-5p	up	ENSGALG00000001802	up					gga-miR-1a-3p	down	ENSGALG00000006286	up	gga-miR-181b-5p	down	ENSGALG00000012377	down	gga-miR-148a-3p	up	ENSGALG00000000667	up
gga-miR-23b-3p	up	ENSGALG00000017394	up	gga-miR-16-5p	up	ENSGALG00000004170	up					gga-miR-1a-3p	down	ENSGALG00000005701	up	gga-miR-181b-5p	down	ENSGALG00000014970	down	gga-miR-148a-3p	up	ENSGALG00000001412	up
gga-miR-23b-3p	up	ENSGALG00000023066	up	gga-miR-16-5p	up	ENSGALG00000005512	up					gga-miR-1a-3p	down	ENSGALG00000008094	up	gga-miR-181b-5p	down	ENSGALG00000017191	down	gga-miR-148a-3p	up	ENSGALG00000021572	up
gga-miR-21-5p	up	ENSGALG00000005522	up	gga-miR-16-5p	up	ENSGALG00000023395	up					gga-miR-1a-3p	down	ENSGALG00000001118	up	gga-miR-181b-5p	down	ENSGALG00000009654	down	gga-miR-148a-3p	up	ENSGALG00000004387	up
gga-miR-21-5p	up	ENSGALG00000002318	up	gga-miR-16-5p	up	ENSGALG00000015602	up					gga-miR-1a-3p	down	ENSGALG00000001688	up	gga-miR-181b-5p	down	ENSGALG00000009042	down	gga-miR-148a-3p	up	ENSGALG00000006491	up
gga-miR-21-5p	up	ENSGALG00000010678	up	gga-miR-16-5p	up	ENSGALG00000009846	up					gga-miR-1a-3p	down	ENSGALG00000004122	up	gga-miR-181b-5p	down	ENSGALG00000007993	down	gga-miR-148a-3p	up	ENSGALG00000003734	up
gga-miR-21-5p	up	ENSGALG00000006346	up	gga-miR-16-5p	up	ENSGALG00000005522	up					gga-miR-1a-3p	down	ENSGALG00000007810	up	gga-miR-181b-5p	down	ENSGALG00000009748	down	gga-miR-148a-3p	up	ENSGALG00000012538	up
gga-miR-133a-5p	up	ENSGALG00000008231	up	gga-miR-16-5p	up	ENSGALG00000004869	up					gga-miR-1a-3p	down	ENSGALG00000002734	up	gga-miR-181b-5p	down	ENSGALG00000023435	down	gga-miR-148a-3p	up	ENSGALG00000006682	up
gga-miR-133a-5p	up	ENSGALG00000010363	up	gga-miR-16-5p	up	ENSGALG00000015185	up					gga-miR-1a-3p	down	ENSGALG00000009250	up	gga-miR-181b-5p	down	ENSGALG00000005503	down	gga-miR-148a-3p	up	ENSGALG00000016885	up
gga-miR-133a-5p	up	ENSGALG00000003074	up	gga-miR-16-5p	up	ENSGALG00000011041	up					gga-miR-1a-3p	down	ENSGALG00000010083	up	gga-miR-181b-5p	down	ENSGALG00000006560	down	gga-miR-148a-3p	up	ENSGALG00000005074	up
gga-miR-133a-5p	up	ENSGALG00000000004	up	gga-miR-16-5p	up	ENSGALG00000001717	up					gga-miR-1a-3p	down	ENSGALG00000019397	up	gga-miR-181b-5p	down	ENSGALG00000004184	down	gga-miR-148a-3p	up	ENSGALG00000016014	up
gga-miR-27b-3p	up	ENSGALG00000025842	up	gga-miR-146a-5p	up	ENSGALG00000017358	up					gga-let-7b	down	ENSGALG00000007048	up	gga-miR-181b-5p	down	ENSGALG00000006346	down	gga-miR-148a-3p	up	ENSGALG00000028256	up
gga-miR-27b-3p	up	ENSGALG00000009748	up	gga-miR-146a-5p	up	ENSGALG00000008285	up					gga-let-7b	down	ENSGALG00000019553	up	gga-miR-181b-5p	down	ENSGALG00000007077	down	gga-miR-148a-3p	up	ENSGALG00000004122	up
gga-miR-27b-3p	up	ENSGALG00000025884	up	gga-miR-146a-5p	up	ENSGALG00000001717	up					gga-let-7b	down	ENSGALG00000008076	up	gga-miR-181b-5p	down	ENSGALG00000011214	down	gga-miR-148a-3p	up	ENSGALG00000006120	up
gga-miR-27b-3p	up	ENSGALG00000007373	up	gga-miR-146a-5p	up	ENSGALG00000023066	up					gga-let-7b	down	ENSGALG00000002841	up	gga-miR-181b-5p	down	ENSGALG00000027788	down	gga-miR-148a-3p	up	ENSGALG00000001231	up
gga-miR-27b-3p	up	ENSGALG00000014331	up	gga-miR-146a-5p	up	ENSGALG00000000004	up					gga-let-7b	down	ENSGALG00000007752	up	gga-miR-181b-5p	down	ENSGALG00000003580	down	gga-miR-148a-3p	up	ENSGALG00000006809	up
gga-miR-27b-3p	up	ENSGALG00000013624	up	gga-miR-146a-5p	up	ENSGALG00000026776	up					gga-let-7b	down	ENSGALG00000001802	up	gga-miR-181b-5p	down	ENSGALG00000015624	down	gga-miR-148a-3p	up	ENSGALG00000008661	up
gga-miR-27b-3p	up	ENSGALG00000005522	up	gga-miR-146a-5p	up	ENSGALG00000005512	up					gga-let-7b	down	ENSGALG00000007439	up	gga-miR-181b-5p	down	ENSGALG00000011274	down	gga-miR-148a-3p	up	ENSGALG00000015471	up
gga-miR-34a-5p	up	ENSGALG00000005522	up	gga-miR-146a-5p	up	ENSGALG00000007357	up					gga-let-7b	down	ENSGALG00000001317	up	gga-miR-181b-5p	down	ENSGALG00000013177	down	gga-miR-148a-3p	up	ENSGALG00000010976	up
gga-miR-34a-5p	up	ENSGALG00000012277	up	gga-miR-451	up	ENSGALG00000004571	up					gga-let-7b	down	ENSGALG00000009790	up	gga-miR-181b-5p	down	ENSGALG00000005795	down	gga-miR-148a-3p	up	ENSGALG00000008797	up
gga-miR-34a-5p	up	ENSGALG00000004591	up	gga-let-7a-5p	up	ENSGALG00000001802	up					gga-let-7b	down	ENSGALG00000002705	up	gga-miR-181b-5p	down	ENSGALG00000011801	down	gga-miR-148a-3p	up	ENSGALG00000003172	up
gga-miR-34a-5p	up	ENSGALG00000002318	up	gga-let-7a-5p	up	ENSGALG00000026776	up					gga-let-7b	down	ENSGALG00000016719	up	gga-miR-181b-5p	down	ENSGALG00000003965	down	gga-miR-148a-3p	up	ENSGALG00000015780	up
gga-miR-34a-5p	up	ENSGALG00000017358	up	gga-miR-30c-5p	up	ENSGALG00000001000	up					gga-let-7b	down	ENSGALG00000001201	up	gga-miR-194	down	ENSGALG00000003923	down	gga-miR-148a-3p	up	ENSGALG00000003572	up
gga-miR-34a-5p	up	ENSGALG00000028318	up	gga-miR-30c-5p	up	ENSGALG00000005512	up					gga-let-7b	down	ENSGALG00000027874	up	gga-miR-194	down	ENSGALG00000002479	down	gga-miR-148a-3p	up	ENSGALG00000000004	up
gga-miR-34a-5p	up	ENSGALG00000023772	up	gga-miR-30c-5p	up	ENSGALG00000002967	up					gga-let-7b	down	ENSGALG00000020528	up	gga-miR-194	down	ENSGALG00000025862	down	gga-miR-148a-3p	up	ENSGALG00000004058	up
gga-miR-34a-5p	up	ENSGALG00000006751	up	gga-miR-30c-5p	up	ENSGALG00000027963	up					gga-miR-194	down	ENSGALG00000017009	up	gga-miR-194	down	ENSGALG00000002106	down	gga-miR-148a-3p	up	ENSGALG00000015474	up
gga-miR-34a-5p	up	ENSGALG00000007300	up	gga-miR-30c-5p	up	ENSGALG00000001698	up					gga-miR-194	down	ENSGALG00000011957	up	gga-miR-194	down	ENSGALG00000009755	down	gga-miR-148a-3p	up	ENSGALG00000013628	up
gga-miR-34a-5p	up	ENSGALG00000006025	up	gga-miR-30c-5p	up	ENSGALG00000001802	up					gga-miR-194	down	ENSGALG00000016761	up	gga-miR-194	down	ENSGALG00000004184	down	gga-miR-20a-5p	up	ENSGALG00000000667	up
gga-miR-34a-5p	up	ENSGALG00000015297	up	gga-miR-30c-5p	up	ENSGALG00000011041	up					gga-miR-194	down	ENSGALG00000010976	up	gga-miR-194	down	ENSGALG00000026491	down	gga-miR-20a-5p	up	ENSGALG00000016719	up
gga-miR-34a-5p	up	ENSGALG00000011117	up	gga-miR-30c-5p	up	ENSGALG00000004860	up					gga-miR-194	down	ENSGALG00000012170	up	gga-miR-199-3p	down	ENSGALG00000013177	down	gga-miR-20a-5p	up	ENSGALG00000017009	up
gga-miR-205a	up	ENSGALG00000017394	up	gga-miR-22-3p	up	ENSGALG00000006025	up					gga-miR-194	down	ENSGALG00000007082	up	gga-miR-199-3p	down	ENSGALG00000025862	down	gga-miR-20a-5p	up	ENSGALG00000021572	up
gga-miR-205a	up	ENSGALG00000017077	up	gga-miR-22-3p	up	ENSGALG00000001802	up					gga-miR-194	down	ENSGALG00000014084	up	gga-miR-199-3p	down	ENSGALG00000007373	down	gga-miR-20a-5p	up	ENSGALG00000027874	up
gga-miR-205a	up	ENSGALG00000006491	up	gga-miR-22-3p	up	ENSGALG00000011041	up					gga-miR-194	down	ENSGALG00000006352	up	gga-miR-199-3p	down	ENSGALG00000016893	down	gga-miR-20a-5p	up	ENSGALG00000008457	up
gga-miR-205a	up	ENSGALG00000013624	up	gga-miR-22-3p	up	ENSGALG00000004798	up					gga-miR-194	down	ENSGALG00000011254	up	gga-miR-199-3p	down	ENSGALG00000003578	down	gga-miR-20a-5p	up	ENSGALG00000005401	up
gga-miR-205a	up	ENSGALG00000015297	up	gga-miR-126-5p	up	ENSGALG00000001698	up					gga-miR-194	down	ENSGALG00000002841	up	gga-miR-199-3p	down	ENSGALG00000016584	down	gga-miR-20a-5p	up	ENSGALG00000006491	up
gga-miR-205a	up	ENSGALG00000019867	up	gga-miR-126-5p	up	ENSGALG00000001802	up					gga-miR-194	down	ENSGALG00000026971	up	gga-miR-199-3p	down	ENSGALG00000015193	down	gga-miR-20a-5p	up	ENSGALG00000003212	up
gga-miR-205a	up	ENSGALG00000005796	up	gga-let-7b	up	ENSGALG00000026776	up					gga-miR-194	down	ENSGALG00000002549	up	gga-miR-199-3p	down	ENSGALG00000015573	down	gga-miR-20a-5p	up	ENSGALG00000028318	up
gga-miR-205a	up	ENSGALG00000010678	up	gga-let-7b	up	ENSGALG00000001802	up					gga-miR-194	down	ENSGALG00000002728	up	gga-miR-199-3p	down	ENSGALG00000009748	down	gga-miR-20a-5p	up	ENSGALG00000007082	up
gga-miR-205a	up	ENSGALG00000007048	up	gga-miR-30a-3p	up	ENSGALG00000015185	up					gga-miR-194	down	ENSGALG00000011655	up	gga-miR-199-3p	down	ENSGALG00000015001	down	gga-miR-20a-5p	up	ENSGALG00000003584	up
gga-miR-101-3p	up	ENSGALG00000001802	up	gga-miR-30a-3p	up	ENSGALG00000001802	up					gga-miR-194	down	ENSGALG00000011237	up	gga-miR-199-5p	down	ENSGALG00000008018	down	gga-miR-20a-5p	up	ENSGALG00000016442	up
gga-miR-101-3p	up	ENSGALG00000010185	up	gga-miR-30a-3p	up	ENSGALG00000005017	up					gga-miR-194	down	ENSGALG00000028998	up	gga-miR-199-5p	down	ENSGALG00000006560	down	gga-miR-20a-5p	up	ENSGALG00000012538	up
gga-miR-101-3p	up	ENSGALG00000016271	up	gga-miR-30a-3p	up	ENSGALG00000027963	up					gga-miR-194	down	ENSGALG00000005487	up	gga-miR-199-5p	down	ENSGALG00000013583	down	gga-miR-20a-5p	up	ENSGALG00000004869	up
gga-miR-101-3p	up	ENSGALG00000006512	up	gga-miR-30a-3p	up	ENSGALG00000001633	up					gga-miR-194	down	ENSGALG00000003492	up	gga-miR-199-5p	down	ENSGALG00000016325	down	gga-miR-20a-5p	up	ENSGALG00000006682	up
gga-miR-101-3p	up	ENSGALG00000007048	up	gga-miR-30a-3p	up	ENSGALG00000017394	up					gga-miR-194	down	ENSGALG00000004508	up	gga-miR-199-5p	down	ENSGALG00000027184	down	gga-miR-20a-5p	up	ENSGALG00000028801	up
gga-miR-101-3p	up	ENSGALG00000006346	up	gga-miR-30a-3p	up	ENSGALG00000005796	up					gga-miR-194	down	ENSGALG00000010826	up	gga-miR-200a-3p	down	ENSGALG00000015729	down	gga-miR-20a-5p	up	ENSGALG00000005619	up
gga-miR-101-3p	up	ENSGALG00000000004	up	gga-miR-30a-3p	up	ENSGALG00000006446	up					gga-miR-194	down	ENSGALG00000003248	up	gga-miR-200a-3p	down	ENSGALG00000002377	down	gga-miR-20a-5p	up	ENSGALG00000001231	up
gga-miR-101-3p	up	ENSGALG00000014331	up	gga-miR-30a-3p	up	ENSGALG00000005522	up					gga-miR-194	down	ENSGALG00000004798	up	gga-miR-200a-3p	down	ENSGALG00000002272	down	gga-miR-20a-5p	up	ENSGALG00000016400	up
gga-miR-101-3p	up	ENSGALG00000017394	up	gga-miR-30a-3p	up	ENSGALG00000004798	up					gga-miR-194	down	ENSGALG00000027874	up	gga-miR-200a-3p	down	ENSGALG00000017191	down	gga-miR-20a-5p	up	ENSGALG00000009314	up
gga-miR-101-3p	up	ENSGALG00000015442	up	gga-miR-30a-3p	up	ENSGALG00000017358	up					gga-miR-194	down	ENSGALG00000010185	up	gga-miR-200a-3p	down	ENSGALG00000015001	down	gga-miR-20a-5p	up	ENSGALG00000009450	up
gga-miR-101-3p	up	ENSGALG00000006120	up	gga-miR-30a-3p	up	ENSGALG00000002967	up					gga-miR-194	down	ENSGALG00000006390	up	gga-miR-200a-3p	down	ENSGALG00000007300	down	gga-miR-20a-5p	up	ENSGALG00000002734	up
gga-miR-101-3p	up	ENSGALG00000011117	up	gga-miR-30a-3p	up	ENSGALG00000007364	up					gga-miR-194	down	ENSGALG00000005710	up	gga-miR-200a-3p	down	ENSGALG00000011271	down	gga-miR-20a-5p	up	ENSGALG00000026313	up
gga-miR-101-3p	up	ENSGALG00000000884	up	gga-miR-30a-3p	up	ENSGALG00000005512	up					gga-miR-194	down	ENSGALG00000012830	up	gga-miR-200a-3p	down	ENSGALG00000006334	down	gga-miR-20a-5p	up	ENSGALG00000013628	up
gga-miR-101-3p	up	ENSGALG00000010678	up	gga-miR-133b	up	ENSGALG00000011041	up					gga-miR-194	down	ENSGALG00000016885	up	gga-miR-200a-3p	down	ENSGALG00000009268	down	gga-miR-155	up	ENSGALG00000004122	up
gga-miR-199-5p	up	ENSGALG00000004613	up	gga-miR-133b	up	ENSGALG00000006751	up					gga-miR-194	down	ENSGALG00000003392	up	gga-miR-200a-3p	down	ENSGALG00000011801	down	gga-miR-155	up	ENSGALG00000020528	up
gga-miR-199-5p	up	ENSGALG00000002318	up	gga-miR-133b	up	ENSGALG00000023395	up					gga-miR-194	down	ENSGALG00000026445	up	gga-miR-200a-3p	down	ENSGALG00000002125	down	gga-miR-155	up	ENSGALG00000008666	up
gga-miR-199-5p	up	ENSGALG00000016912	up	gga-let-7c-5p	up	ENSGALG00000026776	up					gga-miR-194	down	ENSGALG00000001317	up	gga-miR-200a-3p	down	ENSGALG00000005331	down	gga-miR-155	up	ENSGALG00000006491	up
gga-miR-199-5p	up	ENSGALG00000003074	up	gga-let-7c-5p	up	ENSGALG00000001802	up					gga-miR-194	down	ENSGALG00000010246	up	gga-miR-200a-3p	down	ENSGALG00000016893	down	gga-miR-155	up	ENSGALG00000016014	up
gga-miR-199-5p	up	ENSGALG00000025842	up	gga-miR-92-3p	up	ENSGALG00000007364	up					gga-miR-194	down	ENSGALG00000019397	up	gga-miR-200a-3p	down	ENSGALG00000005253	down	gga-miR-155	up	ENSGALG00000010678	up
gga-miR-199-5p	up	ENSGALG00000006025	up	gga-miR-92-3p	up	ENSGALG00000023066	up					gga-miR-194	down	ENSGALG00000020528	up	gga-miR-200a-3p	down	ENSGALG00000008018	down	gga-miR-155	up	ENSGALG00000009314	up
gga-miR-199-5p	up	ENSGALG00000006491	up	gga-miR-92-3p	up	ENSGALG00000004869	up					gga-miR-194	down	ENSGALG00000002318	up	gga-miR-200a-3p	down	ENSGALG00000016967	down	gga-miR-155	up	ENSGALG00000008797	up
gga-miR-199-5p	up	ENSGALG00000013624	up	gga-miR-92-3p	up	ENSGALG00000005796	up					gga-miR-194	down	ENSGALG00000012357	up	gga-miR-200a-3p	down	ENSGALG00000005503	down	gga-miR-155	up	ENSGALG00000009626	up
gga-miR-199-5p	up	ENSGALG00000016325	up	gga-miR-92-3p	up	ENSGALG00000017394	up					gga-miR-194	down	ENSGALG00000001231	up	gga-miR-200b-3p	down	ENSGALG00000005797	down	gga-miR-155	up	ENSGALG00000004684	up
gga-miR-181a-3p	up	ENSGALG00000002967	up	gga-miR-92-3p	up	ENSGALG00000001802	up					gga-miR-194	down	ENSGALG00000004684	up	gga-miR-200b-3p	down	ENSGALG00000015624	down	gga-miR-155	up	ENSGALG00000016442	up
gga-miR-181a-3p	up	ENSGALG00000002277	up	gga-miR-146c-5p	up	ENSGALG00000007357	up					gga-miR-194	down	ENSGALG00000010016	up	gga-miR-200b-3p	down	ENSGALG00000009179	down	gga-miR-155	up	ENSGALG00000028037	up
gga-miR-181a-3p	up	ENSGALG00000017394	up	gga-miR-146c-5p	up	ENSGALG00000000004	up					gga-miR-194	down	ENSGALG00000004122	up	gga-miR-200b-3p	down	ENSGALG00000004121	down	gga-miR-155	up	ENSGALG00000016142	up
gga-miR-181a-3p	up	ENSGALG00000006025	up	gga-miR-146c-5p	up	ENSGALG00000026776	up					gga-miR-194	down	ENSGALG00000001688	up	gga-miR-200b-3p	down	ENSGALG00000011801	down	gga-miR-30a-5p	up	ENSGALG00000012272	up
gga-miR-133a-3p	up	ENSGALG00000006715	up	gga-miR-146c-5p	up	ENSGALG00000005512	up					gga-miR-20a-5p	down	ENSGALG00000007082	up	gga-miR-200b-3p	down	ENSGALG00000010311	down	gga-miR-30a-5p	up	ENSGALG00000027786	up
gga-miR-133a-3p	up	ENSGALG00000013624	up	gga-miR-146c-5p	up	ENSGALG00000001717	up					gga-miR-20a-5p	down	ENSGALG00000011094	up	gga-miR-200b-3p	down	ENSGALG00000005253	down	gga-miR-30a-5p	up	ENSGALG00000010678	up
gga-miR-133a-3p	up	ENSGALG00000006751	up	gga-miR-146c-5p	up	ENSGALG00000023066	up					gga-miR-20a-5p	down	ENSGALG00000009314	up	gga-miR-200b-3p	down	ENSGALG00000003578	down	gga-miR-30a-5p	up	ENSGALG00000016964	up
gga-miR-133a-3p	up	ENSGALG00000007300	up	gga-miR-146c-5p	up	ENSGALG00000008285	up					gga-miR-20a-5p	down	ENSGALG00000026594	up	gga-miR-200b-3p	down	ENSGALG00000015128	down	gga-miR-30a-5p	up	ENSGALG00000002734	up
gga-miR-142-5p	up	ENSGALG00000002507	up	gga-miR-146c-5p	up	ENSGALG00000017358	up					gga-miR-20a-5p	down	ENSGALG00000009790	up	gga-miR-200b-3p	down	ENSGALG00000012377	down	gga-miR-30a-5p	up	ENSGALG00000004494	up
gga-miR-142-5p	up	ENSGALG00000009846	up	gga-miR-27b-3p	up	ENSGALG00000026776	up					gga-miR-20a-5p	down	ENSGALG00000015428	up	gga-miR-200b-3p	down	ENSGALG00000026736	down	gga-miR-30a-5p	up	ENSGALG00000016485	up
gga-miR-142-5p	up	ENSGALG00000015297	up	gga-miR-27b-3p	up	ENSGALG00000005522	up					gga-miR-20a-5p	down	ENSGALG00000008285	up	gga-miR-200b-3p	down	ENSGALG00000008539	down	gga-miR-30a-5p	up	ENSGALG00000012830	up
gga-miR-142-5p	up	ENSGALG00000017394	up	gga-miR-27b-3p	up	ENSGALG00000004571	up					gga-miR-20a-5p	down	ENSGALG00000001802	up	gga-miR-200b-3p	down	ENSGALG00000016584	down	gga-miR-30a-5p	up	ENSGALG00000004122	up
gga-miR-142-5p	up	ENSGALG00000011715	up	gga-miR-27b-3p	up	ENSGALG00000028998	up					gga-miR-20a-5p	down	ENSGALG00000016791	up	gga-miR-200b-3p	down	ENSGALG00000010747	down	gga-miR-30a-5p	up	ENSGALG00000015297	up
gga-miR-142-5p	up	ENSGALG00000025884	up	gga-miR-27b-3p	up	ENSGALG00000009959	up					gga-miR-20a-5p	down	ENSGALG00000004869	up	gga-miR-206	down	ENSGALG00000010633	down	gga-miR-30a-5p	up	ENSGALG00000006025	up
gga-miR-142-5p	up	ENSGALG00000004613	up	gga-miR-27b-3p	up	ENSGALG00000004300	up					gga-miR-20a-5p	down	ENSGALG00000021572	up	gga-miR-206	down	ENSGALG00000009268	down	gga-miR-30a-5p	up	ENSGALG00000028801	up
gga-miR-142-5p	up	ENSGALG00000002318	up	gga-miR-205a	up	ENSGALG00000004571	up					gga-miR-20a-5p	down	ENSGALG00000009433	up	gga-miR-206	down	ENSGALG00000005974	down	gga-miR-30a-5p	up	ENSGALG00000017009	up
gga-miR-142-5p	up	ENSGALG00000010363	up	gga-miR-205a	up	ENSGALG00000002906	up					gga-miR-20a-5p	down	ENSGALG00000013628	up	gga-miR-206	down	ENSGALG00000005554	down	gga-miR-30a-5p	up	ENSGALG00000006682	up
gga-miR-92-3p	up	ENSGALG00000007373	up	gga-miR-205a	up	ENSGALG00000017394	up					gga-miR-20a-5p	down	ENSGALG00000026971	up	gga-miR-206	down	ENSGALG00000026736	down	gga-miR-30a-5p	up	ENSGALG00000008497	up
gga-miR-92-3p	up	ENSGALG00000006491	up	gga-miR-205a	up	ENSGALG00000003228	up					gga-miR-20a-5p	down	ENSGALG00000007048	up	gga-miR-206	down	ENSGALG00000014970	down	gga-miR-30a-5p	up	ENSGALG00000016271	up
gga-miR-92-3p	up	ENSGALG00000001802	up	gga-miR-205a	up	ENSGALG00000005512	up					gga-miR-20a-5p	down	ENSGALG00000008771	up	gga-miR-206	down	ENSGALG00000009755	down	gga-miR-30a-5p	up	ENSGALG00000021572	up
gga-miR-92-3p	up	ENSGALG00000028318	up	gga-miR-205a	up	ENSGALG00000005796	up					gga-miR-20a-5p	down	ENSGALG00000017009	up	gga-miR-206	down	ENSGALG00000015001	down	gga-miR-27b-3p	up	ENSGALG00000006682	up
gga-miR-92-3p	up	ENSGALG00000002318	up	gga-miR-205a	up	ENSGALG00000017077	up					gga-miR-20a-5p	down	ENSGALG00000003074	up	gga-miR-214	down	ENSGALG00000007373	down	gga-miR-27b-3p	up	ENSGALG00000005074	up
gga-miR-92-3p	up	ENSGALG00000017394	up	gga-miR-30b-5p	up	ENSGALG00000004860	up					gga-miR-20a-5p	down	ENSGALG00000026313	up	gga-miR-214	down	ENSGALG00000014970	down	gga-miR-27b-3p	up	ENSGALG00000009959	up
gga-miR-92-3p	up	ENSGALG00000023066	up	gga-miR-30b-5p	up	ENSGALG00000001698	up					gga-miR-20a-5p	down	ENSGALG00000012170	up	gga-miR-214	down	ENSGALG00000012377	down	gga-miR-27b-3p	up	ENSGALG00000008797	up
gga-miR-92-3p	up	ENSGALG00000004343	up	gga-miR-30b-5p	up	ENSGALG00000027963	up					gga-miR-20a-5p	down	ENSGALG00000006512	up	gga-miR-214	down	ENSGALG00000024379	down	gga-miR-27b-3p	up	ENSGALG00000004508	up
gga-miR-92-3p	up	ENSGALG00000004613	up	gga-miR-30b-5p	up	ENSGALG00000001802	up					gga-miR-20a-5p	down	ENSGALG00000014614	up	gga-miR-214	down	ENSGALG00000008359	down	gga-miR-27b-3p	up	ENSGALG00000003701	up
gga-miR-92-3p	up	ENSGALG00000005796	up	gga-miR-30b-5p	up	ENSGALG00000011041	up					gga-miR-20a-5p	down	ENSGALG00000005401	up	gga-miR-214	down	ENSGALG00000007748	down	gga-miR-27b-3p	up	ENSGALG00000016400	up
gga-miR-92-3p	up	ENSGALG00000000884	up	gga-miR-30b-5p	up	ENSGALG00000005512	up					gga-miR-20a-5p	down	ENSGALG00000003248	up	gga-miR-214	down	ENSGALG00000008473	down	gga-miR-27b-3p	up	ENSGALG00000016852	up
gga-miR-122-5p	up	ENSGALG00000001802	up	gga-miR-30b-5p	up	ENSGALG00000002967	up					gga-miR-20a-5p	down	ENSGALG00000007810	up	gga-miR-214	down	ENSGALG00000005808	down	gga-miR-27b-3p	up	ENSGALG00000028876	up
gga-miR-122-5p	up	ENSGALG00000010678	up	gga-miR-30b-5p	up	ENSGALG00000001000	up					gga-miR-20a-5p	down	ENSGALG00000010826	up	gga-miR-214	down	ENSGALG00000011921	down	gga-miR-27b-3p	up	ENSGALG00000010870	up
gga-miR-365b-5p	up	ENSGALG00000000004	up	gga-miR-199-3p	up	ENSGALG00000015185	up					gga-miR-20a-5p	down	ENSGALG00000028318	up	gga-miR-214	down	ENSGALG00000001729	down	gga-miR-27b-3p	up	ENSGALG00000002734	up
gga-miR-365b-5p	up	ENSGALG00000010678	up	gga-miR-199-3p	up	ENSGALG00000001717	up					gga-miR-20a-5p	down	ENSGALG00000006491	up	gga-miR-214	down	ENSGALG00000012613	down	gga-miR-27b-3p	up	ENSGALG00000028005	up
gga-miR-365b-5p	up	ENSGALG00000002277	up	gga-miR-133a-5p	up	ENSGALG00000000004	up					gga-miR-20a-5p	down	ENSGALG00000011794	up	gga-miR-214	down	ENSGALG00000009748	down	gga-miR-27b-3p	up	ENSGALG00000016919	up
gga-miR-365b-5p	up	ENSGALG00000005522	up	gga-miR-133a-5p	up	ENSGALG00000000533	up					gga-miR-20a-5p	down	ENSGALG00000003228	up	gga-miR-214	down	ENSGALG00000005253	down	gga-miR-27b-3p	up	ENSGALG00000004058	up
gga-miR-365b-5p	up	ENSGALG00000006715	up	gga-miR-133a-5p	up	ENSGALG00000003074	up					gga-miR-20a-5p	down	ENSGALG00000027874	up	gga-miR-214	down	ENSGALG00000027232	down	gga-miR-27b-3p	up	ENSGALG00000017009	up
gga-miR-30a-5p	up	ENSGALG00000008094	up	gga-miR-125b-5p	up	ENSGALG00000023395	up					gga-miR-20a-5p	down	ENSGALG00000016719	up	gga-miR-214	down	ENSGALG00000010818	down	gga-miR-27b-3p	up	ENSGALG00000001412	up
gga-miR-30a-5p	up	ENSGALG00000010678	up	gga-miR-125b-5p	up	ENSGALG00000001717	up					gga-miR-20a-5p	down	ENSGALG00000001750	up	gga-miR-214	down	ENSGALG00000005331	down	gga-miR-27b-3p	up	ENSGALG00000016348	up
gga-miR-30a-5p	up	ENSGALG00000002318	up	gga-miR-125b-5p	up	ENSGALG00000017358	up					gga-miR-20a-5p	down	ENSGALG00000025884	up	gga-miR-214	down	ENSGALG00000011740	down	gga-miR-27b-3p	up	ENSGALG00000008076	up
gga-miR-30a-5p	up	ENSGALG00000007048	up	gga-miR-125b-5p	up	ENSGALG00000006346	up					gga-miR-20a-5p	down	ENSGALG00000004929	up	gga-miR-214	down	ENSGALG00000029072	down	gga-miR-27b-3p	up	ENSGALG00000027864	up
gga-miR-30a-5p	up	ENSGALG00000001802	up	gga-miR-125b-5p	up	ENSGALG00000006025	up					gga-miR-20a-5p	down	ENSGALG00000028801	up	gga-miR-214	down	ENSGALG00000011801	down	gga-miR-27b-3p	up	ENSGALG00000021572	up
gga-miR-30a-5p	up	ENSGALG00000001000	up	gga-miR-125b-5p	up	ENSGALG00000004170	up					gga-miR-20a-5p	down	ENSGALG00000010083	up	gga-miR-215-5p	down	ENSGALG00000024379	down	gga-miR-27b-3p	up	ENSGALG00000007082	up
gga-miR-30a-5p	up	ENSGALG00000015297	up	gga-miR-125b-5p	up	ENSGALG00000026019	up					gga-miR-20a-5p	down	ENSGALG00000012538	up	gga-miR-215-5p	down	ENSGALG00000016893	down	gga-miR-27b-3p	up	ENSGALG00000002549	up
gga-miR-30a-5p	up	ENSGALG00000016271	up	gga-miR-125b-5p	up	ENSGALG00000001633	up					gga-miR-20a-5p	down	ENSGALG00000004860	up	gga-miR-26a-5p	down	ENSGALG00000010259	down	gga-miR-27b-3p	up	ENSGALG00000004494	up
gga-miR-30a-5p	up	ENSGALG00000002967	up	gga-miR-365b-5p	up	ENSGALG00000005522	up					gga-miR-20a-5p	down	ENSGALG00000016497	up	gga-miR-26a-5p	down	ENSGALG00000027232	down	gga-miR-27b-3p	up	ENSGALG00000028998	up
gga-miR-30a-5p	up	ENSGALG00000006025	up	gga-miR-365b-5p	up	ENSGALG00000000004	up					gga-miR-20a-5p	down	ENSGALG00000002734	up	gga-miR-26a-5p	down	ENSGALG00000016893	down	gga-miR-27b-3p	up	ENSGALG00000013624	up
gga-miR-133b	up	ENSGALG00000013624	up									gga-miR-20a-5p	down	ENSGALG00000001231	up	gga-miR-26a-5p	down	ENSGALG00000014970	down	gga-miR-27b-3p	up	ENSGALG00000003734	up
gga-miR-133b	up	ENSGALG00000006751	up									gga-miR-20a-5p	down	ENSGALG00000006502	up	gga-miR-26a-5p	down	ENSGALG00000009641	down	gga-miR-9-5p	up	ENSGALG00000004387	up
gga-miR-133b	up	ENSGALG00000007300	up									gga-miR-122-5p	down	ENSGALG00000003939	up	gga-miR-30c-5p	down	ENSGALG00000026736	down	gga-miR-9-5p	up	ENSGALG00000010535	up
gga-miR-133b	up	ENSGALG00000006715	up									gga-miR-122-5p	down	ENSGALG00000005782	up	gga-miR-30c-5p	down	ENSGALG00000008539	down	gga-miR-9-5p	up	ENSGALG00000006809	up
gga-miR-30b-5p	up	ENSGALG00000002318	up									gga-miR-122-5p	down	ENSGALG00000004571	up	gga-miR-30c-5p	down	ENSGALG00000008018	down	gga-miR-9-5p	up	ENSGALG00000013981	up
gga-miR-30b-5p	up	ENSGALG00000010678	up									gga-miR-122-5p	down	ENSGALG00000006947	up	gga-miR-30c-5p	down	ENSGALG00000023435	down	gga-miR-9-5p	up	ENSGALG00000028801	up
gga-miR-30b-5p	up	ENSGALG00000008094	up									gga-miR-122-5p	down	ENSGALG00000010678	up	gga-miR-30c-5p	down	ENSGALG00000006560	down	gga-miR-9-5p	up	ENSGALG00000001412	up
gga-miR-30b-5p	up	ENSGALG00000002967	up									gga-miR-122-5p	down	ENSGALG00000001802	up	gga-miR-30c-5p	down	ENSGALG00000027891	down	gga-miR-9-5p	up	ENSGALG00000016014	up
gga-miR-30b-5p	up	ENSGALG00000015297	up									gga-miR-122-5p	down	ENSGALG00000013637	up	gga-miR-30c-5p	down	ENSGALG00000005974	down	gga-miR-9-5p	up	ENSGALG00000028005	up
gga-miR-30b-5p	up	ENSGALG00000001000	up									gga-miR-24-3p	down	ENSGALG00000009056	up	gga-miR-30c-5p	down	ENSGALG00000017179	down	gga-miR-9-5p	up	ENSGALG00000016919	up
gga-miR-30b-5p	up	ENSGALG00000001802	up									gga-miR-24-3p	down	ENSGALG00000021572	up	gga-miR-30c-5p	down	ENSGALG00000003580	down	gga-miR-9-5p	up	ENSGALG00000009842	up
gga-let-7c-5p	up	ENSGALG00000001802	up									gga-miR-24-3p	down	ENSGALG00000001802	up	gga-miR-30c-5p	down	ENSGALG00000009844	down	gga-miR-9-5p	up	ENSGALG00000000004	up
gga-let-7c-5p	up	ENSGALG00000004613	up									gga-miR-24-3p	down	ENSGALG00000002967	up	gga-miR-30c-5p	down	ENSGALG00000015624	down	gga-miR-9-5p	up	ENSGALG00000003572	up
gga-let-7c-5p	up	ENSGALG00000007048	up									gga-miR-24-3p	down	ENSGALG00000008771	up	gga-miR-30c-5p	down	ENSGALG00000020488	down	gga-miR-9-5p	up	ENSGALG00000027786	up
gga-let-7c-5p	up	ENSGALG00000025842	up									gga-miR-24-3p	down	ENSGALG00000005848	up	gga-miR-365-3p	down	ENSGALG00000009266	down	gga-miR-9-5p	up	ENSGALG00000028273	up
gga-miR-125b-5p	up	ENSGALG00000006120	up									gga-miR-24-3p	down	ENSGALG00000011957	up	gga-miR-365-3p	down	ENSGALG00000013929	down	gga-miR-9-5p	up	ENSGALG00000002734	up
gga-miR-125b-5p	up	ENSGALG00000017358	up									gga-miR-24-3p	down	ENSGALG00000027096	up	gga-miR-365-3p	down	ENSGALG00000008018	down	gga-miR-9-5p	up	ENSGALG00000009700	up
gga-miR-125b-5p	up	ENSGALG00000009748	up									gga-miR-24-3p	down	ENSGALG00000026313	up	gga-miR-365-3p	down	ENSGALG00000005253	down	gga-miR-458a-3p	up	ENSGALG00000012272	up
gga-miR-125b-5p	up	ENSGALG00000006346	up									gga-miR-24-3p	down	ENSGALG00000017009	up	gga-miR-365-3p	down	ENSGALG00000016893	down	gga-miR-458a-3p	up	ENSGALG00000002549	up
gga-miR-125b-5p	up	ENSGALG00000010678	up									gga-miR-24-3p	down	ENSGALG00000028517	up	gga-miR-454-3p	down	ENSGALG00000005795	down	gga-miR-458a-3p	up	ENSGALG00000016885	up
gga-miR-125b-5p	up	ENSGALG00000006025	up									gga-miR-24-3p	down	ENSGALG00000028876	up	gga-miR-454-3p	down	ENSGALG00000016893	down	gga-miR-458a-3p	up	ENSGALG00000016785	up
gga-miR-181a-5p	up	ENSGALG00000001000	up									gga-miR-24-3p	down	ENSGALG00000010976	up	gga-miR-454-3p	down	ENSGALG00000006346	down	gga-miR-458a-3p	up	ENSGALG00000026313	up
gga-miR-181a-5p	up	ENSGALG00000011285	up									gga-miR-24-3p	down	ENSGALG00000028928	up	gga-miR-454-3p	down	ENSGALG00000005204	down	gga-miR-458a-3p	up	ENSGALG00000009626	up
gga-miR-181a-5p	up	ENSGALG00000015935	up									gga-miR-24-3p	down	ENSGALG00000000336	up	gga-miR-454-3p	down	ENSGALG00000015438	down	gga-miR-458a-3p	up	ENSGALG00000010976	up
gga-miR-181a-5p	up	ENSGALG00000017358	up									gga-miR-24-3p	down	ENSGALG00000027786	up	gga-miR-454-3p	down	ENSGALG00000006743	down	gga-miR-458a-3p	up	ENSGALG00000004869	up
gga-miR-181a-5p	up	ENSGALG00000006346	up									gga-miR-24-3p	down	ENSGALG00000006775	up	gga-miR-454-3p	down	ENSGALG00000002763	down	gga-miR-458a-3p	up	ENSGALG00000001231	up
gga-miR-181a-5p	up	ENSGALG00000006715	up									gga-miR-24-3p	down	ENSGALG00000017394	up	gga-miR-454-3p	down	ENSGALG00000001709	down	gga-miR-458a-3p	up	ENSGALG00000013548	up
gga-miR-181a-5p	up	ENSGALG00000009748	up									gga-miR-24-3p	down	ENSGALG00000001317	up	gga-miR-454-3p	down	ENSGALG00000014970	down	gga-miR-99a-5p	up	ENSGALG00000003734	up
gga-miR-181a-5p	up	ENSGALG00000007300	up									gga-miR-24-3p	down	ENSGALG00000012830	up	gga-miR-454-3p	down	ENSGALG00000007300	down	gga-miR-99a-5p	up	ENSGALG00000016457	up
gga-miR-181a-5p	up	ENSGALG00000023066	up									gga-miR-24-3p	down	ENSGALG00000010014	up	gga-miR-454-3p	down	ENSGALG00000015001	down	gga-miR-99a-5p	up	ENSGALG00000004058	up
gga-miR-181a-5p	up	ENSGALG00000004613	up									gga-miR-24-3p	down	ENSGALG00000027874	up	gga-miR-454-3p	down	ENSGALG00000003923	down	gga-miR-142-5p	up	ENSGALG00000013980	up
gga-miR-125b-3p	up	ENSGALG00000004613	up									gga-miR-24-3p	down	ENSGALG00000004587	up	gga-miR-454-3p	down	ENSGALG00000013703	down	gga-miR-142-5p	up	ENSGALG00000009450	up
gga-miR-125b-3p	up	ENSGALG00000016271	up									gga-miR-24-3p	down	ENSGALG00000005512	up	gga-miR-7b	down	ENSGALG00000010175	down	gga-miR-142-5p	up	ENSGALG00000009626	up
gga-miR-125b-3p	up	ENSGALG00000017394	up									gga-miR-24-3p	down	ENSGALG00000001118	up	gga-miR-7b	down	ENSGALG00000027232	down	gga-miR-142-5p	up	ENSGALG00000004494	up
gga-miR-125b-3p	up	ENSGALG00000006120	up									gga-miR-24-3p	down	ENSGALG00000010083	up	gga-miR-7b	down	ENSGALG00000008608	down	gga-miR-142-5p	up	ENSGALG00000009399	up
gga-miR-221-3p	up	ENSGALG00000005522	up									gga-miR-24-3p	down	ENSGALG00000006731	up	gga-miR-7b	down	ENSGALG00000001177	down	gga-miR-142-5p	up	ENSGALG00000016442	up
gga-miR-221-3p	up	ENSGALG00000006491	up									gga-miR-24-3p	down	ENSGALG00000001231	up	gga-miR-7b	down	ENSGALG00000014970	down	gga-miR-142-5p	up	ENSGALG00000015297	up
gga-miR-221-3p	up	ENSGALG00000001802	up									gga-miR-24-3p	down	ENSGALG00000002734	up	gga-miR-7b	down	ENSGALG00000002272	down	gga-miR-142-5p	up	ENSGALG00000004122	up
gga-miR-221-3p	up	ENSGALG00000005103	up									gga-miR-100-5p	down	ENSGALG00000008011	up	gga-miR-7b	down	ENSGALG00000012377	down	gga-miR-142-5p	up	ENSGALG00000015691	up
gga-miR-221-3p	up	ENSGALG00000015180	up									gga-miR-100-5p	down	ENSGALG00000002728	up	gga-miR-7b	down	ENSGALG00000005253	down	gga-miR-142-5p	up	ENSGALG00000008076	up
gga-miR-221-3p	up	ENSGALG00000017358	up									gga-miR-100-5p	down	ENSGALG00000003734	up	gga-miR-7b	down	ENSGALG00000005808	down	gga-miR-142-5p	up	ENSGALG00000004387	up
gga-miR-30e-5p	up	ENSGALG00000010678	up									gga-miR-100-5p	down	ENSGALG00000016457	up	gga-miR-7b	down	ENSGALG00000005331	down	gga-miR-142-5p	up	ENSGALG00000003172	up
gga-miR-30e-5p	up	ENSGALG00000007048	up									gga-miR-100-5p	down	ENSGALG00000007308	up	gga-miR-7b	down	ENSGALG00000008677	down	gga-miR-142-5p	up	ENSGALG00000006809	up
gga-miR-30e-5p	up	ENSGALG00000002967	up									gga-miR-17-5p	down	ENSGALG00000002734	up	gga-miR-7b	down	ENSGALG00000027891	down	gga-miR-142-5p	up	ENSGALG00000011957	up
gga-miR-30e-5p	up	ENSGALG00000001000	up									gga-miR-17-5p	down	ENSGALG00000001231	up	gga-miR-92-3p	down	ENSGALG00000005795	down	gga-miR-142-5p	up	ENSGALG00000005619	up
gga-miR-30e-5p	up	ENSGALG00000001802	up									gga-miR-17-5p	down	ENSGALG00000006502	up	gga-miR-92-3p	down	ENSGALG00000007993	down	gga-miR-142-5p	up	ENSGALG00000001231	up
gga-miR-30e-5p	up	ENSGALG00000015297	up									gga-miR-17-5p	down	ENSGALG00000010083	up	gga-miR-92-3p	down	ENSGALG00000005331	down	gga-miR-199-5p	up	ENSGALG00000012357	up
gga-miR-30c-5p	up	ENSGALG00000008094	up									gga-miR-17-5p	down	ENSGALG00000004860	up	gga-miR-92-3p	down	ENSGALG00000017179	down	gga-miR-199-5p	up	ENSGALG00000013981	up
gga-miR-30c-5p	up	ENSGALG00000010678	up									gga-miR-17-5p	down	ENSGALG00000012538	up	gga-miR-92-3p	down	ENSGALG00000026491	down	gga-miR-199-5p	up	ENSGALG00000006025	up
gga-miR-30c-5p	up	ENSGALG00000002318	up									gga-miR-17-5p	down	ENSGALG00000028801	up	gga-miR-92-3p	down	ENSGALG00000008043	down	gga-miR-199-5p	up	ENSGALG00000016348	up
gga-miR-30c-5p	up	ENSGALG00000015297	up									gga-miR-17-5p	down	ENSGALG00000004929	up	gga-miR-92-3p	down	ENSGALG00000010818	down	gga-miR-199-5p	up	ENSGALG00000016014	up
gga-miR-30c-5p	up	ENSGALG00000001802	up									gga-miR-17-5p	down	ENSGALG00000001750	up	gga-miR-92-3p	down	ENSGALG00000009844	down	gga-miR-199-5p	up	ENSGALG00000009314	up
gga-miR-30c-5p	up	ENSGALG00000001000	up									gga-miR-17-5p	down	ENSGALG00000025884	up	gga-miR-92-3p	down	ENSGALG00000004343	down	gga-miR-199-5p	up	ENSGALG00000016912	up
gga-miR-30c-5p	up	ENSGALG00000002967	up									gga-miR-17-5p	down	ENSGALG00000027874	up	gga-miR-92-3p	down	ENSGALG00000007373	down	gga-miR-199-5p	up	ENSGALG00000016440	up
gga-miR-26a-5p	up	ENSGALG00000025884	up									gga-miR-17-5p	down	ENSGALG00000016719	up	gga-miR-92-3p	down	ENSGALG00000009641	down	gga-miR-199-5p	up	ENSGALG00000006491	up
gga-miR-26a-5p	up	ENSGALG00000007048	up									gga-miR-17-5p	down	ENSGALG00000011794	up	gga-miR-92-3p	down	ENSGALG00000013617	down	gga-miR-199-5p	up	ENSGALG00000026313	up
gga-miR-26a-5p	up	ENSGALG00000006512	up									gga-miR-17-5p	down	ENSGALG00000003228	up	gga-miR-99a-5p	down	ENSGALG00000023435	down	gga-miR-199-5p	up	ENSGALG00000009626	up
gga-miR-26a-5p	up	ENSGALG00000016271	up									gga-miR-17-5p	down	ENSGALG00000006491	up	gga-miR-101-3p	up	ENSGALG00000017009	up	gga-miR-199-5p	up	ENSGALG00000013624	up
gga-miR-26a-5p	up	ENSGALG00000006491	up									gga-miR-17-5p	down	ENSGALG00000028318	up	gga-miR-101-3p	up	ENSGALG00000006352	up	gga-miR-199-5p	up	ENSGALG00000009842	up
gga-miR-26a-5p	up	ENSGALG00000010678	up									gga-miR-17-5p	down	ENSGALG00000003248	up	gga-miR-101-3p	up	ENSGALG00000028037	up	gga-miR-199-5p	up	ENSGALG00000016442	up
gga-miR-26a-5p	up	ENSGALG00000015180	up									gga-miR-17-5p	down	ENSGALG00000007810	up	gga-miR-101-3p	up	ENSGALG00000009626	up	gga-miR-199-5p	up	ENSGALG00000012830	up
gga-miR-26a-5p	up	ENSGALG00000006025	up									gga-miR-17-5p	down	ENSGALG00000010826	up	gga-miR-101-3p	up	ENSGALG00000011094	up	gga-miR-29a-3p	up	ENSGALG00000016442	up
gga-miR-26a-5p	up	ENSGALG00000000004	up									gga-miR-17-5p	down	ENSGALG00000014614	up	gga-miR-101-3p	up	ENSGALG00000007669	up	gga-miR-29a-3p	up	ENSGALG00000015233	up
gga-miR-1559-5p	up	ENSGALG00000006715	up									gga-miR-17-5p	down	ENSGALG00000005401	up	gga-miR-101-3p	up	ENSGALG00000003701	up	gga-miR-29a-3p	up	ENSGALG00000004684	up
gga-miR-1559-5p	up	ENSGALG00000001802	up									gga-miR-17-5p	down	ENSGALG00000012170	up	gga-miR-101-3p	up	ENSGALG00000021572	up	gga-miR-29a-3p	up	ENSGALG00000015474	up
gga-miR-2188-5p	up	ENSGALG00000025842	up									gga-miR-17-5p	down	ENSGALG00000006512	up	gga-miR-101-3p	up	ENSGALG00000026776	up	gga-miR-29a-3p	up	ENSGALG00000002734	up
gga-miR-2188-5p	up	ENSGALG00000006120	up									gga-miR-17-5p	down	ENSGALG00000017009	up	gga-miR-101-3p	up	ENSGALG00000012830	up	gga-miR-29a-3p	up	ENSGALG00000003572	up
gga-miR-2188-5p	up	ENSGALG00000016271	up									gga-miR-17-5p	down	ENSGALG00000026313	up	gga-miR-101-3p	up	ENSGALG00000015144	up	gga-miR-29a-3p	up	ENSGALG00000028037	up
gga-miR-2188-5p	up	ENSGALG00000017394	up									gga-miR-17-5p	down	ENSGALG00000003074	up	gga-miR-101-3p	up	ENSGALG00000003172	up	gga-miR-29a-3p	up	ENSGALG00000005701	up
gga-miR-2188-5p	up	ENSGALG00000023066	up									gga-miR-17-5p	down	ENSGALG00000009433	up	gga-miR-101-3p	up	ENSGALG00000012538	up	gga-miR-29a-3p	up	ENSGALG00000001231	up
gga-miR-22-3p	up	ENSGALG00000015297	up									gga-miR-17-5p	down	ENSGALG00000026971	up	gga-miR-101-3p	up	ENSGALG00000008497	up	gga-miR-29a-3p	up	ENSGALG00000016400	up
gga-miR-22-3p	up	ENSGALG00000006025	up									gga-miR-17-5p	down	ENSGALG00000013628	up	gga-miR-101-3p	up	ENSGALG00000016651	up	gga-miR-29a-3p	up	ENSGALG00000011957	up
gga-miR-22-3p	up	ENSGALG00000012277	up									gga-miR-17-5p	down	ENSGALG00000007048	up	gga-miR-101-3p	up	ENSGALG00000012696	up	gga-miR-29a-3p	up	ENSGALG00000016457	up
gga-miR-22-3p	up	ENSGALG00000013624	up									gga-miR-17-5p	down	ENSGALG00000008771	up	gga-miR-101-3p	up	ENSGALG00000005171	up	gga-miR-29a-3p	up	ENSGALG00000004387	up
gga-miR-22-3p	up	ENSGALG00000001802	up									gga-miR-17-5p	down	ENSGALG00000005074	up	gga-miR-101-3p	up	ENSGALG00000000004	up	gga-miR-29a-3p	up	ENSGALG00000027874	up
gga-miR-22-3p	up	ENSGALG00000007373	up									gga-miR-17-5p	down	ENSGALG00000007082	up	gga-miR-101-3p	up	ENSGALG00000004122	up	gga-miR-29a-3p	up	ENSGALG00000016014	up
gga-miR-22-3p	up	ENSGALG00000007048	up									gga-miR-17-5p	down	ENSGALG00000011094	up	gga-miR-101-3p	up	ENSGALG00000027864	up	gga-miR-29a-3p	up	ENSGALG00000020528	up
gga-miR-22-3p	up	ENSGALG00000006715	up									gga-miR-17-5p	down	ENSGALG00000009314	up	gga-miR-101-3p	up	ENSGALG00000016014	up	gga-miR-29a-3p	up	ENSGALG00000006025	up
gga-miR-22-3p	up	ENSGALG00000002318	up									gga-miR-17-5p	down	ENSGALG00000009790	up	gga-miR-101-3p	up	ENSGALG00000013981	up	gga-miR-29a-3p	up	ENSGALG00000028801	up
gga-miR-126-5p	up	ENSGALG00000002277	up									gga-miR-17-5p	down	ENSGALG00000026594	up	gga-miR-101-3p	up	ENSGALG00000026313	up	gga-miR-29a-3p	up	ENSGALG00000015297	up
gga-miR-126-5p	up	ENSGALG00000001802	up									gga-miR-17-5p	down	ENSGALG00000008285	up	gga-miR-101-3p	up	ENSGALG00000021193	up	gga-miR-30e-3p	up	ENSGALG00000010678	up
												gga-miR-17-5p	down	ENSGALG00000015428	up	gga-miR-133a-3p	up	ENSGALG00000023395	up	gga-miR-30e-3p	up	ENSGALG00000002734	up
												gga-miR-17-5p	down	ENSGALG00000001802	up	gga-miR-133a-3p	up	ENSGALG00000009314	up	gga-miR-30e-3p	up	ENSGALG00000009450	up
												gga-miR-17-5p	down	ENSGALG00000004869	up	gga-miR-133a-3p	up	ENSGALG00000009626	up	gga-miR-30e-3p	up	ENSGALG00000012272	up
												gga-miR-206	down	ENSGALG00000007810	up	gga-miR-133a-3p	up	ENSGALG00000011957	up	gga-miR-30e-3p	up	ENSGALG00000003572	up
												gga-miR-206	down	ENSGALG00000008094	up	gga-miR-133c-3p	up	ENSGALG00000009626	up	gga-miR-30e-3p	up	ENSGALG00000012830	up
												gga-miR-206	down	ENSGALG00000007396	up	gga-miR-133c-3p	up	ENSGALG00000011957	up	gga-miR-30e-3p	up	ENSGALG00000003734	up
												gga-miR-206	down	ENSGALG00000005701	up	gga-miR-133c-3p	up	ENSGALG00000023395	up	gga-miR-30e-3p	up	ENSGALG00000006390	up
												gga-miR-206	down	ENSGALG00000008661	up	gga-miR-133c-3p	up	ENSGALG00000009314	up	gga-miR-30e-3p	up	ENSGALG00000016919	up
												gga-miR-206	down	ENSGALG00000015428	up	gga-miR-140-3p	up	ENSGALG00000005074	up	gga-miR-30e-3p	up	ENSGALG00000028801	up
												gga-miR-206	down	ENSGALG00000007082	up	gga-miR-140-3p	up	ENSGALG00000023772	up	gga-miR-30e-3p	up	ENSGALG00000015090	up
												gga-miR-206	down	ENSGALG00000009250	up	gga-miR-140-3p	up	ENSGALG00000005701	up	gga-miR-30e-3p	up	ENSGALG00000011551	up
												gga-miR-206	down	ENSGALG00000002734	up	gga-miR-140-3p	up	ENSGALG00000026373	up	gga-miR-30e-3p	up	ENSGALG00000010979	up
												gga-miR-206	down	ENSGALG00000019397	up	gga-miR-140-3p	up	ENSGALG00000015425	up	gga-miR-30e-3p	up	ENSGALG00000008797	up
												gga-miR-206	down	ENSGALG00000010083	up	gga-miR-140-3p	up	ENSGALG00000006460	up	gga-miR-30e-3p	up	ENSGALG00000015471	up
												gga-miR-206	down	ENSGALG00000012538	up	gga-miR-140-3p	up	ENSGALG00000004508	up	gga-miR-30e-3p	up	ENSGALG00000004387	up
												gga-miR-206	down	ENSGALG00000004122	up	gga-miR-140-3p	up	ENSGALG00000001412	up	gga-miR-140-3p	up	ENSGALG00000004869	up
												gga-miR-206	down	ENSGALG00000001688	up	gga-miR-140-3p	up	ENSGALG00000002734	up	gga-miR-140-3p	up	ENSGALG00000013624	up
												gga-miR-206	down	ENSGALG00000001118	up	gga-miR-140-3p	up	ENSGALG00000021572	up	gga-miR-140-3p	up	ENSGALG00000003734	up
												gga-miR-206	down	ENSGALG00000006286	up	gga-miR-140-3p	up	ENSGALG00000028517	up	gga-miR-140-3p	up	ENSGALG00000012277	up
												gga-miR-206	down	ENSGALG00000010246	up	gga-miR-140-3p	up	ENSGALG00000026019	up	gga-miR-140-3p	up	ENSGALG00000002734	up
												gga-miR-206	down	ENSGALG00000008076	up	gga-miR-140-3p	up	ENSGALG00000004418	up	gga-miR-140-3p	up	ENSGALG00000004508	up
												gga-miR-206	down	ENSGALG00000009309	up	gga-miR-140-3p	up	ENSGALG00000011957	up	gga-miR-140-3p	up	ENSGALG00000005701	up
												gga-miR-30d	down	ENSGALG00000006025	up	gga-miR-140-3p	up	ENSGALG00000007780	up	gga-miR-140-3p	up	ENSGALG00000021572	up
												gga-miR-30d	down	ENSGALG00000027786	up	gga-miR-140-3p	up	ENSGALG00000004869	up	gga-miR-140-3p	up	ENSGALG00000011957	up
												gga-miR-30d	down	ENSGALG00000016271	up	gga-miR-140-3p	up	ENSGALG00000021193	up	gga-miR-140-3p	up	ENSGALG00000001412	up
												gga-miR-30d	down	ENSGALG00000017009	up	gga-miR-140-3p	up	ENSGALG00000012350	up	gga-miR-140-3p	up	ENSGALG00000028801	up
												gga-miR-30d	down	ENSGALG00000008094	up	gga-miR-140-3p	up	ENSGALG00000006505	up	gga-miR-140-3p	up	ENSGALG00000006682	up
												gga-miR-30d	down	ENSGALG00000007048	up	gga-miR-140-3p	up	ENSGALG00000003734	up	gga-miR-140-3p	up	ENSGALG00000005074	up
												gga-miR-30d	down	ENSGALG00000010678	up	gga-miR-146a-5p	up	ENSGALG00000012538	up	gga-miR-218-5p	up	ENSGALG00000000667	up
												gga-miR-30d	down	ENSGALG00000002967	up	gga-miR-146a-5p	up	ENSGALG00000000004	up	gga-miR-218-5p	up	ENSGALG00000020528	up
												gga-miR-30d	down	ENSGALG00000007752	up	gga-miR-146a-5p	up	ENSGALG00000011957	up	gga-miR-218-5p	up	ENSGALG00000006120	up
												gga-miR-30d	down	ENSGALG00000001802	up	gga-miR-146a-5p	up	ENSGALG00000001231	up	gga-miR-218-5p	up	ENSGALG00000006025	up
												gga-miR-30d	down	ENSGALG00000021572	up	gga-miR-146a-5p	up	ENSGALG00000011254	up	gga-miR-218-5p	up	ENSGALG00000028801	up
												gga-miR-30d	down	ENSGALG00000011138	up	gga-miR-146a-5p	up	ENSGALG00000026776	up	gga-miR-218-5p	up	ENSGALG00000016852	up
												gga-miR-30d	down	ENSGALG00000013637	up	gga-miR-146b-5p	up	ENSGALG00000026776	up	gga-miR-218-5p	up	ENSGALG00000008797	up
												gga-miR-30d	down	ENSGALG00000002318	up	gga-miR-146b-5p	up	ENSGALG00000011254	up	gga-miR-218-5p	up	ENSGALG00000027786	up
												gga-miR-30d	down	ENSGALG00000002734	up	gga-miR-146b-5p	up	ENSGALG00000001231	up	gga-miR-218-5p	up	ENSGALG00000012472	up
												gga-miR-30d	down	ENSGALG00000001000	up	gga-miR-146b-5p	up	ENSGALG00000011957	up	gga-miR-218-5p	up	ENSGALG00000007669	up
												gga-miR-30d	down	ENSGALG00000008497	up	gga-miR-146b-5p	up	ENSGALG00000000004	up	gga-miR-218-5p	up	ENSGALG00000007364	up
												gga-miR-30d	down	ENSGALG00000012538	up	gga-miR-146b-5p	up	ENSGALG00000012538	up	gga-miR-218-5p	up	ENSGALG00000016440	up
												gga-miR-30d	down	ENSGALG00000015297	up	gga-miR-146c-5p	up	ENSGALG00000011254	up	gga-miR-218-5p	up	ENSGALG00000015233	up
												gga-miR-30d	down	ENSGALG00000028801	up	gga-miR-146c-5p	up	ENSGALG00000001231	up	gga-miR-218-5p	up	ENSGALG00000009842	up
												gga-miR-30d	down	ENSGALG00000004122	up	gga-miR-146c-5p	up	ENSGALG00000026776	up	gga-miR-218-5p	up	ENSGALG00000013086	up
												gga-miR-30d	down	ENSGALG00000007474	up	gga-miR-146c-5p	up	ENSGALG00000012538	up	gga-miR-218-5p	up	ENSGALG00000013628	up
												gga-miR-30d	down	ENSGALG00000001688	up	gga-miR-146c-5p	up	ENSGALG00000000004	up	gga-miR-218-5p	up	ENSGALG00000004869	up
												gga-miR-30d	down	ENSGALG00000012272	up	gga-miR-146c-5p	up	ENSGALG00000011957	up	gga-miR-218-5p	up	ENSGALG00000013624	up
												gga-miR-30d	down	ENSGALG00000005512	up	gga-miR-148a-3p	up	ENSGALG00000006460	up	gga-miR-103-3p	up	ENSGALG00000004122	up
												gga-miR-30d	down	ENSGALG00000011041	up	gga-miR-148a-3p	up	ENSGALG00000011020	up	gga-miR-103-3p	up	ENSGALG00000006120	up
												gga-miR-30d	down	ENSGALG00000001201	up	gga-miR-148a-3p	up	ENSGALG00000007752	up	gga-miR-103-3p	up	ENSGALG00000028801	up
												gga-miR-30d	down	ENSGALG00000006947	up	gga-miR-148a-3p	up	ENSGALG00000002160	up	gga-miR-103-3p	up	ENSGALG00000001545	up
												gga-miR-30d	down	ENSGALG00000004494	up	gga-miR-148a-3p	up	ENSGALG00000001412	up	gga-miR-103-3p	up	ENSGALG00000016885	up
												gga-miR-30d	down	ENSGALG00000010246	up	gga-miR-148a-3p	up	ENSGALG00000004058	up	gga-miR-103-3p	up	ENSGALG00000016014	up
												gga-miR-30d	down	ENSGALG00000016485	up	gga-miR-148a-3p	up	ENSGALG00000008314	up	gga-miR-103-3p	up	ENSGALG00000015286	up
												gga-miR-10b-5p	down	ENSGALG00000007357	up	gga-miR-148a-3p	up	ENSGALG00000011254	up	gga-miR-103-3p	up	ENSGALG00000009314	up
												gga-miR-10b-5p	down	ENSGALG00000005487	up	gga-miR-148a-3p	up	ENSGALG00000016885	up	gga-miR-103-3p	up	ENSGALG00000004508	up
												gga-miR-10b-5p	down	ENSGALG00000005401	up	gga-miR-148a-3p	up	ENSGALG00000021572	up	gga-miR-103-3p	up	ENSGALG00000013742	up
												gga-miR-10b-5p	down	ENSGALG00000011655	up	gga-miR-148a-3p	up	ENSGALG00000002735	up	gga-miR-103-3p	up	ENSGALG00000016457	up
												gga-miR-10b-5p	down	ENSGALG00000003248	up	gga-miR-148a-3p	up	ENSGALG00000012538	up	gga-miR-103-3p	up	ENSGALG00000011957	up
												gga-miR-10b-5p	down	ENSGALG00000001688	up	gga-miR-148a-3p	up	ENSGALG00000026661	up	gga-miR-103-3p	up	ENSGALG00000006809	up
												gga-miR-10b-5p	down	ENSGALG00000010826	up	gga-miR-148a-3p	up	ENSGALG00000003172	up	gga-miR-103-3p	up	ENSGALG00000016400	up
												gga-miR-10b-5p	down	ENSGALG00000028318	up	gga-miR-148a-3p	up	ENSGALG00000000667	up	gga-miR-103-3p	up	ENSGALG00000015084	up
												gga-miR-10b-5p	down	ENSGALG00000008497	up	gga-miR-148a-3p	up	ENSGALG00000015780	up	gga-miR-103-3p	up	ENSGALG00000027165	up
												gga-miR-10b-5p	down	ENSGALG00000016497	up	gga-miR-148a-3p	up	ENSGALG00000000336	up	gga-miR-103-3p	up	ENSGALG00000012272	up
												gga-miR-10b-5p	down	ENSGALG00000006491	up	gga-miR-148a-3p	up	ENSGALG00000005074	up	gga-miR-103-3p	up	ENSGALG00000003572	up
												gga-miR-10b-5p	down	ENSGALG00000002318	up	gga-miR-148a-3p	up	ENSGALG00000004122	up	gga-miR-103-3p	up	ENSGALG00000016440	up
												gga-miR-10b-5p	down	ENSGALG00000016791	up	gga-miR-148a-3p	up	ENSGALG00000000004	up	gga-miR-103-3p	up	ENSGALG00000006352	up
												gga-miR-10b-5p	down	ENSGALG00000009448	up	gga-miR-148a-3p	up	ENSGALG00000006520	up	gga-miR-103-3p	up	ENSGALG00000016919	up
												gga-miR-10b-5p	down	ENSGALG00000005074	up	gga-miR-148a-3p	up	ENSGALG00000010976	up	gga-miR-103-3p	up	ENSGALG00000004494	up
												gga-miR-10b-5p	down	ENSGALG00000010678	up	gga-miR-148a-3p	up	ENSGALG00000001231	up	gga-miR-103-3p	up	ENSGALG00000015474	up
												gga-miR-10b-5p	down	ENSGALG00000016761	up	gga-miR-148a-3p	up	ENSGALG00000016014	up	gga-miR-103-3p	up	ENSGALG00000004869	up
												gga-miR-10b-5p	down	ENSGALG00000010185	up	gga-miR-148a-3p	up	ENSGALG00000001793	up	gga-miR-103-3p	up	ENSGALG00000003734	up
												gga-miR-200b-3p	down	ENSGALG00000004122	up	gga-miR-148a-3p	up	ENSGALG00000006809	up	gga-miR-223	up	ENSGALG00000017031	up
												gga-miR-200b-3p	down	ENSGALG00000028801	up	gga-miR-148a-3p	up	ENSGALG00000011423	up	gga-miR-223	up	ENSGALG00000016485	up
												gga-miR-200b-3p	down	ENSGALG00000001688	up	gga-miR-148a-3p	up	ENSGALG00000012350	up	gga-miR-223	up	ENSGALG00000015233	up
												gga-miR-200b-3p	down	ENSGALG00000008497	up	gga-miR-148a-3p	up	ENSGALG00000008661	up	gga-miR-223	up	ENSGALG00000003734	up
												gga-miR-200b-3p	down	ENSGALG00000010083	up	gga-miR-148a-3p	up	ENSGALG00000003734	up	gga-miR-223	up	ENSGALG00000012830	up
												gga-miR-200b-3p	down	ENSGALG00000016014	up	gga-miR-148a-3p	up	ENSGALG00000007780	up	gga-miR-223	up	ENSGALG00000008457	up
												gga-miR-200b-3p	down	ENSGALG00000013624	up	gga-miR-155	up	ENSGALG00000008666	up	gga-miR-223	up	ENSGALG00000027874	up
												gga-miR-200b-3p	down	ENSGALG00000009309	up	gga-miR-155	up	ENSGALG00000004122	up	gga-miR-223	up	ENSGALG00000006286	up
												gga-miR-200b-3p	down	ENSGALG00000003392	up	gga-miR-155	up	ENSGALG00000009626	up	gga-miR-223	up	ENSGALG00000013742	up
												gga-miR-200b-3p	down	ENSGALG00000017358	up	gga-miR-155	up	ENSGALG00000013830	up	gga-miR-223	up	ENSGALG00000010678	up
												gga-miR-200b-3p	down	ENSGALG00000015330	up	gga-miR-155	up	ENSGALG00000007090	up	gga-miR-223	up	ENSGALG00000009959	up
												gga-miR-200b-3p	down	ENSGALG00000010014	up	gga-miR-155	up	ENSGALG00000028037	up	gga-miR-223	up	ENSGALG00000015297	up
												gga-miR-200b-3p	down	ENSGALG00000011184	up	gga-miR-155	up	ENSGALG00000011254	up	gga-miR-223	up	ENSGALG00000016440	up
												gga-miR-200b-3p	down	ENSGALG00000016719	up	gga-miR-155	up	ENSGALG00000016014	up	gga-miR-142-3p	up	ENSGALG00000008661	up
												gga-miR-200b-3p	down	ENSGALG00000004798	up	gga-miR-155	up	ENSGALG00000008314	up	gga-miR-142-3p	up	ENSGALG00000008797	up
												gga-miR-200b-3p	down	ENSGALG00000020922	up	gga-miR-155	up	ENSGALG00000009314	up	gga-miR-142-3p	up	ENSGALG00000003172	up
												gga-miR-200b-3p	down	ENSGALG00000005198	up	gga-miR-155	up	ENSGALG00000020528	up	gga-miR-142-3p	up	ENSGALG00000013742	up
												gga-miR-200b-3p	down	ENSGALG00000010576	up	gga-miR-155	up	ENSGALG00000006190	up	gga-miR-142-3p	up	ENSGALG00000005619	up
												gga-miR-200b-3p	down	ENSGALG00000007810	up	gga-miR-155	up	ENSGALG00000007780	up	gga-miR-142-3p	up	ENSGALG00000011957	up
												gga-miR-200b-3p	down	ENSGALG00000002906	up	gga-miR-1a-3p	up	ENSGALG00000005701	up	gga-miR-142-3p	up	ENSGALG00000016400	up
												gga-miR-200b-3p	down	ENSGALG00000003248	up	gga-miR-1a-3p	up	ENSGALG00000007780	up	gga-miR-142-3p	up	ENSGALG00000016826	up
												gga-miR-200b-3p	down	ENSGALG00000008185	up	gga-miR-1a-3p	up	ENSGALG00000007082	up	gga-miR-142-3p	up	ENSGALG00000013980	up
												gga-miR-200b-3p	down	ENSGALG00000006025	up	gga-miR-1a-3p	up	ENSGALG00000009626	up	gga-miR-142-3p	up	ENSGALG00000002260	up
												gga-miR-200b-3p	down	ENSGALG00000007291	up	gga-miR-1a-3p	up	ENSGALG00000002734	up	gga-miR-142-3p	up	ENSGALG00000001545	up
												gga-miR-200b-3p	down	ENSGALG00000012782	up	gga-miR-1a-3p	up	ENSGALG00000008661	up	gga-miR-458b-5p	up	ENSGALG00000015297	up
												gga-miR-200b-3p	down	ENSGALG00000016912	up	gga-miR-1a-3p	up	ENSGALG00000004122	up	gga-miR-458b-5p	up	ENSGALG00000013980	up
												gga-miR-200b-3p	down	ENSGALG00000006491	up	gga-miR-22-3p	up	ENSGALG00000016014	up	gga-miR-458b-5p	up	ENSGALG00000016885	up
												gga-miR-200b-3p	down	ENSGALG00000017077	up	gga-miR-22-3p	up	ENSGALG00000013971	up	gga-miR-458b-5p	up	ENSGALG00000002734	up
												gga-miR-200b-3p	down	ENSGALG00000009314	up	gga-miR-22-3p	up	ENSGALG00000028517	up	gga-miR-458b-5p	up	ENSGALG00000008797	up
												gga-miR-200b-3p	down	ENSGALG00000009626	up	gga-miR-22-3p	up	ENSGALG00000003212	up	gga-miR-458b-5p	up	ENSGALG00000004684	up
												gga-miR-200b-3p	down	ENSGALG00000007048	up	gga-miR-22-3p	up	ENSGALG00000017136	up	gga-miR-458b-5p	up	ENSGALG00000004387	up
												gga-miR-200b-3p	down	ENSGALG00000010678	up	gga-miR-22-3p	up	ENSGALG00000005550	up	gga-miR-458b-5p	up	ENSGALG00000005619	up
												gga-miR-200b-3p	down	ENSGALG00000001737	up	gga-miR-22-3p	up	ENSGALG00000021572	up	gga-miR-458b-5p	up	ENSGALG00000003734	up
												gga-miR-200b-3p	down	ENSGALG00000013628	up	gga-miR-22-3p	up	ENSGALG00000002735	up	gga-miR-458b-5p	up	ENSGALG00000012830	up
												gga-miR-200b-3p	down	ENSGALG00000007396	up	gga-miR-22-3p	up	ENSGALG00000012350	up	gga-miR-458b-5p	up	ENSGALG00000016271	up
												gga-miR-200b-3p	down	ENSGALG00000027096	up	gga-miR-22-3p	up	ENSGALG00000003734	up	gga-miR-22-3p	up	ENSGALG00000021572	up
												gga-miR-200b-3p	down	ENSGALG00000026313	up	gga-miR-22-3p	up	ENSGALG00000008661	up	gga-miR-22-3p	up	ENSGALG00000016400	up
												gga-miR-200b-3p	down	ENSGALG00000007364	up	gga-miR-22-3p	up	ENSGALG00000005999	up	gga-miR-22-3p	up	ENSGALG00000015090	up
												gga-miR-200b-3p	down	ENSGALG00000016231	up	gga-miR-22-3p	up	ENSGALG00000009450	up	gga-miR-22-3p	up	ENSGALG00000008661	up
												gga-miR-200b-3p	down	ENSGALG00000010976	up	gga-miR-22-3p	up	ENSGALG00000006460	up	gga-miR-22-3p	up	ENSGALG00000008497	up
												gga-miR-1b-3p	down	ENSGALG00000006286	up	gga-miR-22-3p	up	ENSGALG00000008497	up	gga-miR-22-3p	up	ENSGALG00000016014	up
												gga-miR-1b-3p	down	ENSGALG00000005701	up	gga-miR-22-3p	up	ENSGALG00000015084	up	gga-miR-22-3p	up	ENSGALG00000006025	up
												gga-miR-1b-3p	down	ENSGALG00000020876	up	gga-miR-22-3p	up	ENSGALG00000004122	up	gga-miR-22-3p	up	ENSGALG00000001412	up
												gga-miR-1b-3p	down	ENSGALG00000008076	up	gga-miR-22-3p	up	ENSGALG00000002734	up	gga-miR-22-3p	up	ENSGALG00000004122	up
												gga-miR-1b-3p	down	ENSGALG00000010246	up	gga-miR-22-3p	up	ENSGALG00000001412	up	gga-miR-22-3p	up	ENSGALG00000009229	up
												gga-miR-1b-3p	down	ENSGALG00000009626	up	gga-miR-29b-3p	up	ENSGALG00000026373	up	gga-miR-22-3p	up	ENSGALG00000015297	up
												gga-miR-1b-3p	down	ENSGALG00000009309	up	gga-miR-29b-3p	up	ENSGALG00000005701	up	gga-miR-22-3p	up	ENSGALG00000003734	up
												gga-miR-1b-3p	down	ENSGALG00000007082	up	gga-miR-29b-3p	up	ENSGALG00000028037	up	gga-miR-22-3p	up	ENSGALG00000013624	up
												gga-miR-1b-3p	down	ENSGALG00000002734	up	gga-miR-29b-3p	up	ENSGALG00000016457	up	gga-miR-22-3p	up	ENSGALG00000015474	up
												gga-miR-1b-3p	down	ENSGALG00000010083	up	gga-miR-29b-3p	up	ENSGALG00000002734	up	gga-miR-22-3p	up	ENSGALG00000009450	up
												gga-miR-1b-3p	down	ENSGALG00000019397	up	gga-miR-29b-3p	up	ENSGALG00000027874	up	gga-miR-22-3p	up	ENSGALG00000012277	up
												gga-miR-1b-3p	down	ENSGALG00000001688	up	gga-miR-29b-3p	up	ENSGALG00000008314	up	gga-miR-22-3p	up	ENSGALG00000002734	up
												gga-miR-1b-3p	down	ENSGALG00000001118	up	gga-miR-29b-3p	up	ENSGALG00000006190	up	gga-miR-22-3p	up	ENSGALG00000003212	up
												gga-miR-1b-3p	down	ENSGALG00000007810	up	gga-miR-29b-3p	up	ENSGALG00000029168	up	gga-miR-22-3p	up	ENSGALG00000024272	up
												gga-miR-7b	down	ENSGALG00000008497	up	gga-miR-29b-3p	up	ENSGALG00000020528	up	gga-miR-22-3p	up	ENSGALG00000015084	up
												gga-miR-7b	down	ENSGALG00000007121	up	gga-miR-29b-3p	up	ENSGALG00000004418	up	gga-miR-29c-3p	up	ENSGALG00000002734	up
												gga-miR-7b	down	ENSGALG00000011655	up	gga-miR-29b-3p	up	ENSGALG00000016014	up	gga-miR-29c-3p	up	ENSGALG00000003572	up
												gga-miR-7b	down	ENSGALG00000013546	up	gga-miR-29b-3p	up	ENSGALG00000001231	up	gga-miR-29c-3p	up	ENSGALG00000016442	up
												gga-miR-7b	down	ENSGALG00000009842	up	gga-miR-29b-3p	up	ENSGALG00000013971	up	gga-miR-29c-3p	up	ENSGALG00000015233	up
												gga-miR-7b	down	ENSGALG00000025884	up	gga-miR-29b-3p	up	ENSGALG00000011957	up	gga-miR-29c-3p	up	ENSGALG00000004684	up
												gga-miR-7b	down	ENSGALG00000010246	up	gga-miR-29b-3p	up	ENSGALG00000005999	up	gga-miR-29c-3p	up	ENSGALG00000015474	up
												gga-miR-7b	down	ENSGALG00000011254	up	gga-miR-30e-3p	up	ENSGALG00000006167	up	gga-miR-29c-3p	up	ENSGALG00000016014	up
												gga-miR-7b	down	ENSGALG00000011094	up	gga-miR-30e-3p	up	ENSGALG00000009450	up	gga-miR-29c-3p	up	ENSGALG00000020528	up
												gga-miR-7b	down	ENSGALG00000009056	up	gga-miR-30e-3p	up	ENSGALG00000003734	up	gga-miR-29c-3p	up	ENSGALG00000006025	up
												gga-miR-7b	down	ENSGALG00000011794	up	gga-miR-30e-3p	up	ENSGALG00000005999	up	gga-miR-29c-3p	up	ENSGALG00000028801	up
												gga-miR-7b	down	ENSGALG00000008314	up	gga-miR-30e-3p	up	ENSGALG00000011551	up	gga-miR-29c-3p	up	ENSGALG00000015297	up
												gga-miR-7b	down	ENSGALG00000005622	up	gga-miR-30e-3p	up	ENSGALG00000012830	up	gga-miR-29c-3p	up	ENSGALG00000028037	up
												gga-miR-2954	up	ENSGALG00000026491	down	gga-miR-30e-3p	up	ENSGALG00000027963	up	gga-miR-29c-3p	up	ENSGALG00000001231	up
												gga-miR-2954	up	ENSGALG00000007839	down	gga-miR-30e-3p	up	ENSGALG00000015132	up	gga-miR-29c-3p	up	ENSGALG00000005701	up
												gga-miR-2954	up	ENSGALG00000006758	down	gga-miR-30e-3p	up	ENSGALG00000005171	up	gga-miR-29c-3p	up	ENSGALG00000016400	up
												gga-miR-2954	up	ENSGALG00000020488	down	gga-miR-30e-3p	up	ENSGALG00000002734	up	gga-miR-29c-3p	up	ENSGALG00000011957	up
												gga-miR-2954	up	ENSGALG00000008444	down	gga-miR-30e-3p	up	ENSGALG00000017181	up	gga-miR-29c-3p	up	ENSGALG00000016457	up
												gga-miR-2954	up	ENSGALG00000020084	down	gga-miR-30e-5p	up	ENSGALG00000016485	up	gga-miR-29c-3p	up	ENSGALG00000004387	up
												gga-miR-2954	up	ENSGALG00000014970	down	gga-miR-30e-5p	up	ENSGALG00000012538	up	gga-miR-29c-3p	up	ENSGALG00000027874	up
												gga-miR-2954	up	ENSGALG00000011149	down	gga-miR-30e-5p	up	ENSGALG00000021572	up	gga-miR-1559-5p	up	ENSGALG00000015090	up
												gga-miR-2954	up	ENSGALG00000003285	down	gga-miR-30e-5p	up	ENSGALG00000027963	up	gga-miR-21-5p	up	ENSGALG00000016457	up
												gga-miR-26a-5p	up	ENSGALG00000006728	down	gga-miR-30e-5p	up	ENSGALG00000007752	up	gga-miR-21-5p	up	ENSGALG00000005619	up
												gga-miR-26a-5p	up	ENSGALG00000010961	down	gga-miR-30e-5p	up	ENSGALG00000004122	up	gga-miR-21-5p	up	ENSGALG00000013546	up
												gga-miR-26a-5p	up	ENSGALG00000010259	down	gga-miR-30e-5p	up	ENSGALG00000002734	up	gga-miR-21-5p	up	ENSGALG00000004494	up
												gga-miR-26a-5p	up	ENSGALG00000014970	down	gga-miR-30e-5p	up	ENSGALG00000008497	up	gga-miR-21-5p	up	ENSGALG00000004387	up
												gga-miR-26a-5p	up	ENSGALG00000002587	down					gga-miR-21-5p	up	ENSGALG00000012472	up
												gga-miR-26a-5p	up	ENSGALG00000009988	down					gga-miR-21-5p	up	ENSGALG00000009700	up
												gga-miR-26a-5p	up	ENSGALG00000019514	down					gga-miR-21-5p	up	ENSGALG00000000667	up
												gga-miR-26a-5p	up	ENSGALG00000016884	down					gga-miR-21-5p	up	ENSGALG00000010678	up
												gga-miR-26a-5p	up	ENSGALG00000027232	down					gga-miR-21-5p	up	ENSGALG00000016014	up
												gga-miR-26a-5p	up	ENSGALG00000012338	down					gga-miR-21-5p	up	ENSGALG00000016719	up
												gga-miR-26a-5p	up	ENSGALG00000016893	down					gga-miR-30b-5p	up	ENSGALG00000008497	up
												gga-miR-26a-5p	up	ENSGALG00000017274	down					gga-miR-30b-5p	up	ENSGALG00000004122	up
												gga-miR-26a-5p	up	ENSGALG00000002260	down					gga-miR-30b-5p	up	ENSGALG00000015297	up
												gga-miR-26a-5p	up	ENSGALG00000009641	down					gga-miR-30b-5p	up	ENSGALG00000028801	up
												gga-miR-26a-5p	up	ENSGALG00000002564	down					gga-miR-30b-5p	up	ENSGALG00000017009	up
												gga-miR-223	up	ENSGALG00000008677	down					gga-miR-30b-5p	up	ENSGALG00000005140	up
												gga-miR-223	up	ENSGALG00000015001	down					gga-miR-30b-5p	up	ENSGALG00000021572	up
												gga-miR-223	up	ENSGALG00000003285	down					gga-miR-30b-5p	up	ENSGALG00000027786	up
												gga-miR-223	up	ENSGALG00000008704	down					gga-miR-30b-5p	up	ENSGALG00000007669	up
												gga-miR-223	up	ENSGALG00000015729	down					gga-miR-30b-5p	up	ENSGALG00000002734	up
												gga-miR-223	up	ENSGALG00000014908	down					gga-miR-30b-5p	up	ENSGALG00000010678	up
												gga-miR-223	up	ENSGALG00000011274	down					gga-miR-30b-5p	up	ENSGALG00000016485	up
												gga-miR-223	up	ENSGALG00000002763	down					gga-miR-30b-5p	up	ENSGALG00000012830	up
												gga-miR-223	up	ENSGALG00000015403	down					gga-miR-30b-5p	up	ENSGALG00000004494	up
												gga-miR-205a	up	ENSGALG00000023881	down					gga-miR-133b	up	ENSGALG00000028801	up
												gga-miR-205a	up	ENSGALG00000014908	down					gga-miR-133b	up	ENSGALG00000013624	up
												gga-miR-205a	up	ENSGALG00000013031	down					gga-miR-133b	up	ENSGALG00000009626	up
												gga-miR-205a	up	ENSGALG00000020084	down					gga-miR-133b	up	ENSGALG00000009314	up
												gga-miR-205a	up	ENSGALG00000010633	down					gga-miR-133b	up	ENSGALG00000011957	up
												gga-miR-205a	up	ENSGALG00000006728	down					gga-let-7i	up	ENSGALG00000027874	up
												gga-miR-205a	up	ENSGALG00000017179	down					gga-let-7i	up	ENSGALG00000015090	up
												gga-miR-205a	up	ENSGALG00000005253	down					gga-let-7i	up	ENSGALG00000020528	up
												gga-miR-205a	up	ENSGALG00000008677	down					gga-let-7i	up	ENSGALG00000016719	up
												gga-miR-205a	up	ENSGALG00000010628	down					gga-let-7i	up	ENSGALG00000009700	up
												gga-miR-205a	up	ENSGALG00000015001	down					gga-let-7i	up	ENSGALG00000008076	up
												gga-miR-30e-3p	up	ENSGALG00000014950	down					gga-miR-140-5p	up	ENSGALG00000008497	up
												gga-miR-30e-3p	up	ENSGALG00000026704	down					gga-miR-140-5p	up	ENSGALG00000026313	up
												gga-miR-30e-3p	up	ENSGALG00000005554	down					gga-miR-140-5p	up	ENSGALG00000028801	up
												gga-miR-30e-3p	up	ENSGALG00000015001	down					gga-miR-140-5p	up	ENSGALG00000016440	up
												gga-miR-30e-3p	up	ENSGALG00000010433	down					gga-miR-140-5p	up	ENSGALG00000028876	up
												gga-miR-30e-3p	up	ENSGALG00000003965	down					gga-miR-140-5p	up	ENSGALG00000004684	up
												gga-miR-30e-3p	up	ENSGALG00000020084	down					gga-miR-140-5p	up	ENSGALG00000009626	up
												gga-miR-458a-3p	up	ENSGALG00000011662	down					gga-miR-140-5p	up	ENSGALG00000012538	up
												gga-miR-458a-3p	up	ENSGALG00000006758	down					gga-miR-30e-5p	up	ENSGALG00000012538	up
												gga-miR-458a-3p	up	ENSGALG00000014908	down					gga-miR-30e-5p	up	ENSGALG00000021572	up
												gga-miR-458a-3p	up	ENSGALG00000008704	down					gga-miR-30e-5p	up	ENSGALG00000016485	up
												gga-miR-458a-3p	up	ENSGALG00000014749	down					gga-miR-30e-5p	up	ENSGALG00000004122	up
												gga-miR-458a-3p	up	ENSGALG00000000498	down					gga-miR-30e-5p	up	ENSGALG00000015297	up
												gga-miR-458a-3p	up	ENSGALG00000005554	down					gga-miR-30e-5p	up	ENSGALG00000008497	up
												gga-miR-458a-3p	up	ENSGALG00000026704	down					gga-miR-30e-5p	up	ENSGALG00000010678	up
												gga-miR-29c-3p	up	ENSGALG00000025937	down					gga-miR-30e-5p	up	ENSGALG00000002734	up
												gga-miR-29c-3p	up	ENSGALG00000015253	down					gga-miR-30e-5p	up	ENSGALG00000027786	up
												gga-miR-29c-3p	up	ENSGALG00000027232	down					gga-miR-128-3p	up	ENSGALG00000006120	up
												gga-miR-29c-3p	up	ENSGALG00000027462	down					gga-miR-128-3p	up	ENSGALG00000028801	up
												gga-miR-29c-3p	up	ENSGALG00000007582	down					gga-miR-128-3p	up	ENSGALG00000015297	up
												gga-miR-29c-3p	up	ENSGALG00000006110	down					gga-miR-128-3p	up	ENSGALG00000005074	up
												gga-miR-29c-3p	up	ENSGALG00000020488	down					gga-miR-128-3p	up	ENSGALG00000008666	up
												gga-miR-29c-3p	up	ENSGALG00000009654	down					gga-miR-128-3p	up	ENSGALG00000006682	up
												gga-miR-29c-3p	up	ENSGALG00000027891	down					gga-miR-128-3p	up	ENSGALG00000016885	up
												gga-miR-29c-3p	up	ENSGALG00000012834	down					gga-miR-128-3p	up	ENSGALG00000003172	up
												gga-miR-29c-3p	up	ENSGALG00000004741	down					gga-miR-128-3p	up	ENSGALG00000015471	up
												gga-miR-29c-3p	up	ENSGALG00000009641	down					gga-miR-128-3p	up	ENSGALG00000008661	up
												gga-miR-29c-3p	up	ENSGALG00000016843	down					gga-miR-128-3p	up	ENSGALG00000004508	up
												gga-miR-29c-3p	up	ENSGALG00000010311	down					gga-miR-128-3p	up	ENSGALG00000003701	up
												gga-miR-29c-3p	up	ENSGALG00000010818	down					gga-miR-128-3p	up	ENSGALG00000008797	up
												gga-miR-29c-3p	up	ENSGALG00000005974	down					gga-miR-128-3p	up	ENSGALG00000001231	up
												gga-miR-29c-3p	up	ENSGALG00000027788	down					gga-miR-128-3p	up	ENSGALG00000016400	up
												gga-miR-29c-3p	up	ENSGALG00000011149	down					gga-miR-128-3p	up	ENSGALG00000003572	up
												gga-miR-29c-3p	up	ENSGALG00000023120	down					gga-miR-128-3p	up	ENSGALG00000010678	up
												gga-miR-29c-3p	up	ENSGALG00000013703	down					gga-miR-128-3p	up	ENSGALG00000002734	up
												gga-miR-29c-3p	up	ENSGALG00000005331	down					gga-miR-128-3p	up	ENSGALG00000026313	up
												gga-miR-29c-3p	up	ENSGALG00000013617	down					gga-miR-128-3p	up	ENSGALG00000009626	up
												gga-miR-29c-3p	up	ENSGALG00000011801	down					gga-miR-128-3p	up	ENSGALG00000012830	up
												gga-miR-29c-3p	up	ENSGALG00000008704	down					gga-miR-128-3p	up	ENSGALG00000009229	up
												gga-miR-29c-3p	up	ENSGALG00000003285	down					gga-miR-128-3p	up	ENSGALG00000027874	up
												gga-miR-29c-3p	up	ENSGALG00000003923	down					gga-miR-128-3p	up	ENSGALG00000021572	up
												gga-miR-221-3p	up	ENSGALG00000015729	down					gga-miR-128-3p	up	ENSGALG00000028318	up
												gga-miR-221-3p	up	ENSGALG00000008677	down					gga-miR-128-3p	up	ENSGALG00000012277	up
												gga-miR-221-3p	up	ENSGALG00000002579	down					gga-miR-128-3p	up	ENSGALG00000002549	up
												gga-miR-221-3p	up	ENSGALG00000026491	down					gga-miR-128-3p	up	ENSGALG00000004869	up
												gga-miR-221-3p	up	ENSGALG00000017179	down					gga-miR-128-3p	up	ENSGALG00000013624	up
												gga-miR-221-3p	up	ENSGALG00000012260	down					gga-miR-128-3p	up	ENSGALG00000028998	up
												gga-miR-221-3p	up	ENSGALG00000020084	down					gga-miR-128-3p	up	ENSGALG00000003734	up
												gga-miR-221-3p	up	ENSGALG00000003965	down					gga-miR-128-3p	up	ENSGALG00000013546	up
												gga-miR-16-5p	up	ENSGALG00000011801	down					gga-miR-128-3p	up	ENSGALG00000015233	up
												gga-miR-16-5p	up	ENSGALG00000028710	down					gga-miR-17-5p	up	ENSGALG00000000667	up
												gga-miR-16-5p	up	ENSGALG00000011740	down					gga-miR-17-5p	up	ENSGALG00000016719	up
												gga-miR-16-5p	up	ENSGALG00000008704	down					gga-miR-17-5p	up	ENSGALG00000017009	up
												gga-miR-16-5p	up	ENSGALG00000014970	down					gga-miR-17-5p	up	ENSGALG00000008457	up
												gga-miR-16-5p	up	ENSGALG00000003086	down					gga-miR-17-5p	up	ENSGALG00000027874	up
												gga-miR-16-5p	up	ENSGALG00000007839	down					gga-miR-17-5p	up	ENSGALG00000006491	up
												gga-miR-16-5p	up	ENSGALG00000010818	down					gga-miR-17-5p	up	ENSGALG00000005401	up
												gga-miR-16-5p	up	ENSGALG00000027232	down					gga-miR-17-5p	up	ENSGALG00000003212	up
												gga-miR-16-5p	up	ENSGALG00000006350	down					gga-miR-17-5p	up	ENSGALG00000028318	up
												gga-miR-16-5p	up	ENSGALG00000016555	down					gga-miR-17-5p	up	ENSGALG00000007082	up
												gga-miR-16-5p	up	ENSGALG00000026704	down					gga-miR-17-5p	up	ENSGALG00000016442	up
												gga-miR-16-5p	up	ENSGALG00000000919	down					gga-miR-17-5p	up	ENSGALG00000003584	up
												gga-miR-16-5p	up	ENSGALG00000026663	down					gga-miR-17-5p	up	ENSGALG00000012538	up
												gga-miR-16-5p	up	ENSGALG00000002377	down					gga-miR-17-5p	up	ENSGALG00000004869	up
												gga-miR-16-5p	up	ENSGALG00000011662	down					gga-miR-17-5p	up	ENSGALG00000006682	up
												gga-miR-16-5p	up	ENSGALG00000009988	down					gga-miR-17-5p	up	ENSGALG00000005074	up
												gga-miR-16-5p	up	ENSGALG00000003285	down					gga-miR-17-5p	up	ENSGALG00000028256	up
												gga-miR-16-5p	up	ENSGALG00000005204	down					gga-miR-17-5p	up	ENSGALG00000028801	up
												gga-miR-16-5p	up	ENSGALG00000010175	down					gga-miR-17-5p	up	ENSGALG00000016400	up
												gga-miR-16-5p	up	ENSGALG00000012111	down					gga-miR-17-5p	up	ENSGALG00000005619	up
												gga-miR-16-5p	up	ENSGALG00000000442	down					gga-miR-17-5p	up	ENSGALG00000001231	up
												gga-miR-16-5p	up	ENSGALG00000020084	down					gga-miR-17-5p	up	ENSGALG00000009314	up
												gga-miR-16-5p	up	ENSGALG00000005331	down					gga-miR-17-5p	up	ENSGALG00000026313	up
												gga-miR-16-5p	up	ENSGALG00000002564	down					gga-miR-17-5p	up	ENSGALG00000002734	up
												gga-miR-16-5p	up	ENSGALG00000025937	down					gga-miR-17-5p	up	ENSGALG00000009450	up
												gga-miR-16-5p	up	ENSGALG00000005849	down					gga-miR-17-5p	up	ENSGALG00000013628	up
												gga-miR-16-5p	up	ENSGALG00000008040	down
												gga-miR-34a-5p	up	ENSGALG00000016667	down
												gga-miR-34a-5p	up	ENSGALG00000005253	down
												gga-miR-34a-5p	up	ENSGALG00000010961	down
												gga-miR-34a-5p	up	ENSGALG00000015235	down
												gga-miR-34a-5p	up	ENSGALG00000010311	down
												gga-miR-34a-5p	up	ENSGALG00000015729	down
												gga-miR-34a-5p	up	ENSGALG00000002127	down
												gga-miR-34a-5p	up	ENSGALG00000003285	down
												gga-miR-34a-5p	up	ENSGALG00000015001	down
												gga-miR-34a-5p	up	ENSGALG00000010628	down
												gga-miR-34a-5p	up	ENSGALG00000005204	down
												gga-miR-34a-5p	up	ENSGALG00000017179	down
												gga-miR-34a-5p	up	ENSGALG00000005331	down
												gga-miR-34a-5p	up	ENSGALG00000006137	down
												gga-miR-34a-5p	up	ENSGALG00000008040	down
												gga-miR-34a-5p	up	ENSGALG00000005795	down
												gga-miR-34a-5p	up	ENSGALG00000016893	down
												gga-miR-34a-5p	up	ENSGALG00000027462	down
												gga-miR-126-3p	up	ENSGALG00000020488	down
												gga-miR-126-3p	up	ENSGALG00000005340	down
												gga-miR-142-5p	up	ENSGALG00000015253	down
												gga-miR-142-5p	up	ENSGALG00000012338	down
												gga-miR-142-5p	up	ENSGALG00000010628	down
												gga-miR-142-5p	up	ENSGALG00000005331	down
												gga-miR-142-5p	up	ENSGALG00000010259	down
												gga-miR-142-5p	up	ENSGALG00000016293	down
												gga-miR-30b-5p	up	ENSGALG00000008704	down
												gga-miR-30b-5p	up	ENSGALG00000005340	down
												gga-miR-30b-5p	up	ENSGALG00000010433	down
												gga-miR-30b-5p	up	ENSGALG00000002587	down
												gga-miR-30b-5p	up	ENSGALG00000009844	down
												gga-miR-30b-5p	up	ENSGALG00000017179	down
												gga-miR-30b-5p	up	ENSGALG00000014908	down
												gga-miR-30b-5p	up	ENSGALG00000005974	down
												gga-miR-30b-5p	up	ENSGALG00000027891	down
												gga-miR-30b-5p	up	ENSGALG00000020488	down
												gga-miR-30b-5p	up	ENSGALG00000007839	down
												gga-miR-30b-5p	up	ENSGALG00000006560	down
												gga-miR-30b-5p	up	ENSGALG00000023435	down
												gga-miR-101-3p	up	ENSGALG00000020488	down
												gga-miR-101-3p	up	ENSGALG00000013640	down
												gga-miR-101-3p	up	ENSGALG00000014908	down
												gga-miR-101-3p	up	ENSGALG00000013177	down
												gga-miR-101-3p	up	ENSGALG00000016584	down
												gga-miR-101-3p	up	ENSGALG00000011662	down
												gga-miR-101-3p	up	ENSGALG00000003655	down
												gga-miR-101-3p	up	ENSGALG00000006728	down
												gga-miR-101-3p	up	ENSGALG00000003086	down
												gga-miR-101-3p	up	ENSGALG00000015193	down
												gga-miR-101-3p	up	ENSGALG00000017274	down
												gga-miR-101-3p	up	ENSGALG00000006110	down
												gga-miR-101-3p	up	ENSGALG00000005682	down
												gga-miR-101-3p	up	ENSGALG00000005340	down
												gga-miR-101-3p	up	ENSGALG00000016651	down
												gga-miR-101-3p	up	ENSGALG00000007526	down
												gga-miR-101-3p	up	ENSGALG00000013617	down
												gga-miR-101-3p	up	ENSGALG00000003578	down
												gga-miR-155	up	ENSGALG00000017179	down
												gga-miR-155	up	ENSGALG00000011149	down
												gga-miR-155	up	ENSGALG00000015001	down
												gga-miR-155	up	ENSGALG00000027184	down
												gga-miR-155	up	ENSGALG00000016884	down
												gga-miR-155	up	ENSGALG00000027232	down
												gga-miR-155	up	ENSGALG00000005554	down
												gga-miR-155	up	ENSGALG00000012338	down
												gga-miR-155	up	ENSGALG00000010013	down
												gga-miR-155	up	ENSGALG00000013878	down
												gga-miR-155	up	ENSGALG00000027891	down
												gga-miR-155	up	ENSGALG00000012834	down
												gga-miR-140-3p	up	ENSGALG00000003285	down
												gga-miR-140-3p	up	ENSGALG00000008704	down
												gga-miR-140-3p	up	ENSGALG00000016589	down
												gga-miR-140-3p	up	ENSGALG00000011801	down
												gga-miR-140-3p	up	ENSGALG00000009988	down
												gga-miR-140-3p	up	ENSGALG00000017179	down
												gga-miR-140-3p	up	ENSGALG00000020084	down
												gga-miR-140-3p	up	ENSGALG00000015193	down
												gga-miR-140-3p	up	ENSGALG00000004184	down
												gga-miR-140-3p	up	ENSGALG00000004741	down
												gga-miR-140-3p	up	ENSGALG00000010343	down
												gga-miR-140-3p	up	ENSGALG00000007839	down
												gga-miR-140-3p	up	ENSGALG00000007582	down
												gga-miR-140-3p	up	ENSGALG00000009179	down
												gga-miR-140-3p	up	ENSGALG00000002127	down
												gga-miR-140-3p	up	ENSGALG00000001798	down
												gga-miR-140-3p	up	ENSGALG00000016893	down
												gga-miR-140-3p	up	ENSGALG00000006350	down
												gga-miR-140-3p	up	ENSGALG00000025937	down
												gga-miR-140-3p	up	ENSGALG00000014964	down
												gga-miR-140-3p	up	ENSGALG00000012377	down
												gga-miR-140-3p	up	ENSGALG00000027462	down
												gga-miR-15a	up	ENSGALG00000010818	down
												gga-miR-15a	up	ENSGALG00000003086	down
												gga-miR-15a	up	ENSGALG00000007839	down
												gga-miR-15a	up	ENSGALG00000026663	down
												gga-miR-15a	up	ENSGALG00000002377	down
												gga-miR-15a	up	ENSGALG00000016555	down
												gga-miR-15a	up	ENSGALG00000026704	down
												gga-miR-15a	up	ENSGALG00000000919	down
												gga-miR-15a	up	ENSGALG00000006350	down
												gga-miR-15a	up	ENSGALG00000027232	down
												gga-miR-15a	up	ENSGALG00000008704	down
												gga-miR-15a	up	ENSGALG00000011740	down
												gga-miR-15a	up	ENSGALG00000011801	down
												gga-miR-15a	up	ENSGALG00000028710	down
												gga-miR-15a	up	ENSGALG00000014970	down
												gga-miR-15a	up	ENSGALG00000002564	down
												gga-miR-15a	up	ENSGALG00000008040	down
												gga-miR-15a	up	ENSGALG00000025937	down
												gga-miR-15a	up	ENSGALG00000005849	down
												gga-miR-15a	up	ENSGALG00000005204	down
												gga-miR-15a	up	ENSGALG00000003285	down
												gga-miR-15a	up	ENSGALG00000011662	down
												gga-miR-15a	up	ENSGALG00000009988	down
												gga-miR-15a	up	ENSGALG00000012111	down
												gga-miR-15a	up	ENSGALG00000017179	down
												gga-miR-15a	up	ENSGALG00000005331	down
												gga-miR-15a	up	ENSGALG00000020084	down
												gga-miR-15a	up	ENSGALG00000000442	down
												gga-miR-15a	up	ENSGALG00000010175	down
												gga-miR-458b-5p	up	ENSGALG00000007582	down
												gga-miR-458b-5p	up	ENSGALG00000005554	down
												gga-miR-458b-5p	up	ENSGALG00000015001	down
												gga-miR-458b-5p	up	ENSGALG00000003015	down
												gga-miR-458b-5p	up	ENSGALG00000011662	down
												gga-miR-30a-5p	up	ENSGALG00000015293	down
												gga-miR-30a-5p	up	ENSGALG00000005340	down
												gga-miR-30a-5p	up	ENSGALG00000009844	down
												gga-miR-30a-5p	up	ENSGALG00000010433	down
												gga-miR-30a-5p	up	ENSGALG00000002587	down
												gga-miR-30a-5p	up	ENSGALG00000008704	down
												gga-miR-30a-5p	up	ENSGALG00000012801	down
												gga-miR-30a-5p	up	ENSGALG00000017179	down
												gga-miR-30a-5p	up	ENSGALG00000007839	down
												gga-miR-30a-5p	up	ENSGALG00000020488	down
												gga-miR-30a-5p	up	ENSGALG00000027891	down
												gga-miR-30a-5p	up	ENSGALG00000005974	down
												gga-miR-30a-5p	up	ENSGALG00000014908	down
												gga-miR-30a-5p	up	ENSGALG00000023435	down
												gga-miR-30a-5p	up	ENSGALG00000006560	down
												gga-miR-30a-5p	up	ENSGALG00000026736	down
												gga-miR-23b-3p	up	ENSGALG00000011801	down
												gga-miR-23b-3p	up	ENSGALG00000009241	down
												gga-miR-23b-3p	up	ENSGALG00000016893	down
												gga-miR-23b-3p	up	ENSGALG00000013177	down
												gga-miR-23b-3p	up	ENSGALG00000026736	down
												gga-miR-23b-3p	up	ENSGALG00000012387	down
												gga-miR-23b-3p	up	ENSGALG00000002587	down
												gga-miR-23b-3p	up	ENSGALG00000015001	down
												gga-miR-23b-3p	up	ENSGALG00000008043	down
												gga-miR-23b-3p	up	ENSGALG00000010259	down
												gga-miR-23b-3p	up	ENSGALG00000017179	down
												gga-miR-23b-3p	up	ENSGALG00000006728	down
												gga-miR-23b-3p	up	ENSGALG00000020084	down
												gga-miR-133a-3p	up	ENSGALG00000020084	down
												gga-miR-133a-3p	up	ENSGALG00000004121	down
												gga-miR-133a-3p	up	ENSGALG00000023120	down
												gga-miR-133a-3p	up	ENSGALG00000005554	down
												gga-miR-133a-3p	up	ENSGALG00000025937	down
												gga-miR-133a-3p	up	ENSGALG00000003923	down
												gga-miR-133a-3p	up	ENSGALG00000013878	down
												gga-miR-133a-3p	up	ENSGALG00000003285	down
												gga-miR-133a-3p	up	ENSGALG00000014490	down
												gga-miR-133a-3p	up	ENSGALG00000007839	down
												gga-miR-146c-3p	up	ENSGALG00000021340	down
												gga-miR-146c-3p	up	ENSGALG00000027232	down
												gga-miR-146c-3p	up	ENSGALG00000007526	down
												gga-miR-146c-3p	up	ENSGALG00000008741	down
												gga-miR-146c-3p	up	ENSGALG00000015193	down
												gga-miR-146c-3p	up	ENSGALG00000003285	down
												gga-miR-146c-3p	up	ENSGALG00000015001	down
												gga-miR-29b-3p	up	ENSGALG00000013617	down
												gga-miR-29b-3p	up	ENSGALG00000005331	down
												gga-miR-29b-3p	up	ENSGALG00000013703	down
												gga-miR-29b-3p	up	ENSGALG00000023120	down
												gga-miR-29b-3p	up	ENSGALG00000027788	down
												gga-miR-29b-3p	up	ENSGALG00000011149	down
												gga-miR-29b-3p	up	ENSGALG00000003923	down
												gga-miR-29b-3p	up	ENSGALG00000003285	down
												gga-miR-29b-3p	up	ENSGALG00000008704	down
												gga-miR-29b-3p	up	ENSGALG00000011801	down
												gga-miR-29b-3p	up	ENSGALG00000006110	down
												gga-miR-29b-3p	up	ENSGALG00000007582	down
												gga-miR-29b-3p	up	ENSGALG00000027462	down
												gga-miR-29b-3p	up	ENSGALG00000015253	down
												gga-miR-29b-3p	up	ENSGALG00000027232	down
												gga-miR-29b-3p	up	ENSGALG00000025937	down
												gga-miR-29b-3p	up	ENSGALG00000010818	down
												gga-miR-29b-3p	up	ENSGALG00000005974	down
												gga-miR-29b-3p	up	ENSGALG00000010311	down
												gga-miR-29b-3p	up	ENSGALG00000009641	down
												gga-miR-29b-3p	up	ENSGALG00000016843	down
												gga-miR-29b-3p	up	ENSGALG00000012834	down
												gga-miR-29b-3p	up	ENSGALG00000004741	down
												gga-miR-29b-3p	up	ENSGALG00000020488	down
												gga-miR-29b-3p	up	ENSGALG00000009654	down
												gga-miR-29b-3p	up	ENSGALG00000027891	down
												gga-miR-365b-5p	up	ENSGALG00000003086	down
												gga-miR-365b-5p	up	ENSGALG00000015193	down
												gga-miR-365b-5p	up	ENSGALG00000027462	down
												gga-miR-365b-5p	up	ENSGALG00000006350	down
												gga-miR-365b-5p	up	ENSGALG00000026736	down
												gga-miR-365b-5p	up	ENSGALG00000014342	down
												gga-miR-365b-5p	up	ENSGALG00000003285	down
												gga-miR-365b-5p	up	ENSGALG00000010961	down
												gga-miR-365b-5p	up	ENSGALG00000012111	down
												gga-miR-133c-3p	up	ENSGALG00000020084	down
												gga-miR-133c-3p	up	ENSGALG00000023120	down
												gga-miR-133c-3p	up	ENSGALG00000004121	down
												gga-miR-133c-3p	up	ENSGALG00000025937	down
												gga-miR-133c-3p	up	ENSGALG00000005554	down
												gga-miR-133c-3p	up	ENSGALG00000003923	down
												gga-miR-133c-3p	up	ENSGALG00000014490	down
												gga-miR-133c-3p	up	ENSGALG00000013878	down
												gga-miR-133c-3p	up	ENSGALG00000003285	down
												gga-miR-133c-3p	up	ENSGALG00000007839	down
												gga-miR-21-5p	up	ENSGALG00000017179	down
												gga-miR-21-5p	up	ENSGALG00000007526	down
												gga-miR-21-5p	up	ENSGALG00000015001	down
												gga-miR-22-5p	up	ENSGALG00000005346	down
												gga-miR-22-5p	up	ENSGALG00000006137	down
												gga-miR-22-5p	up	ENSGALG00000010311	down
												gga-miR-22-5p	up	ENSGALG00000014950	down
												gga-miR-22-5p	up	ENSGALG00000027232	down
												gga-miR-22-5p	up	ENSGALG00000006560	down
												gga-miR-22-5p	up	ENSGALG00000008704	down
												gga-miR-22-5p	up	ENSGALG00000015001	down
												gga-miR-22-5p	up	ENSGALG00000014970	down
												gga-miR-22-5p	up	ENSGALG00000010259	down
												gga-miR-22-5p	up	ENSGALG00000020084	down
												gga-miR-22-5p	up	ENSGALG00000017179	down
												gga-miR-146a-5p	up	ENSGALG00000026491	down
												gga-miR-146a-5p	up	ENSGALG00000005797	down
												gga-miR-146a-5p	up	ENSGALG00000016893	down
												gga-miR-146a-5p	up	ENSGALG00000006560	down
												gga-miR-146a-5p	up	ENSGALG00000015193	down
												gga-miR-146a-5p	up	ENSGALG00000015379	down
												gga-miR-146a-5p	up	ENSGALG00000008298	down
												gga-miR-146a-5p	up	ENSGALG00000016558	down
												gga-miR-146a-5p	up	ENSGALG00000008704	down
												gga-miR-146a-5p	up	ENSGALG00000015001	down
												gga-miR-146a-5p	up	ENSGALG00000003285	down
												gga-miR-27b-3p	up	ENSGALG00000028560	down
												gga-miR-27b-3p	up	ENSGALG00000003578	down
												gga-miR-27b-3p	up	ENSGALG00000012260	down
												gga-miR-27b-3p	up	ENSGALG00000013878	down
												gga-miR-27b-3p	up	ENSGALG00000014490	down
												gga-miR-27b-3p	up	ENSGALG00000010311	down
												gga-miR-27b-3p	up	ENSGALG00000010818	down
												gga-miR-27b-3p	up	ENSGALG00000002125	down
												gga-miR-27b-3p	up	ENSGALG00000013640	down
												gga-miR-27b-3p	up	ENSGALG00000010343	down
												gga-miR-27b-3p	up	ENSGALG00000027891	down
												gga-miR-27b-3p	up	ENSGALG00000019514	down
												gga-miR-27b-3p	up	ENSGALG00000005795	down
												gga-miR-27b-3p	up	ENSGALG00000023435	down
												gga-miR-27b-3p	up	ENSGALG00000001798	down
												gga-miR-27b-3p	up	ENSGALG00000006110	down
												gga-miR-27b-3p	up	ENSGALG00000016884	down
												gga-miR-27b-3p	up	ENSGALG00000025937	down
												gga-miR-146c-5p	up	ENSGALG00000015379	down
												gga-miR-146c-5p	up	ENSGALG00000008298	down
												gga-miR-146c-5p	up	ENSGALG00000016558	down
												gga-miR-146c-5p	up	ENSGALG00000008704	down
												gga-miR-146c-5p	up	ENSGALG00000003285	down
												gga-miR-146c-5p	up	ENSGALG00000015001	down
												gga-miR-146c-5p	up	ENSGALG00000026491	down
												gga-miR-146c-5p	up	ENSGALG00000005797	down
												gga-miR-146c-5p	up	ENSGALG00000016893	down
												gga-miR-146c-5p	up	ENSGALG00000006560	down
												gga-miR-146c-5p	up	ENSGALG00000015193	down
												gga-miR-29a-3p	up	ENSGALG00000010818	down
												gga-miR-29a-3p	up	ENSGALG00000010311	down
												gga-miR-29a-3p	up	ENSGALG00000005974	down
												gga-miR-29a-3p	up	ENSGALG00000009641	down
												gga-miR-29a-3p	up	ENSGALG00000016843	down
												gga-miR-29a-3p	up	ENSGALG00000012834	down
												gga-miR-29a-3p	up	ENSGALG00000004741	down
												gga-miR-29a-3p	up	ENSGALG00000020488	down
												gga-miR-29a-3p	up	ENSGALG00000027891	down
												gga-miR-29a-3p	up	ENSGALG00000009654	down
												gga-miR-29a-3p	up	ENSGALG00000006110	down
												gga-miR-29a-3p	up	ENSGALG00000007582	down
												gga-miR-29a-3p	up	ENSGALG00000027462	down
												gga-miR-29a-3p	up	ENSGALG00000027232	down
												gga-miR-29a-3p	up	ENSGALG00000015253	down
												gga-miR-29a-3p	up	ENSGALG00000025937	down
												gga-miR-29a-3p	up	ENSGALG00000003923	down
												gga-miR-29a-3p	up	ENSGALG00000003285	down
												gga-miR-29a-3p	up	ENSGALG00000008704	down
												gga-miR-29a-3p	up	ENSGALG00000011801	down
												gga-miR-29a-3p	up	ENSGALG00000013617	down
												gga-miR-29a-3p	up	ENSGALG00000005331	down
												gga-miR-29a-3p	up	ENSGALG00000013703	down
												gga-miR-29a-3p	up	ENSGALG00000023120	down
												gga-miR-29a-3p	up	ENSGALG00000011149	down
												gga-miR-29a-3p	up	ENSGALG00000027788	down
												gga-miR-125b-5p	up	ENSGALG00000025937	down
												gga-miR-125b-5p	up	ENSGALG00000011149	down
												gga-miR-125b-5p	up	ENSGALG00000010259	down
												gga-miR-125b-5p	up	ENSGALG00000000608	down
												gga-miR-125b-5p	up	ENSGALG00000012111	down
												gga-miR-125b-5p	up	ENSGALG00000002587	down
												gga-miR-125b-5p	up	ENSGALG00000010343	down
												gga-miR-125b-5p	up	ENSGALG00000011740	down
												gga-miR-125b-5p	up	ENSGALG00000010818	down
												gga-miR-140-5p	up	ENSGALG00000005204	down
												gga-miR-140-5p	up	ENSGALG00000015001	down
												gga-miR-140-5p	up	ENSGALG00000028560	down
												gga-miR-140-5p	up	ENSGALG00000003965	down
												gga-miR-140-5p	up	ENSGALG00000010961	down
												gga-miR-140-5p	up	ENSGALG00000011149	down
												gga-miR-140-5p	up	ENSGALG00000014950	down
												gga-miR-140-5p	up	ENSGALG00000013929	down
												gga-miR-140-5p	up	ENSGALG00000009641	down
												gga-miR-140-5p	up	ENSGALG00000010818	down
												gga-miR-140-5p	up	ENSGALG00000013640	down
												gga-miR-140-5p	up	ENSGALG00000009690	down
												gga-miR-140-5p	up	ENSGALG00000016555	down
												gga-miR-30e-5p	up	ENSGALG00000008298	down
												gga-miR-30e-5p	up	ENSGALG00000005340	down
												gga-miR-30e-5p	up	ENSGALG00000010433	down
												gga-miR-30e-5p	up	ENSGALG00000009844	down
												gga-miR-30e-5p	up	ENSGALG00000017179	down
												gga-miR-30e-5p	up	ENSGALG00000005974	down
												gga-miR-30e-5p	up	ENSGALG00000014908	down
												gga-miR-30e-5p	up	ENSGALG00000007839	down
												gga-miR-30e-5p	up	ENSGALG00000027891	down
												gga-miR-30e-5p	up	ENSGALG00000020488	down
												gga-miR-30e-5p	up	ENSGALG00000006560	down
												gga-miR-30e-5p	up	ENSGALG00000023435	down
												gga-miR-133b	up	ENSGALG00000023120	down
												gga-miR-133b	up	ENSGALG00000004121	down
												gga-miR-133b	up	ENSGALG00000025937	down
												gga-miR-133b	up	ENSGALG00000005554	down
												gga-miR-133b	up	ENSGALG00000020084	down
												gga-miR-133b	up	ENSGALG00000007839	down
												gga-miR-133b	up	ENSGALG00000003923	down
												gga-miR-133b	up	ENSGALG00000014490	down
												gga-miR-133b	up	ENSGALG00000003285	down
												gga-miR-133b	up	ENSGALG00000013878	down
												gga-miR-126-5p	up	ENSGALG00000002587	down
												gga-miR-126-5p	up	ENSGALG00000027891	down
												gga-miR-126-5p	up	ENSGALG00000010961	down
												gga-miR-22-3p	up	ENSGALG00000000498	down
												gga-miR-22-3p	up	ENSGALG00000020084	down
												gga-miR-22-3p	up	ENSGALG00000017179	down
												gga-miR-22-3p	up	ENSGALG00000009988	down
												gga-miR-22-3p	up	ENSGALG00000003285	down
												gga-miR-22-3p	up	ENSGALG00000027462	down
												gga-miR-22-3p	up	ENSGALG00000012377	down
												gga-miR-22-3p	up	ENSGALG00000005797	down
												gga-miR-22-3p	up	ENSGALG00000028600	down
												gga-miR-22-3p	up	ENSGALG00000023435	down
												gga-miR-22-3p	up	ENSGALG00000002377	down
												gga-miR-22-3p	up	ENSGALG00000002127	down
												gga-miR-22-3p	up	ENSGALG00000000242	down
												gga-miR-22-3p	up	ENSGALG00000015128	down
												gga-miR-22-3p	up	ENSGALG00000004741	down
												gga-miR-22-3p	up	ENSGALG00000012834	down
												gga-miR-22-3p	up	ENSGALG00000008133	down
												gga-miR-99a-5p	up	ENSGALG00000023435	down
												gga-miR-1559-5p	up	ENSGALG00000016555	down
												gga-miR-1559-5p	up	ENSGALG00000002564	down
												gga-miR-221-5p	down	ENSGALG00000014970	down
												gga-miR-221-5p	down	ENSGALG00000010013	down
												gga-miR-221-5p	down	ENSGALG00000010628	down
												gga-miR-128-3p	down	ENSGALG00000027891	down
												gga-miR-128-3p	down	ENSGALG00000010343	down
												gga-miR-128-3p	down	ENSGALG00000004184	down
												gga-miR-128-3p	down	ENSGALG00000025937	down
												gga-miR-128-3p	down	ENSGALG00000027462	down
												gga-miR-128-3p	down	ENSGALG00000005795	down
												gga-miR-128-3p	down	ENSGALG00000003285	down
												gga-miR-128-3p	down	ENSGALG00000015001	down
												gga-miR-128-3p	down	ENSGALG00000011149	down
												gga-miR-128-3p	down	ENSGALG00000010259	down
												gga-miR-128-3p	down	ENSGALG00000012013	down
												gga-miR-128-3p	down	ENSGALG00000012111	down
												gga-miR-128-3p	down	ENSGALG00000007839	down
												gga-miR-128-3p	down	ENSGALG00000013878	down
												gga-miR-128-3p	down	ENSGALG00000014490	down
												gga-miR-128-3p	down	ENSGALG00000010311	down
												gga-miR-128-3p	down	ENSGALG00000005974	down
												gga-miR-128-3p	down	ENSGALG00000006350	down
												gga-miR-128-3p	down	ENSGALG00000016884	down
												gga-miR-128-3p	down	ENSGALG00000019514	down
												gga-miR-128-3p	down	ENSGALG00000006110	down
												gga-miR-128-3p	down	ENSGALG00000011740	down
												gga-miR-128-3p	down	ENSGALG00000003578	down
												gga-miR-30c-5p	down	ENSGALG00000008298	down
												gga-miR-30c-5p	down	ENSGALG00000010433	down
												gga-miR-30c-5p	down	ENSGALG00000009844	down
												gga-miR-30c-5p	down	ENSGALG00000002587	down
												gga-miR-30c-5p	down	ENSGALG00000005340	down
												gga-miR-30c-5p	down	ENSGALG00000008704	down
												gga-miR-30c-5p	down	ENSGALG00000017179	down
												gga-miR-30c-5p	down	ENSGALG00000007839	down
												gga-miR-30c-5p	down	ENSGALG00000027891	down
												gga-miR-30c-5p	down	ENSGALG00000020488	down
												gga-miR-30c-5p	down	ENSGALG00000005974	down
												gga-miR-30c-5p	down	ENSGALG00000014908	down
												gga-miR-30c-5p	down	ENSGALG00000006560	down
												gga-miR-30c-5p	down	ENSGALG00000023435	down
												gga-miR-30c-5p	down	ENSGALG00000026736	down
												gga-miR-451	down	ENSGALG00000015253	down
												gga-miR-451	down	ENSGALG00000013703	down
												gga-miR-451	down	ENSGALG00000003512	down
												gga-let-7f-5p	down	ENSGALG00000005554	down
												gga-let-7f-5p	down	ENSGALG00000023435	down
												gga-let-7f-5p	down	ENSGALG00000010961	down
												gga-let-7f-5p	down	ENSGALG00000009755	down
												gga-let-7f-5p	down	ENSGALG00000008148	down
												gga-let-7f-5p	down	ENSGALG00000015128	down
												gga-let-7f-5p	down	ENSGALG00000011662	down
												gga-let-7f-5p	down	ENSGALG00000009641	down
												gga-let-7f-5p	down	ENSGALG00000016667	down
												gga-miR-30c-1-3p	down	ENSGALG00000004184	down
												gga-miR-30c-1-3p	down	ENSGALG00000002260	down
												gga-miR-30c-1-3p	down	ENSGALG00000002564	down
												gga-miR-30c-1-3p	down	ENSGALG00000002377	down
												gga-miR-30c-1-3p	down	ENSGALG00000002050	down
												gga-miR-30c-1-3p	down	ENSGALG00000000608	down
												gga-miR-30c-1-3p	down	ENSGALG00000000242	down
												gga-miR-30c-1-3p	down	ENSGALG00000015001	down
												gga-miR-30c-1-3p	down	ENSGALG00000001177	down
												gga-miR-30c-1-3p	down	ENSGALG00000008677	down
												gga-miR-30c-1-3p	down	ENSGALG00000020084	down
												gga-miR-30c-1-3p	down	ENSGALG00000012013	down
												gga-miR-30c-1-3p	down	ENSGALG00000003655	down
												gga-miR-30c-1-3p	down	ENSGALG00000007526	down
												gga-miR-454-3p	down	ENSGALG00000003923	down
												gga-miR-454-3p	down	ENSGALG00000008704	down
												gga-miR-454-3p	down	ENSGALG00000014970	down
												gga-miR-454-3p	down	ENSGALG00000013703	down
												gga-miR-454-3p	down	ENSGALG00000008148	down
												gga-miR-454-3p	down	ENSGALG00000016884	down
												gga-miR-454-3p	down	ENSGALG00000006350	down
												gga-miR-454-3p	down	ENSGALG00000010628	down
												gga-miR-454-3p	down	ENSGALG00000005204	down
												gga-miR-454-3p	down	ENSGALG00000015001	down
												gga-miR-454-3p	down	ENSGALG00000011662	down
												gga-miR-454-3p	down	ENSGALG00000013640	down
												gga-miR-454-3p	down	ENSGALG00000005795	down
												gga-miR-454-3p	down	ENSGALG00000002763	down
												gga-miR-454-3p	down	ENSGALG00000016893	down
												gga-miR-148a-3p	down	ENSGALG00000016555	down
												gga-miR-148a-3p	down	ENSGALG00000016884	down
												gga-miR-148a-3p	down	ENSGALG00000006350	down
												gga-miR-148a-3p	down	ENSGALG00000003512	down
												gga-miR-148a-3p	down	ENSGALG00000009654	down
												gga-miR-148a-3p	down	ENSGALG00000007839	down
												gga-miR-148a-3p	down	ENSGALG00000010961	down
												gga-miR-148a-3p	down	ENSGALG00000013703	down
												gga-miR-148a-3p	down	ENSGALG00000003923	down
												gga-miR-148a-3p	down	ENSGALG00000005340	down
												gga-miR-148a-3p	down	ENSGALG00000000608	down
												gga-miR-148a-3p	down	ENSGALG00000013640	down
												gga-miR-148a-3p	down	ENSGALG00000010343	down
												gga-miR-148a-3p	down	ENSGALG00000023881	down
												gga-miR-148a-3p	down	ENSGALG00000027891	down
												gga-miR-148a-3p	down	ENSGALG00000012111	down
												gga-miR-148a-3p	down	ENSGALG00000020084	down
												gga-miR-148a-3p	down	ENSGALG00000010628	down
												gga-miR-148a-3p	down	ENSGALG00000011662	down
												gga-miR-130b-3p	down	ENSGALG00000013703	down
												gga-miR-130b-3p	down	ENSGALG00000003923	down
												gga-miR-130b-3p	down	ENSGALG00000008704	down
												gga-miR-130b-3p	down	ENSGALG00000016884	down
												gga-miR-130b-3p	down	ENSGALG00000006350	down
												gga-miR-130b-3p	down	ENSGALG00000008148	down
												gga-miR-130b-3p	down	ENSGALG00000011662	down
												gga-miR-130b-3p	down	ENSGALG00000015001	down
												gga-miR-130b-3p	down	ENSGALG00000002763	down
												gga-miR-130b-3p	down	ENSGALG00000005795	down
												gga-miR-130b-3p	down	ENSGALG00000013640	down
												gga-miR-200a-3p	down	ENSGALG00000016893	down
												gga-miR-200a-3p	down	ENSGALG00000002125	down
												gga-miR-200a-3p	down	ENSGALG00000014908	down
												gga-miR-200a-3p	down	ENSGALG00000011149	down
												gga-miR-200a-3p	down	ENSGALG00000008444	down
												gga-miR-200a-3p	down	ENSGALG00000020084	down
												gga-miR-200a-3p	down	ENSGALG00000005331	down
												gga-miR-200a-3p	down	ENSGALG00000009988	down
												gga-miR-200a-3p	down	ENSGALG00000003285	down
												gga-miR-200a-3p	down	ENSGALG00000015001	down
												gga-miR-200a-3p	down	ENSGALG00000010628	down
												gga-miR-200a-3p	down	ENSGALG00000016555	down
												gga-miR-200a-3p	down	ENSGALG00000002377	down
												gga-miR-200a-3p	down	ENSGALG00000007839	down
												gga-miR-200a-3p	down	ENSGALG00000015729	down
												gga-miR-200a-3p	down	ENSGALG00000008741	down
												gga-miR-200a-3p	down	ENSGALG00000005253	down
												gga-miR-200a-3p	down	ENSGALG00000011801	down
												gga-miR-200a-3p	down	ENSGALG00000016797	down
												gga-miR-200a-3p	down	ENSGALG00000011271	down
												gga-miR-7	down	ENSGALG00000005331	down
												gga-miR-7	down	ENSGALG00000020084	down
												gga-miR-7	down	ENSGALG00000012260	down
												gga-miR-7	down	ENSGALG00000006728	down
												gga-miR-7	down	ENSGALG00000005253	down
												gga-miR-7	down	ENSGALG00000019514	down
												gga-miR-7	down	ENSGALG00000012377	down
												gga-miR-7	down	ENSGALG00000023904	down
												gga-miR-7	down	ENSGALG00000014970	down
												gga-miR-7	down	ENSGALG00000010175	down
												gga-miR-7	down	ENSGALG00000027232	down
												gga-miR-7	down	ENSGALG00000016558	down
												gga-miR-7	down	ENSGALG00000001177	down
												gga-miR-7	down	ENSGALG00000008677	down
												gga-miR-7	down	ENSGALG00000027891	down
												gga-let-7k-5p	down	ENSGALG00000010961	down
												gga-let-7k-5p	down	ENSGALG00000023435	down
												gga-let-7k-5p	down	ENSGALG00000008148	down
												gga-let-7k-5p	down	ENSGALG00000009755	down
												gga-let-7k-5p	down	ENSGALG00000005554	down
												gga-let-7k-5p	down	ENSGALG00000016667	down
												gga-let-7k-5p	down	ENSGALG00000009641	down
												gga-let-7k-5p	down	ENSGALG00000015128	down
												gga-let-7k-5p	down	ENSGALG00000011662	down
												gga-miR-146b-5p	down	ENSGALG00000015193	down
												gga-miR-146b-5p	down	ENSGALG00000006560	down
												gga-miR-146b-5p	down	ENSGALG00000016893	down
												gga-miR-146b-5p	down	ENSGALG00000005797	down
												gga-miR-146b-5p	down	ENSGALG00000026491	down
												gga-miR-146b-5p	down	ENSGALG00000015001	down
												gga-miR-146b-5p	down	ENSGALG00000003285	down
												gga-miR-146b-5p	down	ENSGALG00000008704	down
												gga-miR-146b-5p	down	ENSGALG00000016558	down
												gga-miR-146b-5p	down	ENSGALG00000008298	down
												gga-miR-146b-5p	down	ENSGALG00000015379	down
												gga-miR-199-3p	down	ENSGALG00000008704	down
												gga-miR-199-3p	down	ENSGALG00000010628	down
												gga-miR-199-3p	down	ENSGALG00000015001	down
												gga-miR-199-3p	down	ENSGALG00000016558	down
												gga-miR-199-3p	down	ENSGALG00000003578	down
												gga-miR-199-3p	down	ENSGALG00000012260	down
												gga-miR-199-3p	down	ENSGALG00000016536	down
												gga-miR-199-3p	down	ENSGALG00000008444	down
												gga-miR-199-3p	down	ENSGALG00000013640	down
												gga-miR-199-3p	down	ENSGALG00000015193	down
												gga-miR-199-3p	down	ENSGALG00000016893	down
												gga-miR-199-3p	down	ENSGALG00000013177	down
												gga-miR-199-3p	down	ENSGALG00000008148	down
												gga-miR-199-3p	down	ENSGALG00000016584	down
												gga-miR-199-3p	down	ENSGALG00000001798	down
												gga-let-7g-5p	down	ENSGALG00000009755	down
												gga-let-7g-5p	down	ENSGALG00000008148	down
												gga-let-7g-5p	down	ENSGALG00000023435	down
												gga-let-7g-5p	down	ENSGALG00000010961	down
												gga-let-7g-5p	down	ENSGALG00000005554	down
												gga-let-7g-5p	down	ENSGALG00000009641	down
												gga-let-7g-5p	down	ENSGALG00000016667	down
												gga-let-7g-5p	down	ENSGALG00000011662	down
												gga-let-7g-5p	down	ENSGALG00000015128	down
												gga-miR-30a-3p	down	ENSGALG00000020488	down
												gga-miR-30a-3p	down	ENSGALG00000005554	down
												gga-miR-30a-3p	down	ENSGALG00000010013	down
												gga-miR-30a-3p	down	ENSGALG00000015001	down
												gga-miR-30a-3p	down	ENSGALG00000006728	down
												gga-miR-30a-3p	down	ENSGALG00000020084	down
												gga-miR-30a-3p	down	ENSGALG00000015128	down
												gga-miR-30a-3p	down	ENSGALG00000014950	down
												gga-miR-30a-3p	down	ENSGALG00000016491	down
												gga-miR-30a-3p	down	ENSGALG00000015193	down
												gga-miR-30a-3p	down	ENSGALG00000026704	down
												gga-miR-30a-3p	down	ENSGALG00000006350	down
												gga-miR-30a-3p	down	ENSGALG00000010433	down
												gga-miR-30a-3p	down	ENSGALG00000028710	down
												gga-miR-30a-3p	down	ENSGALG00000008704	down
												gga-miR-30a-3p	down	ENSGALG00000012260	down
												gga-let-7i	down	ENSGALG00000011662	down
												gga-let-7i	down	ENSGALG00000015128	down
												gga-let-7i	down	ENSGALG00000009641	down
												gga-let-7i	down	ENSGALG00000016667	down
												gga-let-7i	down	ENSGALG00000005554	down
												gga-let-7i	down	ENSGALG00000009755	down
												gga-let-7i	down	ENSGALG00000008148	down
												gga-let-7i	down	ENSGALG00000010961	down
												gga-let-7i	down	ENSGALG00000023435	down
												gga-miR-215-5p	down	ENSGALG00000007839	down
												gga-miR-215-5p	down	ENSGALG00000010628	down
												gga-miR-215-5p	down	ENSGALG00000014749	down
												gga-miR-215-5p	down	ENSGALG00000016555	down
												gga-miR-215-5p	down	ENSGALG00000015253	down
												gga-miR-215-5p	down	ENSGALG00000016893	down
												gga-miR-133a-5p	down	ENSGALG00000012338	down
												gga-miR-133a-5p	down	ENSGALG00000015253	down
												gga-miR-133a-5p	down	ENSGALG00000027232	down
												gga-miR-133a-5p	down	ENSGALG00000026704	down
												gga-miR-133a-5p	down	ENSGALG00000005253	down
												gga-miR-133a-5p	down	ENSGALG00000008677	down
												gga-miR-133a-5p	down	ENSGALG00000015001	down
												gga-miR-133a-5p	down	ENSGALG00000016667	down
												gga-miR-10a-5p	down	ENSGALG00000007839	down
												gga-miR-10a-5p	down	ENSGALG00000003285	down
												gga-miR-10a-5p	down	ENSGALG00000010175	down
												gga-miR-10a-5p	down	ENSGALG00000013177	down
												gga-miR-10a-5p	down	ENSGALG00000014970	down
												gga-miR-10a-5p	down	ENSGALG00000026491	down
												gga-miR-10a-5p	down	ENSGALG00000000498	down
												gga-miR-1a-3p	down	ENSGALG00000005974	down
												gga-miR-1a-3p	down	ENSGALG00000015001	down
												gga-miR-1a-3p	down	ENSGALG00000008704	down
												gga-miR-1a-3p	down	ENSGALG00000010433	down
												gga-miR-1a-3p	down	ENSGALG00000020084	down
												gga-miR-1a-3p	down	ENSGALG00000026736	down
												gga-miR-1a-3p	down	ENSGALG00000009755	down
												gga-miR-1a-3p	down	ENSGALG00000010633	down
												gga-miR-1a-3p	down	ENSGALG00000014970	down
												gga-miR-1a-3p	down	ENSGALG00000014749	down
												gga-miR-1a-3p	down	ENSGALG00000028600	down
												gga-miR-1a-3p	down	ENSGALG00000005554	down
												gga-miR-1a-3p	down	ENSGALG00000026704	down
												gga-let-7b	down	ENSGALG00000016667	down
												gga-let-7b	down	ENSGALG00000009641	down
												gga-let-7b	down	ENSGALG00000015128	down
												gga-let-7b	down	ENSGALG00000011662	down
												gga-let-7b	down	ENSGALG00000023435	down
												gga-let-7b	down	ENSGALG00000010961	down
												gga-let-7b	down	ENSGALG00000008148	down
												gga-let-7b	down	ENSGALG00000009755	down
												gga-let-7b	down	ENSGALG00000005554	down
												gga-miR-194	down	ENSGALG00000013640	down
												gga-miR-194	down	ENSGALG00000015235	down
												gga-miR-194	down	ENSGALG00000004184	down
												gga-miR-194	down	ENSGALG00000016884	down
												gga-miR-194	down	ENSGALG00000012338	down
												gga-miR-194	down	ENSGALG00000026491	down
												gga-miR-194	down	ENSGALG00000008148	down
												gga-miR-194	down	ENSGALG00000003923	down
												gga-miR-194	down	ENSGALG00000017025	down
												gga-miR-194	down	ENSGALG00000012260	down
												gga-miR-194	down	ENSGALG00000009755	down
												gga-miR-194	down	ENSGALG00000020084	down
												gga-miR-20a-5p	down	ENSGALG00000005974	down
												gga-miR-20a-5p	down	ENSGALG00000009654	down
												gga-miR-20a-5p	down	ENSGALG00000002763	down
												gga-miR-20a-5p	down	ENSGALG00000003285	down
												gga-miR-20a-5p	down	ENSGALG00000027184	down
												gga-miR-20a-5p	down	ENSGALG00000028710	down
												gga-miR-20a-5p	down	ENSGALG00000007441	down
												gga-miR-122-5p	down	ENSGALG00000005346	down
												gga-miR-122-5p	down	ENSGALG00000015379	down
												gga-miR-122-5p	down	ENSGALG00000012377	down
												gga-miR-122-5p	down	ENSGALG00000023904	down
												gga-miR-122-5p	down	ENSGALG00000015001	down
												gga-miR-122-5p	down	ENSGALG00000019514	down
												gga-miR-122-5p	down	ENSGALG00000003285	down
												gga-miR-24-3p	down	ENSGALG00000010818	down
												gga-miR-24-3p	down	ENSGALG00000005974	down
												gga-miR-24-3p	down	ENSGALG00000027891	down
												gga-miR-24-3p	down	ENSGALG00000007839	down
												gga-miR-24-3p	down	ENSGALG00000002564	down
												gga-miR-24-3p	down	ENSGALG00000026736	down
												gga-miR-24-3p	down	ENSGALG00000000919	down
												gga-miR-24-3p	down	ENSGALG00000012377	down
												gga-miR-24-3p	down	ENSGALG00000027462	down
												gga-miR-24-3p	down	ENSGALG00000015001	down
												gga-miR-24-3p	down	ENSGALG00000016536	down
												gga-miR-24-3p	down	ENSGALG00000008043	down
												gga-miR-24-3p	down	ENSGALG00000007240	down
												gga-miR-100-5p	down	ENSGALG00000023435	down
												gga-miR-17-5p	down	ENSGALG00000007441	down
												gga-miR-17-5p	down	ENSGALG00000028710	down
												gga-miR-17-5p	down	ENSGALG00000027184	down
												gga-miR-17-5p	down	ENSGALG00000003285	down
												gga-miR-17-5p	down	ENSGALG00000002763	down
												gga-miR-17-5p	down	ENSGALG00000009654	down
												gga-miR-17-5p	down	ENSGALG00000005974	down
												gga-miR-206	down	ENSGALG00000026704	down
												gga-miR-206	down	ENSGALG00000005554	down
												gga-miR-206	down	ENSGALG00000028600	down
												gga-miR-206	down	ENSGALG00000026736	down
												gga-miR-206	down	ENSGALG00000005974	down
												gga-miR-206	down	ENSGALG00000014749	down
												gga-miR-206	down	ENSGALG00000014970	down
												gga-miR-206	down	ENSGALG00000020084	down
												gga-miR-206	down	ENSGALG00000010633	down
												gga-miR-206	down	ENSGALG00000009755	down
												gga-miR-206	down	ENSGALG00000010433	down
												gga-miR-206	down	ENSGALG00000008704	down
												gga-miR-206	down	ENSGALG00000015001	down
												gga-miR-30d	down	ENSGALG00000023435	down
												gga-miR-30d	down	ENSGALG00000006560	down
												gga-miR-30d	down	ENSGALG00000026736	down
												gga-miR-30d	down	ENSGALG00000007839	down
												gga-miR-30d	down	ENSGALG00000020488	down
												gga-miR-30d	down	ENSGALG00000027891	down
												gga-miR-30d	down	ENSGALG00000005974	down
												gga-miR-30d	down	ENSGALG00000014908	down
												gga-miR-30d	down	ENSGALG00000012801	down
												gga-miR-30d	down	ENSGALG00000017179	down
												gga-miR-30d	down	ENSGALG00000009844	down
												gga-miR-30d	down	ENSGALG00000010433	down
												gga-miR-30d	down	ENSGALG00000027184	down
												gga-miR-30d	down	ENSGALG00000005340	down
												gga-miR-30d	down	ENSGALG00000008704	down
												gga-miR-10b-5p	down	ENSGALG00000010175	down
												gga-miR-10b-5p	down	ENSGALG00000013177	down
												gga-miR-10b-5p	down	ENSGALG00000014970	down
												gga-miR-10b-5p	down	ENSGALG00000026491	down
												gga-miR-10b-5p	down	ENSGALG00000000498	down
												gga-miR-10b-5p	down	ENSGALG00000003285	down
												gga-miR-10b-5p	down	ENSGALG00000007839	down
												gga-miR-200b-3p	down	ENSGALG00000003578	down
												gga-miR-200b-3p	down	ENSGALG00000005253	down
												gga-miR-200b-3p	down	ENSGALG00000004121	down
												gga-miR-200b-3p	down	ENSGALG00000016797	down
												gga-miR-200b-3p	down	ENSGALG00000011801	down
												gga-miR-200b-3p	down	ENSGALG00000026736	down
												gga-miR-200b-3p	down	ENSGALG00000009179	down
												gga-miR-200b-3p	down	ENSGALG00000016584	down
												gga-miR-200b-3p	down	ENSGALG00000026704	down
												gga-miR-200b-3p	down	ENSGALG00000005797	down
												gga-miR-200b-3p	down	ENSGALG00000012377	down
												gga-miR-200b-3p	down	ENSGALG00000015235	down
												gga-miR-200b-3p	down	ENSGALG00000010311	down
												gga-miR-200b-3p	down	ENSGALG00000015128	down
												gga-miR-200b-3p	down	ENSGALG00000007839	down
												gga-miR-1b-3p	down	ENSGALG00000010433	down
												gga-miR-1b-3p	down	ENSGALG00000005974	down
												gga-miR-1b-3p	down	ENSGALG00000015001	down
												gga-miR-1b-3p	down	ENSGALG00000008704	down
												gga-miR-1b-3p	down	ENSGALG00000014970	down
												gga-miR-1b-3p	down	ENSGALG00000014749	down
												gga-miR-1b-3p	down	ENSGALG00000028600	down
												gga-miR-1b-3p	down	ENSGALG00000026704	down
												gga-miR-1b-3p	down	ENSGALG00000020084	down
												gga-miR-1b-3p	down	ENSGALG00000026736	down
												gga-miR-1b-3p	down	ENSGALG00000009755	down
												gga-miR-1b-3p	down	ENSGALG00000010633	down
												gga-miR-7b	down	ENSGALG00000012377	down
												gga-miR-7b	down	ENSGALG00000014970	down
												gga-miR-7b	down	ENSGALG00000023904	down
												gga-miR-7b	down	ENSGALG00000027232	down
												gga-miR-7b	down	ENSGALG00000010175	down
												gga-miR-7b	down	ENSGALG00000020084	down
												gga-miR-7b	down	ENSGALG00000005331	down
												gga-miR-7b	down	ENSGALG00000006728	down
												gga-miR-7b	down	ENSGALG00000005253	down
												gga-miR-7b	down	ENSGALG00000019514	down
												gga-miR-7b	down	ENSGALG00000012260	down
												gga-miR-7b	down	ENSGALG00000008677	down
												gga-miR-7b	down	ENSGALG00000001177	down
												gga-miR-7b	down	ENSGALG00000027891	down
												gga-miR-7b	down	ENSGALG00000016558	down
												gga-miR-2954	up	ENSGALG00000012585	up
												gga-miR-2954	up	ENSGALG00000003248	up
												gga-miR-2954	up	ENSGALG00000000004	up
												gga-miR-2954	up	ENSGALG00000007810	up
												gga-miR-2954	up	ENSGALG00000004418	up
												gga-miR-2954	up	ENSGALG00000011655	up
												gga-miR-2954	up	ENSGALG00000015425	up
												gga-miR-2954	up	ENSGALG00000002919	up
												gga-miR-2954	up	ENSGALG00000011254	up
												gga-miR-2954	up	ENSGALG00000005848	up
												gga-miR-2954	up	ENSGALG00000014084	up
												gga-miR-2954	up	ENSGALG00000006420	up
												gga-miR-2954	up	ENSGALG00000012170	up
												gga-miR-2954	up	ENSGALG00000001688	up
												gga-miR-2954	up	ENSGALG00000028801	up
												gga-miR-2954	up	ENSGALG00000004684	up
												gga-miR-2954	up	ENSGALG00000017388	up
												gga-miR-2954	up	ENSGALG00000015109	up
												gga-miR-2954	up	ENSGALG00000027069	up
												gga-miR-2954	up	ENSGALG00000010083	up
												gga-miR-2954	up	ENSGALG00000010014	up
												gga-miR-2954	up	ENSGALG00000001317	up
												gga-miR-2954	up	ENSGALG00000013624	up
												gga-miR-2954	up	ENSGALG00000021139	up
												gga-miR-2954	up	ENSGALG00000006947	up
												gga-miR-2954	up	ENSGALG00000023066	up
												gga-miR-26a-5p	up	ENSGALG00000001118	up
												gga-miR-26a-5p	up	ENSGALG00000008497	up
												gga-miR-26a-5p	up	ENSGALG00000019397	up
												gga-miR-26a-5p	up	ENSGALG00000006092	up
												gga-miR-26a-5p	up	ENSGALG00000004860	up
												gga-miR-26a-5p	up	ENSGALG00000011423	up
												gga-miR-26a-5p	up	ENSGALG00000015109	up
												gga-miR-26a-5p	up	ENSGALG00000011875	up
												gga-miR-26a-5p	up	ENSGALG00000002734	up
												gga-miR-26a-5p	up	ENSGALG00000026445	up
												gga-miR-26a-5p	up	ENSGALG00000003392	up
												gga-miR-26a-5p	up	ENSGALG00000001201	up
												gga-miR-26a-5p	up	ENSGALG00000025884	up
												gga-miR-26a-5p	up	ENSGALG00000013605	up
												gga-miR-26a-5p	up	ENSGALG00000005782	up
												gga-miR-26a-5p	up	ENSGALG00000010826	up
												gga-miR-26a-5p	up	ENSGALG00000010576	up
												gga-miR-26a-5p	up	ENSGALG00000003248	up
												gga-miR-26a-5p	up	ENSGALG00000000004	up
												gga-miR-26a-5p	up	ENSGALG00000013830	up
												gga-miR-26a-5p	up	ENSGALG00000008185	up
												gga-miR-26a-5p	up	ENSGALG00000001545	up
												gga-miR-26a-5p	up	ENSGALG00000006025	up
												gga-miR-26a-5p	up	ENSGALG00000006491	up
												gga-miR-26a-5p	up	ENSGALG00000021572	up
												gga-miR-26a-5p	up	ENSGALG00000014084	up
												gga-miR-26a-5p	up	ENSGALG00000007439	up
												gga-miR-26a-5p	up	ENSGALG00000009056	up
												gga-miR-26a-5p	up	ENSGALG00000010678	up
												gga-miR-26a-5p	up	ENSGALG00000007048	up
												gga-miR-26a-5p	up	ENSGALG00000002549	up
												gga-miR-26a-5p	up	ENSGALG00000016457	up
												gga-miR-26a-5p	up	ENSGALG00000007364	up
												gga-miR-26a-5p	up	ENSGALG00000016761	up
												gga-miR-26a-5p	up	ENSGALG00000006512	up
												gga-miR-26a-5p	up	ENSGALG00000009842	up
												gga-miR-26a-5p	up	ENSGALG00000016271	up
												gga-miR-26a-5p	up	ENSGALG00000028876	up
												gga-miR-223	up	ENSGALG00000027874	up
												gga-miR-223	up	ENSGALG00000023066	up
												gga-miR-223	up	ENSGALG00000003734	up
												gga-miR-223	up	ENSGALG00000025884	up
												gga-miR-223	up	ENSGALG00000006286	up
												gga-miR-223	up	ENSGALG00000009309	up
												gga-miR-223	up	ENSGALG00000026445	up
												gga-miR-223	up	ENSGALG00000016485	up
												gga-miR-223	up	ENSGALG00000009959	up
												gga-miR-223	up	ENSGALG00000003228	up
												gga-miR-223	up	ENSGALG00000012830	up
												gga-miR-223	up	ENSGALG00000004860	up
												gga-miR-223	up	ENSGALG00000016724	up
												gga-miR-223	up	ENSGALG00000015109	up
												gga-miR-223	up	ENSGALG00000015297	up
												gga-miR-223	up	ENSGALG00000004571	up
												gga-miR-223	up	ENSGALG00000012170	up
												gga-miR-223	up	ENSGALG00000017031	up
												gga-miR-223	up	ENSGALG00000028517	up
												gga-miR-223	up	ENSGALG00000002705	up
												gga-miR-223	up	ENSGALG00000001802	up
												gga-miR-223	up	ENSGALG00000002841	up
												gga-miR-223	up	ENSGALG00000007048	up
												gga-miR-223	up	ENSGALG00000010678	up
												gga-miR-223	up	ENSGALG00000006020	up
												gga-miR-223	up	ENSGALG00000012541	up
												gga-miR-223	up	ENSGALG00000008185	up
												gga-miR-223	up	ENSGALG00000013830	up
												gga-miR-223	up	ENSGALG00000005198	up
												gga-miR-223	up	ENSGALG00000003248	up
												gga-miR-205a	up	ENSGALG00000017394	up
												gga-miR-205a	up	ENSGALG00000006491	up
												gga-miR-205a	up	ENSGALG00000014486	up
												gga-miR-205a	up	ENSGALG00000002066	up
												gga-miR-205a	up	ENSGALG00000002906	up
												gga-miR-205a	up	ENSGALG00000003248	up
												gga-miR-205a	up	ENSGALG00000011655	up
												gga-miR-205a	up	ENSGALG00000005487	up
												gga-miR-205a	up	ENSGALG00000016454	up
												gga-miR-205a	up	ENSGALG00000011957	up
												gga-miR-205a	up	ENSGALG00000004571	up
												gga-miR-205a	up	ENSGALG00000003172	up
												gga-miR-205a	up	ENSGALG00000007048	up
												gga-miR-205a	up	ENSGALG00000010678	up
												gga-miR-205a	up	ENSGALG00000005796	up
												gga-miR-205a	up	ENSGALG00000013628	up
												gga-miR-205a	up	ENSGALG00000016457	up
												gga-miR-205a	up	ENSGALG00000015428	up
												gga-miR-205a	up	ENSGALG00000017077	up
												gga-miR-205a	up	ENSGALG00000016791	up
												gga-miR-205a	up	ENSGALG00000014084	up
												gga-miR-205a	up	ENSGALG00000009790	up
												gga-miR-205a	up	ENSGALG00000015297	up
												gga-miR-205a	up	ENSGALG00000016852	up
												gga-miR-205a	up	ENSGALG00000013851	up
												gga-miR-205a	up	ENSGALG00000005512	up
												gga-miR-205a	up	ENSGALG00000004684	up
												gga-miR-205a	up	ENSGALG00000008797	up
												gga-miR-205a	up	ENSGALG00000010014	up
												gga-miR-205a	up	ENSGALG00000003228	up
												gga-miR-205a	up	ENSGALG00000012830	up
												gga-miR-205a	up	ENSGALG00000016014	up
												gga-miR-205a	up	ENSGALG00000013624	up
												gga-miR-205a	up	ENSGALG00000016885	up
												gga-miR-205a	up	ENSGALG00000001317	up
												gga-miR-30e-3p	up	ENSGALG00000008771	up
												gga-miR-30e-3p	up	ENSGALG00000010678	up
												gga-miR-30e-3p	up	ENSGALG00000016791	up
												gga-miR-30e-3p	up	ENSGALG00000002830	up
												gga-miR-30e-3p	up	ENSGALG00000009056	up
												gga-miR-30e-3p	up	ENSGALG00000016231	up
												gga-miR-30e-3p	up	ENSGALG00000012170	up
												gga-miR-30e-3p	up	ENSGALG00000010979	up
												gga-miR-30e-3p	up	ENSGALG00000008094	up
												gga-miR-30e-3p	up	ENSGALG00000012030	up
												gga-miR-30e-3p	up	ENSGALG00000012585	up
												gga-miR-30e-3p	up	ENSGALG00000017394	up
												gga-miR-30e-3p	up	ENSGALG00000012782	up
												gga-miR-30e-3p	up	ENSGALG00000020876	up
												gga-miR-30e-3p	up	ENSGALG00000010014	up
												gga-miR-30e-3p	up	ENSGALG00000003126	up
												gga-miR-30e-3p	up	ENSGALG00000003947	up
												gga-miR-30e-3p	up	ENSGALG00000012830	up
												gga-miR-30e-3p	up	ENSGALG00000001317	up
												gga-miR-30e-3p	up	ENSGALG00000015132	up
												gga-miR-30e-3p	up	ENSGALG00000009309	up
												gga-miR-30e-3p	up	ENSGALG00000001633	up
												gga-miR-30e-3p	up	ENSGALG00000008797	up
												gga-miR-30e-3p	up	ENSGALG00000006390	up
												gga-miR-30e-3p	up	ENSGALG00000004798	up
												gga-miR-30e-3p	up	ENSGALG00000003734	up
												gga-miR-30e-3p	up	ENSGALG00000006947	up
												gga-miR-30e-3p	up	ENSGALG00000005999	up
												gga-miR-30e-3p	up	ENSGALG00000028801	up
												gga-miR-30e-3p	up	ENSGALG00000012272	up
												gga-miR-30e-3p	up	ENSGALG00000011551	up
												gga-miR-30e-3p	up	ENSGALG00000016497	up
												gga-miR-30e-3p	up	ENSGALG00000002734	up
												gga-miR-458a-3p	up	ENSGALG00000010976	up
												gga-miR-458a-3p	up	ENSGALG00000025884	up
												gga-miR-458a-3p	up	ENSGALG00000026313	up
												gga-miR-458a-3p	up	ENSGALG00000002549	up
												gga-miR-458a-3p	up	ENSGALG00000017358	up
												gga-miR-458a-3p	up	ENSGALG00000009626	up
												gga-miR-458a-3p	up	ENSGALG00000014084	up
												gga-miR-458a-3p	up	ENSGALG00000009309	up
												gga-miR-458a-3p	up	ENSGALG00000004869	up
												gga-miR-458a-3p	up	ENSGALG00000016885	up
												gga-miR-458a-3p	up	ENSGALG00000015425	up
												gga-miR-458a-3p	up	ENSGALG00000001231	up
												gga-miR-458a-3p	up	ENSGALG00000002318	up
												gga-miR-458a-3p	up	ENSGALG00000010576	up
												gga-miR-458a-3p	up	ENSGALG00000005512	up
												gga-miR-458a-3p	up	ENSGALG00000012272	up
												gga-miR-29c-3p	up	ENSGALG00000028037	up
												gga-miR-29c-3p	up	ENSGALG00000002066	up
												gga-miR-29c-3p	up	ENSGALG00000006025	up
												gga-miR-29c-3p	up	ENSGALG00000017394	up
												gga-miR-29c-3p	up	ENSGALG00000004418	up
												gga-miR-29c-3p	up	ENSGALG00000003248	up
												gga-miR-29c-3p	up	ENSGALG00000005701	up
												gga-miR-29c-3p	up	ENSGALG00000011957	up
												gga-miR-29c-3p	up	ENSGALG00000027096	up
												gga-miR-29c-3p	up	ENSGALG00000016231	up
												gga-miR-29c-3p	up	ENSGALG00000002705	up
												gga-miR-29c-3p	up	ENSGALG00000012170	up
												gga-miR-29c-3p	up	ENSGALG00000015428	up
												gga-miR-29c-3p	up	ENSGALG00000013971	up
												gga-miR-29c-3p	up	ENSGALG00000002015	up
												gga-miR-29c-3p	up	ENSGALG00000002919	up
												gga-miR-29c-3p	up	ENSGALG00000016457	up
												gga-miR-29c-3p	up	ENSGALG00000020528	up
												gga-miR-29c-3p	up	ENSGALG00000010083	up
[truncated: 960 more rows]
